# Supplementary material for: A cucurbit[8]uril based supramolecular assembly and its potential applications for the removal of dye and antibiotic from an aqueous medium
Source: RSC Adv. 2024 Mar 11;14(12):8161–6. doi: 10.1039/d4ra00347k (PMC10925957; doi:10.1039/d4ra00347k)
Supplement: RA-014-D4RA00347K-s002 [file RA-014-D4RA00347K-s002.cif]

# Electronic Supplementary Material (ESI) for RSC Advances.
# This journal is © The Royal Society of Chemistry 2024

####################################################################### 
# 
# This file contains crystal structure data downloaded from the 
# Cambridge Structural Database (CSD) hosted by the Cambridge 
# Crystallographic Data Centre (CCDC).
# 
# Full information about CCDC data access policies and citation 
# guidelines are available at http://www.ccdc.cam.ac.uk/access/V1 
# 
# Audit and citation data items may have been added by the CCDC. 
# Please retain this information to preserve the provenance of 
# this file and to allow appropriate attribution of the data. 
# 
#######################################################################

data_mo_20190902_shilulu_liumei_1_0_sq
_audit_block_doi                 10.5517/ccdc.csd.cc25z61f
_database_code_depnum_ccdc_archive 'CCDC 2025014'
loop_
_citation_id
_citation_doi
_citation_year
1 10.1039/D0CE01294G 2020
_audit_update_record             
;
2020-08-24 deposited with the CCDC.	2024-02-27 downloaded from the CCDC.
;
_audit_creation_date             2019-09-25
_audit_creation_method           
;
Olex2 1.2
(compiled 2018.05.29 svn.r3508 for OlexSys, GUI svn.r5506)
;
_shelx_SHELXL_version_number     2018/3
_chemical_name_common            ?
_chemical_name_systematic        ?
_chemical_formula_moiety         'C60 H36 Cd O8, C36 H36 N24 O12'
_chemical_formula_sum            'C96 H72 Cd N24 O20'
_chemical_formula_weight         1994.17
_chemical_melting_point          ?
loop_
_atom_type_symbol
_atom_type_description
_atom_type_scat_dispersion_real
_atom_type_scat_dispersion_imag
_atom_type_scat_source
C C 0.0033 0.0016 'International Tables Vol C Tables 4.2.6.8 and 6.1.1.4'
H H 0.0000 0.0000 'International Tables Vol C Tables 4.2.6.8 and 6.1.1.4'
Cd Cd -0.8075 1.2024 'International Tables Vol C Tables 4.2.6.8 and 6.1.1.4'
N N 0.0061 0.0033 'International Tables Vol C Tables 4.2.6.8 and 6.1.1.4'
O O 0.0106 0.0060 'International Tables Vol C Tables 4.2.6.8 and 6.1.1.4'

_shelx_space_group_comment       
;
The symmetry employed for this shelxl refinement is uniquely defined
by the following loop, which should always be used as a source of
symmetry information in preference to the above space-group names.
They are only intended as comments.
;
_space_group_crystal_system      monoclinic
_space_group_IT_number           15
_space_group_name_H-M_alt        'C 1 2/c 1'
_space_group_name_Hall           '-C 2yc'
loop_
_space_group_symop_operation_xyz
'x, y, z'
'-x, y, -z+1/2'
'x+1/2, y+1/2, z'
'-x+1/2, y+1/2, -z+1/2'
'-x, -y, -z'
'x, -y, z-1/2'
'-x+1/2, -y+1/2, -z'
'x+1/2, -y+1/2, z-1/2'

_cell_length_a                   17.9377(11)
_cell_length_b                   21.9449(14)
_cell_length_c                   25.6202(16)
_cell_angle_alpha                90
_cell_angle_beta                 106.696(2)
_cell_angle_gamma                90
_cell_volume                     9660.0(11)
_cell_formula_units_Z            4
_cell_measurement_reflns_used    9931
_cell_measurement_temperature    273(2)
_cell_measurement_theta_max      28.352
_cell_measurement_theta_min      2.490
_shelx_estimated_absorpt_T_max   0.964
_shelx_estimated_absorpt_T_min   0.916
_exptl_absorpt_coefficient_mu    0.308
_exptl_absorpt_correction_T_max  0.8973
_exptl_absorpt_correction_T_min  0.5674
_exptl_absorpt_correction_type   multi-scan
_exptl_absorpt_process_details   Bruker;sadabs;2018
_exptl_absorpt_special_details   ?
_exptl_crystal_colour            colourless
_exptl_crystal_colour_primary    colourless
_exptl_crystal_density_diffrn    1.371
_exptl_crystal_density_meas      ?
_exptl_crystal_density_method    ?
_exptl_crystal_description       block
_exptl_crystal_F_000             4096
_exptl_crystal_size_max          0.29
_exptl_crystal_size_mid          0.17
_exptl_crystal_size_min          0.12
_exptl_transmission_factor_max   ?
_exptl_transmission_factor_min   ?
_diffrn_reflns_av_R_equivalents  0.0334
_diffrn_reflns_av_unetI/netI     0.0136
_diffrn_reflns_Laue_measured_fraction_full 0.999
_diffrn_reflns_Laue_measured_fraction_max 0.998
_diffrn_reflns_limit_h_max       23
_diffrn_reflns_limit_h_min       -23
_diffrn_reflns_limit_k_max       29
_diffrn_reflns_limit_k_min       -29
_diffrn_reflns_limit_l_max       34
_diffrn_reflns_limit_l_min       -34
_diffrn_reflns_number            142145
_diffrn_reflns_point_group_measured_fraction_full 0.999
_diffrn_reflns_point_group_measured_fraction_max 0.998
_diffrn_reflns_theta_full        25.242
_diffrn_reflns_theta_max         28.362
_diffrn_reflns_theta_min         2.480
_diffrn_ambient_temperature      273.15
_diffrn_detector_area_resol_mean ?
_diffrn_measured_fraction_theta_full 0.999
_diffrn_measured_fraction_theta_max 0.998
_diffrn_measurement_device_type  'Bruker APEX-II CCD'
_diffrn_measurement_method       '\f and \w scans'
_diffrn_radiation_type           MoK\a
_diffrn_radiation_wavelength     0.71073
_diffrn_source                   ?
_diffrn_standards_number         0
_reflns_Friedel_coverage         0.000
_reflns_Friedel_fraction_full    .
_reflns_Friedel_fraction_max     .
_reflns_number_gt                11322
_reflns_number_total             12042
_reflns_special_details          
;
 Reflections were merged by SHELXL according to the crystal
 class for the calculation of statistics and refinement.
 
 Structure factors included contributions from the .fab file.
 
 _reflns_Friedel_fraction is defined as the number of unique
 Friedel pairs measured divided by the number that would be
 possible theoretically, ignoring centric projections and
 systematic absences.
;
_reflns_threshold_expression     'I > 2\s(I)'
_computing_cell_refinement       'SAINT v8.37A (Bruker, 2015)'
_computing_data_collection       ?
_computing_data_reduction        'SAINT v8.37A (Bruker, 2015)'
_computing_molecular_graphics    'Olex2 (Dolomanov et al., 2009)'
_computing_publication_material  'Olex2 (Dolomanov et al., 2009)'
_computing_structure_refinement  'ShelXL (Sheldrick, 2015)'
_computing_structure_solution    'ShelXT (Sheldrick, 2015)'
_refine_diff_density_max         0.262
_refine_diff_density_min         -0.874
_refine_diff_density_rms         0.063
_refine_ls_extinction_coef       .
_refine_ls_extinction_method     none
_refine_ls_goodness_of_fit_ref   1.112
_refine_ls_hydrogen_treatment    constr
_refine_ls_matrix_type           full
_refine_ls_number_parameters     636
_refine_ls_number_reflns         12042
_refine_ls_number_restraints     1242
_refine_ls_R_factor_all          0.0388
_refine_ls_R_factor_gt           0.0354
_refine_ls_restrained_S_all      1.124
_refine_ls_shift/su_max          0.001
_refine_ls_shift/su_mean         0.000
_refine_ls_structure_factor_coef Fsqd
_refine_ls_weighting_details     
'w=1/[\s^2^(Fo^2^)+(0.0418P)^2^+10.1272P] where P=(Fo^2^+2Fc^2^)/3'
_refine_ls_weighting_scheme      calc
_refine_ls_wR_factor_gt          0.0855
_refine_ls_wR_factor_ref         0.0915
_refine_special_details          ?
_olex2_refinement_description    
;
1. Fixed Uiso
 At 1.2 times of:
  All C(H) groups, All C(H,H) groups
2. Rigid bond restraints
 All non-hydrogen atoms
 with sigma for 1-2 distances of 0.01 and sigma for 1-3 distances of 0.01
3. Uiso/Uaniso restraints and constraints
All non-hydrogen atoms have similar U: within 2A with sigma of 0.04 and sigma
for terminal atoms of 0.08
Uanis(C26) \\sim Ueq, Uanis(C28) \\sim Ueq, Uanis(C27) \\sim Ueq, Uanis(C29)
\\sim Ueq, Uanis(C24) \\sim Ueq, Uanis(C23) \\sim Ueq, Uanis(C22) \\sim Ueq,
Uanis(C25) \\sim Ueq, Uanis(C21) \\sim Ueq, Uanis(C20) \\sim Ueq: with sigma of
0.005 and sigma for terminal atoms of 0.01
4. Rigid body (RIGU) restrains
 All non-hydrogen atoms
 with sigma for 1-2 distances of 0.004 and sigma for 1-3 distances of 0.004
5.a Ternary CH refined with riding coordinates:
 C47(H47), C35(H35), C32(H32), C42(H42), C48(H48), C45(H45)
5.b Secondary CH2 refined with riding coordinates:
 C37(H37A,H37B), C46(H46A,H46B), C34(H34A,H34B), C40(H40A,H40B), C50(H50A,
 H50B), C43(H43A,H43B)
5.c Aromatic/amide H refined with riding coordinates:
 C7(H7), C14(H14), C9(H9), C19(H19), C4(H4), C11(H11), C6(H6), C29(H29),
 C12(H12), C13(H13), C5(H5), C24(H24), C20(H20), C22(H22), C26(H26), C21(H21),
 C28(H28), C27(H27)
;
_atom_sites_solution_hydrogens   geom
_atom_sites_solution_primary     dual
_atom_sites_solution_secondary   ?
loop_
_atom_site_label
_atom_site_type_symbol
_atom_site_fract_x
_atom_site_fract_y
_atom_site_fract_z
_atom_site_U_iso_or_equiv
_atom_site_adp_type
_atom_site_occupancy
_atom_site_site_symmetry_order
_atom_site_calc_flag
_atom_site_refinement_flags_posn
_atom_site_refinement_flags_adp
_atom_site_refinement_flags_occupancy
_atom_site_disorder_assembly
_atom_site_disorder_group
Cd1 Cd 0.500000 0.62538(2) 0.250000 0.02368(5) Uani 1 2 d S TU P . .
O1 O 0.42719(7) 0.56337(6) 0.28503(5) 0.0372(3) Uani 1 1 d . U . . .
O4 O 0.55171(7) 0.67712(6) 0.32900(6) 0.0430(3) Uani 1 1 d . U . . .
O8 O 0.38563(7) 0.70867(6) 0.67638(6) 0.0454(3) Uani 1 1 d . U . . .
O5 O 0.44340(8) 0.84345(7) 0.45607(6) 0.0493(3) Uani 1 1 d . U . . .
O6 O 0.48190(8) 0.68796(7) 0.47309(6) 0.0494(3) Uani 1 1 d . U . . .
N3 N 0.33630(9) 0.57424(7) 0.58548(5) 0.0351(3) Uani 1 1 d . U . . .
O10 O 0.38531(8) 0.93210(7) 0.54373(6) 0.0518(3) Uani 1 1 d . U . . .
N2 N 0.29692(9) 0.63041(6) 0.65372(6) 0.0353(3) Uani 1 1 d . U . . .
O2 O 0.37502(9) 0.55083(7) 0.19645(6) 0.0523(4) Uani 1 1 d . U . . .
O9 O 0.35239(8) 0.85698(7) 0.65367(7) 0.0520(3) Uani 1 1 d . U . . .
N11 N 0.23634(8) 0.90688(7) 0.61586(6) 0.0365(3) Uani 1 1 d . U . . .
N12 N 0.23657(8) 0.82573(7) 0.66709(6) 0.0347(3) Uani 1 1 d . U . . .
N6 N 0.39556(8) 0.69515(7) 0.38738(6) 0.0348(3) Uani 1 1 d . U . . .
N7 N 0.37336(8) 0.80309(7) 0.37364(6) 0.0342(3) Uani 1 1 d . U . . .
N8 N 0.33637(9) 0.89176(7) 0.39941(6) 0.0367(3) Uani 1 1 d . U . . .
O7 O 0.44172(9) 0.62951(7) 0.57750(6) 0.0539(4) Uani 1 1 d . U . . .
N4 N 0.37538(9) 0.56192(7) 0.51182(6) 0.0386(3) Uani 1 1 d . U . . .
C2 C 0.31499(8) 0.50193(7) 0.25685(6) 0.0257(3) Uani 1 1 d . U . . .
N10 N 0.25930(9) 0.95864(7) 0.53832(6) 0.0375(3) Uani 1 1 d . U . . .
O3 O 0.61008(10) 0.71060(9) 0.26998(6) 0.0638(4) Uani 1 1 d . U . . .
N9 N 0.29487(9) 0.95749(7) 0.46250(6) 0.0390(3) Uani 1 1 d . U . . .
N5 N 0.39971(9) 0.60963(7) 0.43339(6) 0.0345(3) Uani 1 1 d . U . . .
C15 C 0.23935(9) 0.52546(7) 0.24577(6) 0.0280(3) Uani 1 1 d . U . . .
C17 C 0.64590(10) 0.75403(9) 0.35886(7) 0.0363(4) Uani 1 1 d . U . . .
N1 N 0.25940(8) 0.71758(7) 0.68087(6) 0.0356(3) Uani 1 1 d . U . . .
C30 C 0.71723(10) 0.73499(10) 0.39427(7) 0.0433(4) Uani 1 1 d . U . . .
C3 C 0.33319(8) 0.44345(7) 0.27885(6) 0.0269(3) Uani 1 1 d . U . . .
C8 C 0.27342(9) 0.40811(8) 0.29198(6) 0.0305(3) Uani 1 1 d . U . . .
C1 C 0.37713(9) 0.54104(7) 0.24418(7) 0.0291(3) Uani 1 1 d . U . . .
C10 C 0.18071(9) 0.49004(8) 0.26020(7) 0.0327(3) Uani 1 1 d . U . . .
C47 C 0.28195(10) 0.88180(7) 0.34623(6) 0.0317(3) Uani 1 1 d . U . . .
H47 H 0.284283 0.914727 0.320912 0.038 Uiso 1 1 calc R . . . .
C49 C 0.38998(10) 0.84567(8) 0.41417(7) 0.0343(3) Uani 1 1 d . U . . .
C35 C 0.31012(10) 0.52109(8) 0.50277(7) 0.0343(3) Uani 1 1 d . U . . .
H35 H 0.324234 0.479257 0.496153 0.041 Uiso 1 1 calc R . . . .
C32 C 0.34347(9) 0.65528(7) 0.34853(6) 0.0304(3) Uani 1 1 d . U . . .
H32 H 0.362072 0.647453 0.316743 0.036 Uiso 1 1 calc R . . . .
C42 C 0.15670(9) 0.90333(7) 0.61795(6) 0.0307(3) Uani 1 1 d . U . . .
H42 H 0.142172 0.939247 0.635575 0.037 Uiso 1 1 calc R . . . .
C16 C 0.59982(10) 0.71094(8) 0.31579(7) 0.0371(4) Uani 1 1 d . U . . .
C48 C 0.30851(10) 0.82037(8) 0.32792(6) 0.0322(3) Uani 1 1 d . U . . .
H48 H 0.324322 0.824939 0.294558 0.039 Uiso 1 1 calc R . . . .
C45 C 0.21360(11) 0.97365(7) 0.44379(7) 0.0347(3) Uani 1 1 d . U . . .
H45 H 0.205374 1.011989 0.423310 0.042 Uiso 1 1 calc R . . . .
C38 C 0.32078(10) 0.68805(8) 0.67063(6) 0.0331(3) Uani 1 1 d . U . . .
C37 C 0.34862(10) 0.58530(8) 0.64290(6) 0.0360(4) Uani 1 1 d . U . . .
H37A H 0.341585 0.547407 0.660399 0.043 Uiso 1 1 calc R . . . .
H37B H 0.401908 0.598541 0.658894 0.043 Uiso 1 1 calc R . . . .
C7 C 0.29139(11) 0.34744(9) 0.31189(7) 0.0414(4) Uani 1 1 d . U . . .
H7 H 0.253611 0.324384 0.321192 0.050 Uiso 1 1 calc R . . . .
C14 C 0.21728(11) 0.58280(8) 0.22012(8) 0.0393(4) Uani 1 1 d . U . . .
H14 H 0.254483 0.606892 0.211181 0.047 Uiso 1 1 calc R . . . .
C9 C 0.19972(10) 0.43300(8) 0.28359(7) 0.0348(3) Uani 1 1 d . U . . .
H9 H 0.162092 0.410831 0.293916 0.042 Uiso 1 1 calc R . . . .
C18 C 0.61583(11) 0.81216(9) 0.36343(8) 0.0411(4) Uani 1 1 d . U . . .
C36 C 0.39000(10) 0.59227(8) 0.55998(7) 0.0369(4) Uani 1 1 d . U . . .
C44 C 0.31990(10) 0.94715(8) 0.51764(7) 0.0362(4) Uani 1 1 d . U . . .
C31 C 0.43094(9) 0.66659(8) 0.43541(7) 0.0335(3) Uani 1 1 d . U . . .
C46 C 0.34486(11) 0.94955(8) 0.42775(8) 0.0406(4) Uani 1 1 d . U . . .
H46A H 0.398516 0.953717 0.449766 0.049 Uiso 1 1 calc R . . . .
H46B H 0.334320 0.982047 0.400957 0.049 Uiso 1 1 calc R . . . .
C41 C 0.28285(10) 0.86247(8) 0.64621(7) 0.0351(3) Uani 1 1 d . U . . .
C34 C 0.42580(10) 0.56618(9) 0.47710(7) 0.0382(4) Uani 1 1 d . U . . .
H34A H 0.429535 0.526360 0.461616 0.046 Uiso 1 1 calc R . . . .
H34B H 0.477522 0.577622 0.499103 0.046 Uiso 1 1 calc R . . . .
C40 C 0.26702(11) 0.77751(8) 0.70538(7) 0.0381(4) Uani 1 1 d . U . . .
H40A H 0.240055 0.777922 0.733218 0.046 Uiso 1 1 calc R . . . .
H40B H 0.321650 0.785410 0.723128 0.046 Uiso 1 1 calc R . . . .
C50 C 0.42372(10) 0.75212(8) 0.37256(8) 0.0363(4) Uani 1 1 d . U . . .
H50A H 0.429491 0.748431 0.336189 0.044 Uiso 1 1 calc R . . . .
H50B H 0.474788 0.760245 0.397395 0.044 Uiso 1 1 calc R . . . .
C43 C 0.26846(11) 0.95960(8) 0.59633(7) 0.0381(4) Uani 1 1 d . U . . .
H43A H 0.323469 0.962329 0.615593 0.046 Uiso 1 1 calc R . . . .
H43B H 0.243429 0.995881 0.604939 0.046 Uiso 1 1 calc R . . . .
C19 C 0.54430(13) 0.83338(9) 0.32792(9) 0.0490(5) Uani 1 1 d . U . . .
H19 H 0.516850 0.808662 0.299366 0.059 Uiso 1 1 calc R . . . .
C4 C 0.40774(9) 0.41582(8) 0.28640(7) 0.0348(3) Uani 1 1 d . U . . .
H4 H 0.447436 0.438107 0.278740 0.042 Uiso 1 1 calc R . . . .
C25 C 0.76113(12) 0.77669(12) 0.43464(8) 0.0548(5) Uani 1 1 d . U . . .
C11 C 0.10390(11) 0.51455(10) 0.24838(9) 0.0488(5) Uani 1 1 d . U . . .
H11 H 0.065893 0.492821 0.258660 0.059 Uiso 1 1 calc R . . . .
C6 C 0.36238(13) 0.32305(9) 0.31740(8) 0.0475(4) Uani 1 1 d . U . . .
H6 H 0.372581 0.283197 0.329731 0.057 Uiso 1 1 calc R . . . .
C29 C 0.74763(12) 0.67559(12) 0.39178(9) 0.0556(5) Uani 1 1 d . U . . .
H29 H 0.719160 0.647683 0.366523 0.067 Uiso 1 1 calc R . . . .
C23 C 0.65895(15) 0.85201(10) 0.40616(9) 0.0555(5) Uani 1 1 d . U . . .
C12 C 0.08519(12) 0.56833(11) 0.22272(11) 0.0583(6) Uani 1 1 d . U . . .
H12 H 0.034341 0.582694 0.214387 0.070 Uiso 1 1 calc R . . . .
C13 C 0.14268(12) 0.60291(10) 0.20847(10) 0.0520(5) Uani 1 1 d . U . . .
H13 H 0.129296 0.640076 0.190819 0.062 Uiso 1 1 calc R . . . .
C5 C 0.42155(11) 0.35773(9) 0.30453(8) 0.0438(4) Uani 1 1 d . U . . .
H5 H 0.470208 0.340425 0.308574 0.053 Uiso 1 1 calc R . . . .
C24 C 0.73044(15) 0.83331(12) 0.43956(9) 0.0638(6) Uani 1 1 d . U . . .
H24 H 0.758779 0.859838 0.466242 0.077 Uiso 1 1 calc R . . . .
C20 C 0.51510(17) 0.88906(11) 0.33479(13) 0.0676(7) Uani 1 1 d . U . . .
H20 H 0.468346 0.902248 0.311000 0.081 Uiso 1 1 calc R . . . .
C22 C 0.6240(2) 0.90952(12) 0.41188(13) 0.0751(8) Uani 1 1 d . U . . .
H22 H 0.649830 0.935405 0.440023 0.090 Uiso 1 1 calc R . . . .
C26 C 0.83522(15) 0.75650(17) 0.46909(10) 0.0735(7) Uani 1 1 d . U . . .
H26 H 0.865244 0.783072 0.494981 0.088 Uiso 1 1 calc R . . . .
C21 C 0.5566(2) 0.92705(12) 0.37864(15) 0.0813(8) Uani 1 1 d . U . . .
H21 H 0.535931 0.964637 0.383922 0.098 Uiso 1 1 calc R . . . .
C28 C 0.86166(14) 0.70100(19) 0.46483(11) 0.0784(8) Uani 1 1 d . U . . .
H28 H 0.909792 0.689326 0.487765 0.094 Uiso 1 1 calc R . . . .
C27 C 0.81799(14) 0.65907(16) 0.42597(11) 0.0728(7) Uani 1 1 d . U . . .
H27 H 0.837362 0.620141 0.423773 0.087 Uiso 1 1 calc R . . . .

loop_
_atom_site_aniso_label
_atom_site_aniso_U_11
_atom_site_aniso_U_22
_atom_site_aniso_U_33
_atom_site_aniso_U_23
_atom_site_aniso_U_13
_atom_site_aniso_U_12
Cd1 0.02072(7) 0.02216(8) 0.03044(8) 0.000 0.01098(5) 0.000
O1 0.0290(5) 0.0383(6) 0.0466(7) -0.0079(5) 0.0146(5) -0.0144(5)
O4 0.0351(6) 0.0367(7) 0.0555(8) -0.0141(6) 0.0100(5) -0.0110(5)
O8 0.0371(6) 0.0420(7) 0.0547(8) -0.0011(6) 0.0091(6) -0.0022(5)
O5 0.0397(7) 0.0618(9) 0.0405(7) -0.0042(6) 0.0019(5) -0.0011(6)
O6 0.0429(7) 0.0541(8) 0.0428(7) 0.0009(6) -0.0008(6) -0.0099(6)
N3 0.0411(7) 0.0378(8) 0.0264(6) -0.0012(6) 0.0098(5) -0.0011(6)
O10 0.0432(7) 0.0666(10) 0.0433(7) -0.0075(7) 0.0087(6) -0.0038(7)
N2 0.0395(7) 0.0308(7) 0.0365(7) -0.0014(6) 0.0124(6) 0.0019(6)
O2 0.0670(9) 0.0528(8) 0.0473(8) -0.0019(6) 0.0327(7) -0.0235(7)
O9 0.0334(6) 0.0567(9) 0.0637(9) 0.0012(7) 0.0106(6) 0.0015(6)
N11 0.0360(7) 0.0360(8) 0.0382(7) 0.0034(6) 0.0118(6) -0.0013(6)
N12 0.0335(7) 0.0311(7) 0.0364(7) 0.0018(6) 0.0051(5) 0.0018(5)
N6 0.0319(7) 0.0344(7) 0.0368(7) 0.0044(6) 0.0076(5) -0.0030(5)
N7 0.0342(7) 0.0346(7) 0.0333(7) 0.0005(6) 0.0090(5) 0.0017(6)
N8 0.0425(8) 0.0347(7) 0.0317(7) -0.0047(6) 0.0087(6) -0.0005(6)
O7 0.0497(8) 0.0688(10) 0.0405(7) -0.0071(7) 0.0086(6) -0.0191(7)
N4 0.0438(8) 0.0450(8) 0.0280(6) 0.0002(6) 0.0119(6) -0.0063(6)
C2 0.0264(6) 0.0273(7) 0.0260(7) -0.0075(6) 0.0115(5) -0.0102(5)
N10 0.0434(8) 0.0411(8) 0.0287(7) -0.0047(6) 0.0113(6) -0.0054(6)
O3 0.0729(10) 0.0817(12) 0.0365(7) -0.0198(8) 0.0154(7) -0.0188(9)
N9 0.0437(8) 0.0440(8) 0.0320(7) -0.0058(6) 0.0152(6) -0.0075(6)
N5 0.0393(7) 0.0346(7) 0.0285(6) 0.0038(6) 0.0079(5) 0.0009(6)
C15 0.0286(7) 0.0294(7) 0.0289(7) -0.0079(6) 0.0128(6) -0.0069(6)
C17 0.0359(8) 0.0436(9) 0.0329(8) -0.0075(7) 0.0154(6) -0.0184(7)
N1 0.0366(7) 0.0292(7) 0.0381(7) -0.0039(6) 0.0061(6) 0.0020(6)
C30 0.0365(8) 0.0653(12) 0.0312(8) -0.0061(8) 0.0146(7) -0.0202(8)
C3 0.0273(7) 0.0313(8) 0.0226(6) -0.0047(6) 0.0083(5) -0.0085(6)
C8 0.0349(7) 0.0339(8) 0.0236(7) -0.0022(6) 0.0098(6) -0.0121(6)
C1 0.0288(7) 0.0228(7) 0.0412(8) -0.0064(6) 0.0190(6) -0.0055(5)
C10 0.0272(7) 0.0389(9) 0.0359(8) -0.0104(7) 0.0152(6) -0.0096(6)
C47 0.0431(9) 0.0277(8) 0.0257(7) 0.0045(6) 0.0119(6) 0.0002(6)
C49 0.0335(8) 0.0396(9) 0.0316(7) 0.0018(7) 0.0122(6) -0.0047(7)
C35 0.0483(9) 0.0258(8) 0.0316(8) -0.0005(6) 0.0159(7) 0.0004(7)
C32 0.0369(8) 0.0308(8) 0.0258(7) -0.0013(6) 0.0129(6) 0.0045(6)
C42 0.0376(8) 0.0290(8) 0.0273(7) -0.0022(6) 0.0120(6) 0.0042(6)
C16 0.0313(8) 0.0387(9) 0.0380(8) -0.0096(7) 0.0048(6) -0.0018(7)
C48 0.0406(8) 0.0324(8) 0.0251(7) 0.0030(6) 0.0121(6) 0.0015(6)
C45 0.0501(9) 0.0243(8) 0.0325(8) 0.0019(6) 0.0160(7) -0.0001(7)
C38 0.0392(8) 0.0314(8) 0.0261(7) 0.0037(6) 0.0055(6) 0.0031(6)
C37 0.0433(9) 0.0370(9) 0.0249(7) 0.0030(6) 0.0051(6) 0.0110(7)
C7 0.0507(10) 0.0376(9) 0.0348(8) 0.0049(7) 0.0104(7) -0.0143(8)
C14 0.0406(9) 0.0330(9) 0.0468(10) -0.0022(7) 0.0168(7) -0.0026(7)
C9 0.0333(8) 0.0414(9) 0.0352(8) -0.0059(7) 0.0185(6) -0.0164(7)
C18 0.0511(10) 0.0375(9) 0.0438(9) -0.0065(7) 0.0281(8) -0.0221(8)
C36 0.0399(8) 0.0397(9) 0.0286(7) 0.0031(7) 0.0061(6) 0.0007(7)
C44 0.0426(9) 0.0310(8) 0.0353(8) -0.0077(7) 0.0114(7) -0.0098(7)
C31 0.0300(7) 0.0392(9) 0.0328(8) 0.0006(7) 0.0115(6) 0.0018(6)
C46 0.0490(10) 0.0358(9) 0.0429(9) -0.0083(7) 0.0225(8) -0.0143(7)
C41 0.0364(8) 0.0346(8) 0.0335(8) -0.0076(7) 0.0088(6) -0.0014(6)
C34 0.0367(8) 0.0441(10) 0.0345(8) 0.0090(7) 0.0113(7) 0.0091(7)
C40 0.0447(9) 0.0327(9) 0.0300(8) -0.0036(6) -0.0001(7) 0.0037(7)
C50 0.0298(7) 0.0356(9) 0.0476(9) 0.0046(7) 0.0179(7) -0.0010(6)
C43 0.0477(9) 0.0365(9) 0.0303(8) -0.0075(7) 0.0117(7) -0.0125(7)
C19 0.0582(11) 0.0387(10) 0.0605(12) 0.0018(9) 0.0337(10) -0.0124(8)
C4 0.0288(7) 0.0384(9) 0.0361(8) -0.0041(7) 0.0074(6) -0.0051(6)
C25 0.0493(10) 0.0821(15) 0.0345(9) -0.0086(9) 0.0144(8) -0.0352(10)
C11 0.0308(8) 0.0542(12) 0.0669(13) -0.0117(10) 0.0229(8) -0.0057(8)
C6 0.0576(11) 0.0347(9) 0.0431(10) 0.0075(8) 0.0030(8) -0.0028(8)
C29 0.0416(10) 0.0799(15) 0.0457(10) -0.0029(10) 0.0130(8) -0.0013(10)
C23 0.0779(14) 0.0462(11) 0.0546(11) -0.0164(9) 0.0383(10) -0.0355(10)
C12 0.0354(9) 0.0614(14) 0.0790(16) -0.0067(11) 0.0179(10) 0.0091(9)
C13 0.0488(11) 0.0437(11) 0.0618(13) 0.0014(10) 0.0131(9) 0.0109(9)
C5 0.0393(9) 0.0415(10) 0.0445(10) -0.0021(8) 0.0023(7) 0.0025(8)
C24 0.0750(14) 0.0748(15) 0.0458(11) -0.0226(10) 0.0240(10) -0.0491(12)
C20 0.0789(16) 0.0452(12) 0.0931(18) 0.0123(12) 0.0474(14) -0.0034(11)
C22 0.113(2) 0.0454(12) 0.0842(17) -0.0239(12) 0.0556(15) -0.0370(13)
C26 0.0509(12) 0.123(2) 0.0422(11) -0.0046(13) 0.0066(9) -0.0389(13)
C21 0.115(2) 0.0385(12) 0.113(2) -0.0079(13) 0.0691(18) -0.0151(13)
C28 0.0406(11) 0.141(2) 0.0503(12) 0.0130(15) 0.0084(9) -0.0110(14)
C27 0.0476(12) 0.110(2) 0.0612(14) 0.0085(14) 0.0165(10) 0.0101(13)

_geom_special_details            
;
 All esds (except the esd in the dihedral angle between two l.s. planes)
 are estimated using the full covariance matrix.  The cell esds are taken
 into account individually in the estimation of esds in distances, angles
 and torsion angles; correlations between esds in cell parameters are only
 used when they are defined by crystal symmetry.  An approximate (isotropic)
 treatment of cell esds is used for estimating esds involving l.s. planes.
;
loop_
_geom_bond_atom_site_label_1
_geom_bond_atom_site_label_2
_geom_bond_distance
_geom_bond_site_symmetry_2
_geom_bond_publ_flag
Cd1 O1 2.2441(11) 2_655 ?
Cd1 O1 2.2442(11) . ?
Cd1 O4 2.2732(13) . ?
Cd1 O4 2.2732(13) 2_655 ?
O1 C1 1.2655(19) . ?
O4 C16 1.256(2) . ?
O8 C38 1.217(2) . ?
O5 C49 1.217(2) . ?
O6 C31 1.217(2) . ?
N3 C45 1.443(2) 7_566 ?
N3 C37 1.444(2) . ?
N3 C36 1.369(2) . ?
O10 C44 1.217(2) . ?
N2 C47 1.440(2) 7_566 ?
N2 C38 1.366(2) . ?
N2 C37 1.437(2) . ?
O2 C1 1.232(2) . ?
O9 C41 1.213(2) . ?
N11 C42 1.447(2) . ?
N11 C41 1.370(2) . ?
N11 C43 1.445(2) . ?
N12 C32 1.437(2) 7_566 ?
N12 C41 1.371(2) . ?
N12 C40 1.440(2) . ?
N6 C32 1.447(2) . ?
N6 C31 1.364(2) . ?
N6 C50 1.440(2) . ?
N7 C49 1.365(2) . ?
N7 C48 1.444(2) . ?
N7 C50 1.443(2) . ?
N8 C47 1.447(2) . ?
N8 C49 1.372(2) . ?
N8 C46 1.447(2) . ?
O7 C36 1.221(2) . ?
N4 C35 1.439(2) . ?
N4 C36 1.360(2) . ?
N4 C34 1.442(2) . ?
C2 C15 1.402(2) . ?
C2 C3 1.402(2) . ?
C2 C1 1.5141(19) . ?
N10 C35 1.450(2) 7_566 ?
N10 C44 1.363(2) . ?
N10 C43 1.448(2) . ?
O3 C16 1.239(2) . ?
N9 C45 1.442(2) . ?
N9 C44 1.373(2) . ?
N9 C46 1.444(2) . ?
N5 C42 1.439(2) 7_566 ?
N5 C31 1.365(2) . ?
N5 C34 1.443(2) . ?
C15 C10 1.439(2) . ?
C15 C14 1.422(2) . ?
C17 C30 1.403(3) . ?
C17 C16 1.507(2) . ?
C17 C18 1.403(3) . ?
N1 C48 1.439(2) 7_566 ?
N1 C38 1.366(2) . ?
N1 C40 1.447(2) . ?
C30 C25 1.435(3) . ?
C30 C29 1.421(3) . ?
C3 C8 1.439(2) . ?
C3 C4 1.430(2) . ?
C8 C7 1.429(3) . ?
C8 C9 1.389(2) . ?
C10 C9 1.387(3) . ?
C10 C11 1.428(2) . ?
C47 H47 0.9800 . ?
C47 C48 1.547(2) . ?
C35 H35 0.9800 . ?
C35 C45 1.551(2) 7_566 ?
C32 H32 0.9800 . ?
C32 C42 1.547(2) 7_566 ?
C42 H42 0.9800 . ?
C48 H48 0.9800 . ?
C45 H45 0.9800 . ?
C37 H37A 0.9700 . ?
C37 H37B 0.9700 . ?
C7 H7 0.9300 . ?
C7 C6 1.351(3) . ?
C14 H14 0.9300 . ?
C14 C13 1.358(3) . ?
C9 H9 0.9300 . ?
C18 C19 1.421(3) . ?
C18 C23 1.440(3) . ?
C46 H46A 0.9700 . ?
C46 H46B 0.9700 . ?
C34 H34A 0.9700 . ?
C34 H34B 0.9700 . ?
C40 H40A 0.9700 . ?
C40 H40B 0.9700 . ?
C50 H50A 0.9700 . ?
C50 H50B 0.9700 . ?
C43 H43A 0.9700 . ?
C43 H43B 0.9700 . ?
C19 H19 0.9300 . ?
C19 C20 1.361(3) . ?
C4 H4 0.9300 . ?
C4 C5 1.355(3) . ?
C25 C24 1.380(4) . ?
C25 C26 1.438(4) . ?
C11 H11 0.9300 . ?
C11 C12 1.346(3) . ?
C6 H6 0.9300 . ?
C6 C5 1.420(3) . ?
C29 H29 0.9300 . ?
C29 C27 1.362(3) . ?
C23 C24 1.384(4) . ?
C23 C22 1.435(4) . ?
C12 H12 0.9300 . ?
C12 C13 1.410(3) . ?
C13 H13 0.9300 . ?
C5 H5 0.9300 . ?
C24 H24 0.9300 . ?
C20 H20 0.9300 . ?
C20 C21 1.425(4) . ?
C22 H22 0.9300 . ?
C22 C21 1.321(5) . ?
C26 H26 0.9300 . ?
C26 C28 1.323(5) . ?
C21 H21 0.9300 . ?
C28 H28 0.9300 . ?
C28 C27 1.415(4) . ?
C27 H27 0.9300 . ?

loop_
_geom_angle_atom_site_label_1
_geom_angle_atom_site_label_2
_geom_angle_atom_site_label_3
_geom_angle
_geom_angle_site_symmetry_1
_geom_angle_site_symmetry_3
_geom_angle_publ_flag
O1 Cd1 O1 105.34(7) 2_655 . ?
O1 Cd1 O4 121.56(5) 2_655 . ?
O1 Cd1 O4 94.72(5) . . ?
O1 Cd1 O4 94.72(5) 2_655 2_655 ?
O1 Cd1 O4 121.56(5) . 2_655 ?
O4 Cd1 O4 120.08(7) 2_655 . ?
C1 O1 Cd1 105.09(10) . . ?
C16 O4 Cd1 101.03(11) . . ?
C45 N3 C37 122.84(14) 7_566 . ?
C36 N3 C45 112.29(14) . 7_566 ?
C36 N3 C37 121.00(15) . . ?
C38 N2 C47 112.99(14) . 7_566 ?
C38 N2 C37 122.58(15) . . ?
C37 N2 C47 124.10(14) . 7_566 ?
C41 N11 C42 112.79(14) . . ?
C41 N11 C43 121.85(15) . . ?
C43 N11 C42 123.52(15) . . ?
C32 N12 C40 123.78(15) 7_566 . ?
C41 N12 C32 112.91(14) . 7_566 ?
C41 N12 C40 122.98(15) . . ?
C31 N6 C32 112.57(14) . . ?
C31 N6 C50 121.96(15) . . ?
C50 N6 C32 123.34(14) . . ?
C49 N7 C48 112.73(14) . . ?
C49 N7 C50 122.97(15) . . ?
C50 N7 C48 123.41(14) . . ?
C47 N8 C46 123.38(15) . . ?
C49 N8 C47 112.22(14) . . ?
C49 N8 C46 122.91(15) . . ?
C35 N4 C34 124.49(15) . . ?
C36 N4 C35 112.77(14) . . ?
C36 N4 C34 122.42(16) . . ?
C15 C2 C1 118.48(14) . . ?
C3 C2 C15 121.24(13) . . ?
C3 C2 C1 120.28(13) . . ?
C44 N10 C35 112.90(14) . 7_566 ?
C44 N10 C43 122.28(15) . . ?
C43 N10 C35 124.13(15) . 7_566 ?
C45 N9 C46 124.90(15) . . ?
C44 N9 C45 112.54(14) . . ?
C44 N9 C46 122.48(16) . . ?
C42 N5 C34 124.42(15) 7_566 . ?
C31 N5 C42 112.89(13) . 7_566 ?
C31 N5 C34 122.53(15) . . ?
C2 C15 C10 119.02(15) . . ?
C2 C15 C14 122.96(14) . . ?
C14 C15 C10 118.02(15) . . ?
C30 C17 C16 119.55(17) . . ?
C30 C17 C18 121.20(16) . . ?
C18 C17 C16 119.24(16) . . ?
C48 N1 C40 124.34(15) 7_566 . ?
C38 N1 C48 112.84(14) . 7_566 ?
C38 N1 C40 122.24(15) . . ?
C17 C30 C25 119.1(2) . . ?
C17 C30 C29 122.32(17) . . ?
C29 C30 C25 118.6(2) . . ?
C2 C3 C8 118.95(14) . . ?
C2 C3 C4 122.91(14) . . ?
C4 C3 C8 118.06(15) . . ?
C7 C8 C3 118.60(15) . . ?
C9 C8 C3 119.46(15) . . ?
C9 C8 C7 121.92(15) . . ?
O1 C1 C2 115.69(14) . . ?
O2 C1 O1 124.44(14) . . ?
O2 C1 C2 119.82(14) . . ?
C9 C10 C15 119.42(15) . . ?
C9 C10 C11 122.26(16) . . ?
C11 C10 C15 118.29(17) . . ?
N2 C47 N8 115.13(14) 7_566 . ?
N2 C47 H47 111.5 7_566 . ?
N2 C47 C48 103.08(13) 7_566 . ?
N8 C47 H47 111.5 . . ?
N8 C47 C48 103.54(13) . . ?
C48 C47 H47 111.5 . . ?
O5 C49 N7 126.02(17) . . ?
O5 C49 N8 125.77(17) . . ?
N7 C49 N8 108.21(14) . . ?
N4 C35 N10 114.54(14) . 7_566 ?
N4 C35 H35 111.9 . . ?
N4 C35 C45 103.20(13) . 7_566 ?
N10 C35 H35 111.9 7_566 . ?
N10 C35 C45 102.82(14) 7_566 7_566 ?
C45 C35 H35 111.9 7_566 . ?
N12 C32 N6 114.35(13) 7_566 . ?
N12 C32 H32 111.8 7_566 . ?
N12 C32 C42 103.57(13) 7_566 7_566 ?
N6 C32 H32 111.8 . . ?
N6 C32 C42 102.99(12) . 7_566 ?
C42 C32 H32 111.8 7_566 . ?
N11 C42 C32 102.98(13) . 7_566 ?
N11 C42 H42 111.7 . . ?
N5 C42 N11 114.78(13) 7_566 . ?
N5 C42 C32 103.31(13) 7_566 7_566 ?
N5 C42 H42 111.7 7_566 . ?
C32 C42 H42 111.7 7_566 . ?
O4 C16 C17 116.63(15) . . ?
O3 C16 O4 123.51(17) . . ?
O3 C16 C17 119.86(17) . . ?
N7 C48 C47 103.25(13) . . ?
N7 C48 H48 111.5 . . ?
N1 C48 N7 115.05(14) 7_566 . ?
N1 C48 C47 103.36(13) 7_566 . ?
N1 C48 H48 111.5 7_566 . ?
C47 C48 H48 111.5 . . ?
N3 C45 C35 103.08(13) 7_566 7_566 ?
N3 C45 H45 111.8 7_566 . ?
N9 C45 N3 114.25(14) . 7_566 ?
N9 C45 C35 103.44(14) . 7_566 ?
N9 C45 H45 111.8 . . ?
C35 C45 H45 111.8 7_566 . ?
O8 C38 N2 125.76(16) . . ?
O8 C38 N1 126.55(16) . . ?
N1 C38 N2 107.69(15) . . ?
N3 C37 H37A 108.9 . . ?
N3 C37 H37B 108.9 . . ?
N2 C37 N3 113.21(13) . . ?
N2 C37 H37A 108.9 . . ?
N2 C37 H37B 108.9 . . ?
H37A C37 H37B 107.7 . . ?
C8 C7 H7 119.5 . . ?
C6 C7 C8 121.04(17) . . ?
C6 C7 H7 119.5 . . ?
C15 C14 H14 119.5 . . ?
C13 C14 C15 120.98(18) . . ?
C13 C14 H14 119.5 . . ?
C8 C9 H9 119.1 . . ?
C10 C9 C8 121.77(14) . . ?
C10 C9 H9 119.1 . . ?
C17 C18 C19 122.86(17) . . ?
C17 C18 C23 118.7(2) . . ?
C19 C18 C23 118.4(2) . . ?
O7 C36 N3 125.64(17) . . ?
O7 C36 N4 126.13(17) . . ?
N4 C36 N3 108.23(15) . . ?
O10 C44 N10 125.96(17) . . ?
O10 C44 N9 126.07(17) . . ?
N10 C44 N9 107.94(15) . . ?
O6 C31 N6 125.97(17) . . ?
O6 C31 N5 126.15(16) . . ?
N6 C31 N5 107.88(14) . . ?
N8 C46 H46A 108.6 . . ?
N8 C46 H46B 108.6 . . ?
N9 C46 N8 114.87(14) . . ?
N9 C46 H46A 108.6 . . ?
N9 C46 H46B 108.6 . . ?
H46A C46 H46B 107.5 . . ?
O9 C41 N11 126.24(18) . . ?
O9 C41 N12 126.22(17) . . ?
N11 C41 N12 107.54(14) . . ?
N4 C34 N5 113.62(14) . . ?
N4 C34 H34A 108.8 . . ?
N4 C34 H34B 108.8 . . ?
N5 C34 H34A 108.8 . . ?
N5 C34 H34B 108.8 . . ?
H34A C34 H34B 107.7 . . ?
N12 C40 N1 113.72(14) . . ?
N12 C40 H40A 108.8 . . ?
N12 C40 H40B 108.8 . . ?
N1 C40 H40A 108.8 . . ?
N1 C40 H40B 108.8 . . ?
H40A C40 H40B 107.7 . . ?
N6 C50 N7 113.51(13) . . ?
N6 C50 H50A 108.9 . . ?
N6 C50 H50B 108.9 . . ?
N7 C50 H50A 108.9 . . ?
N7 C50 H50B 108.9 . . ?
H50A C50 H50B 107.7 . . ?
N11 C43 N10 113.89(14) . . ?
N11 C43 H43A 108.8 . . ?
N11 C43 H43B 108.8 . . ?
N10 C43 H43A 108.8 . . ?
N10 C43 H43B 108.8 . . ?
H43A C43 H43B 107.7 . . ?
C18 C19 H19 119.3 . . ?
C20 C19 C18 121.5(2) . . ?
C20 C19 H19 119.3 . . ?
C3 C4 H4 119.4 . . ?
C5 C4 C3 121.13(16) . . ?
C5 C4 H4 119.4 . . ?
C30 C25 C26 117.7(3) . . ?
C24 C25 C30 119.3(2) . . ?
C24 C25 C26 123.0(2) . . ?
C10 C11 H11 119.2 . . ?
C12 C11 C10 121.60(18) . . ?
C12 C11 H11 119.2 . . ?
C7 C6 H6 119.7 . . ?
C7 C6 C5 120.56(18) . . ?
C5 C6 H6 119.7 . . ?
C30 C29 H29 119.6 . . ?
C27 C29 C30 120.8(2) . . ?
C27 C29 H29 119.6 . . ?
C24 C23 C18 119.3(2) . . ?
C24 C23 C22 123.5(2) . . ?
C22 C23 C18 117.2(3) . . ?
C11 C12 H12 120.0 . . ?
C11 C12 C13 120.00(19) . . ?
C13 C12 H12 120.0 . . ?
C14 C13 C12 121.1(2) . . ?
C14 C13 H13 119.5 . . ?
C12 C13 H13 119.5 . . ?
C4 C5 C6 120.58(18) . . ?
C4 C5 H5 119.7 . . ?
C6 C5 H5 119.7 . . ?
C25 C24 C23 122.27(19) . . ?
C25 C24 H24 118.9 . . ?
C23 C24 H24 118.9 . . ?
C19 C20 H20 120.2 . . ?
C19 C20 C21 119.6(3) . . ?
C21 C20 H20 120.2 . . ?
C23 C22 H22 118.8 . . ?
C21 C22 C23 122.4(3) . . ?
C21 C22 H22 118.8 . . ?
C25 C26 H26 119.2 . . ?
C28 C26 C25 121.5(2) . . ?
C28 C26 H26 119.2 . . ?
C20 C21 H21 119.6 . . ?
C22 C21 C20 120.8(3) . . ?
C22 C21 H21 119.6 . . ?
C26 C28 H28 119.4 . . ?
C26 C28 C27 121.2(3) . . ?
C27 C28 H28 119.4 . . ?
C29 C27 C28 120.2(3) . . ?
C29 C27 H27 119.9 . . ?
C28 C27 H27 119.9 . . ?

_shelx_fab_file                  
;
 0 0 4 -41.47 0.00
 0 0 6 -200.66 0.00
 0 0 8 -52.20 0.00
 0 0 10 -5.13 0.00
 0 0 12 -0.12 0.00
 0 0 14 -20.74 0.00
 0 0 16 -3.28 0.00
 0 0 18 4.52 0.00
 0 0 20 0.08 0.00
 0 0 22 -4.24 0.00
 0 0 24 -1.62 0.00
 0 0 26 4.18 0.00
 0 0 28 3.02 0.00
 0 0 30 0.02 0.00
 0 0 32 -1.81 0.00
 0 2 2 -25.39 0.00
 0 2 3 -64.22 0.00
 0 2 4 -88.81 0.00
 0 2 5 -53.79 0.00
 0 2 6 7.00 0.00
 0 2 7 8.15 0.00
 0 2 8 18.47 0.00
 0 2 9 -9.98 0.00
 0 2 10 37.21 0.00
 0 2 11 -10.98 0.00
 0 2 12 3.20 0.00
 0 2 13 -9.20 0.00
 0 2 14 12.53 0.00
 0 2 15 7.43 0.00
 0 2 16 14.86 0.00
 0 2 17 9.18 0.00
 0 2 18 3.13 0.00
 0 2 19 2.37 0.00
 0 2 20 -15.15 0.00
 0 2 21 -4.13 0.00
 0 2 22 -16.01 0.00
 0 2 23 -4.91 0.00
 0 2 24 -2.10 0.00
 0 2 25 -0.36 0.00
 0 2 26 5.33 0.00
 0 2 27 1.71 0.00
 0 2 28 1.46 0.00
 0 2 29 1.24 0.00
 0 2 30 -3.49 0.00
 0 2 31 -0.34 0.00
 0 2 32 -1.06 0.00
 0 4 0 113.60 0.00
 0 4 1 57.70 0.00
 0 4 2 23.49 0.00
 0 4 3 28.37 0.00
 0 4 4 -10.70 0.00
 0 4 5 49.47 0.00
 0 4 6 -7.49 0.00
 0 4 7 -29.93 0.00
 0 4 8 57.53 0.00
 0 4 9 -24.43 0.00
 0 4 10 14.30 0.00
 0 4 11 -26.29 0.00
 0 4 12 -35.75 0.00
 0 4 13 4.01 0.00
 0 4 14 -46.87 0.00
 0 4 15 5.45 0.00
 0 4 16 -13.65 0.00
 0 4 17 1.74 0.00
 0 4 18 8.79 0.00
 0 4 19 -3.56 0.00
 0 4 20 11.09 0.00
 0 4 21 -2.51 0.00
 0 4 22 5.27 0.00
 0 4 23 0.47 0.00
 0 4 24 4.29 0.00
 0 4 25 -0.07 0.00
 0 4 26 4.74 0.00
 0 4 27 -0.24 0.00
 0 4 28 1.60 0.00
 0 4 29 1.20 0.00
 0 4 30 -1.36 0.00
 0 4 31 3.03 0.00
 0 4 32 -1.77 0.00
 0 6 0 -126.66 0.00
 0 6 1 -61.03 0.00
 0 6 2 -107.26 0.00
 0 6 3 -26.72 0.00
 0 6 4 -43.74 0.00
 0 6 5 -32.89 0.00
 0 6 6 48.81 0.00
 0 6 7 16.84 0.00
 0 6 8 81.66 0.00
 0 6 9 -34.75 0.00
 0 6 10 39.34 0.00
 0 6 11 -33.23 0.00
 0 6 12 -12.36 0.00
 0 6 13 -21.79 0.00
 0 6 14 -17.85 0.00
 0 6 15 10.44 0.00
 0 6 16 3.72 0.00
 0 6 17 18.34 0.00
 0 6 18 12.26 0.00
 0 6 19 11.41 0.00
 0 6 20 2.32 0.00
 0 6 21 -1.60 0.00
 0 6 22 -6.61 0.00
 0 6 23 -5.63 0.00
 0 6 24 -4.63 0.00
 0 6 25 -1.84 0.00
 0 6 26 1.33 0.00
 0 6 27 0.65 0.00
 0 6 28 1.75 0.00
 0 6 29 0.32 0.00
 0 6 30 -1.16 0.00
 0 6 31 -0.66 0.00
 0 6 32 -1.57 0.00
 0 8 0 8.55 0.00
 0 8 1 31.96 0.00
 0 8 2 15.71 0.00
 0 8 3 14.82 0.00
 0 8 4 -10.42 0.00
 0 8 5 44.21 0.00
 0 8 6 14.08 0.00
 0 8 7 2.08 0.00
 0 8 8 5.78 0.00
 0 8 9 7.47 0.00
 0 8 10 -11.03 0.00
 0 8 11 -2.14 0.00
 0 8 12 -32.03 0.00
 0 8 13 6.17 0.00
 0 8 14 -11.52 0.00
 0 8 15 -3.37 0.00
 0 8 16 12.78 0.00
 0 8 17 -9.18 0.00
 0 8 18 18.30 0.00
 0 8 19 -10.19 0.00
 0 8 20 4.24 0.00
 0 8 21 -3.20 0.00
 0 8 22 -3.98 0.00
 0 8 23 3.29 0.00
 0 8 24 -0.66 0.00
 0 8 25 4.65 0.00
 0 8 26 3.18 0.00
 0 8 27 1.66 0.00
 0 8 28 0.70 0.00
 0 8 29 -0.71 0.00
 0 8 30 -1.02 0.00
 0 8 31 0.13 0.00
 0 10 0 40.49 0.00
 0 10 1 -38.30 0.00
 0 10 2 -13.59 0.00
 0 10 3 -46.32 0.00
 0 10 4 -31.02 0.00
 0 10 5 -35.44 0.00
 0 10 6 -38.38 0.00
 0 10 7 5.95 0.00
 0 10 8 11.63 0.00
 0 10 9 5.60 0.00
 0 10 10 8.93 0.00
 0 10 11 9.15 0.00
 0 10 12 5.10 0.00
 0 10 13 5.34 0.00
 0 10 14 1.44 0.00
 0 10 15 3.23 0.00
 0 10 16 14.08 0.00
 0 10 17 -0.33 0.00
 0 10 18 12.21 0.00
 0 10 19 -0.92 0.00
 0 10 20 1.00 0.00
 0 10 21 1.02 0.00
 0 10 22 -8.56 0.00
 0 10 23 3.11 0.00
 0 10 24 -5.97 0.00
 0 10 25 2.11 0.00
 0 10 26 -1.41 0.00
 0 10 27 -1.97 0.00
 0 10 28 0.37 0.00
 0 10 29 -2.38 0.00
 0 10 30 0.35 0.00
 0 12 0 19.15 0.00
 0 12 1 -9.59 0.00
 0 12 2 25.80 0.00
 0 12 3 -15.32 0.00
 0 12 4 -16.07 0.00
 0 12 5 9.75 0.00
 0 12 6 -4.71 0.00
 0 12 7 27.06 0.00
 0 12 8 -12.76 0.00
 0 12 9 26.68 0.00
 0 12 10 -2.44 0.00
 0 12 11 18.08 0.00
 0 12 12 -8.38 0.00
 0 12 13 5.26 0.00
 0 12 14 3.74 0.00
 0 12 15 -6.35 0.00
 0 12 16 8.23 0.00
 0 12 17 -13.76 0.00
 0 12 18 3.91 0.00
 0 12 19 -10.92 0.00
 0 12 20 -6.30 0.00
 0 12 21 -3.87 0.00
 0 12 22 -4.95 0.00
 0 12 23 3.56 0.00
 0 12 24 1.26 0.00
 0 12 25 3.18 0.00
 0 12 26 3.69 0.00
 0 12 27 0.75 0.00
 0 12 28 1.28 0.00
 0 12 29 -1.24 0.00
 0 14 0 22.09 0.00
 0 14 1 -1.70 0.00
 0 14 2 -7.14 0.00
 0 14 3 -7.80 0.00
 0 14 4 -12.94 0.00
 0 14 5 3.63 0.00
 0 14 6 -13.82 0.00
 0 14 7 -2.05 0.00
 0 14 8 18.38 0.00
 0 14 9 -2.24 0.00
 0 14 10 14.60 0.00
 0 14 11 -5.62 0.00
 0 14 12 0.80 0.00
 0 14 13 2.14 0.00
 0 14 14 -12.43 0.00
 0 14 15 3.90 0.00
 0 14 16 -6.56 0.00
 0 14 17 6.43 0.00
 0 14 18 -1.29 0.00
 0 14 19 5.84 0.00
 0 14 20 -0.55 0.00
 0 14 21 5.85 0.00
 0 14 22 -0.48 0.00
 0 14 23 0.67 0.00
 0 14 24 1.89 0.00
 0 14 25 -2.21 0.00
 0 14 26 2.10 0.00
 0 14 27 -3.48 0.00
 0 14 28 -0.37 0.00
 0 16 0 10.58 0.00
 0 16 1 -2.58 0.00
 0 16 2 9.87 0.00
 0 16 3 15.53 0.00
 0 16 4 -7.76 0.00
 0 16 5 19.38 0.00
 0 16 6 -2.00 0.00
 0 16 7 22.48 0.00
 0 16 8 2.76 0.00
 0 16 9 -2.71 0.00
 0 16 10 5.25 0.00
 0 16 11 -11.73 0.00
 0 16 12 -2.11 0.00
 0 16 13 -11.46 0.00
 0 16 14 -2.67 0.00
 0 16 15 1.83 0.00
 0 16 16 -0.35 0.00
 0 16 17 5.54 0.00
 0 16 18 -0.53 0.00
 0 16 19 2.37 0.00
 0 16 20 -2.72 0.00
 0 16 21 -3.26 0.00
 0 16 22 -2.32 0.00
 0 16 23 -1.89 0.00
 0 16 24 1.18 0.00
 0 16 25 -1.38 0.00
 0 16 26 0.89 0.00
 0 16 27 0.38 0.00
 0 18 0 11.22 0.00
 0 18 1 2.01 0.00
 0 18 2 4.36 0.00
 0 18 3 -7.15 0.00
 0 18 4 -2.97 0.00
 0 18 5 0.57 0.00
 0 18 6 -0.49 0.00
 0 18 7 -9.57 0.00
 0 18 8 4.80 0.00
 0 18 9 -9.39 0.00
 0 18 10 2.29 0.00
 0 18 11 -8.87 0.00
 0 18 12 -5.58 0.00
 0 18 13 3.69 0.00
 0 18 14 -5.12 0.00
 0 18 15 8.66 0.00
 0 18 16 0.51 0.00
 0 18 17 7.72 0.00
 0 18 18 2.13 0.00
 0 18 19 1.88 0.00
 0 18 20 -0.95 0.00
 0 18 21 -0.89 0.00
 0 18 22 -0.52 0.00
 0 18 23 -1.91 0.00
 0 18 24 -0.87 0.00
 0 18 25 -0.48 0.00
 0 20 0 8.45 0.00
 0 20 1 -5.14 0.00
 0 20 2 0.73 0.00
 0 20 3 0.20 0.00
 0 20 4 -3.11 0.00
 0 20 5 1.47 0.00
 0 20 6 -3.59 0.00
 0 20 7 6.66 0.00
 0 20 8 4.77 0.00
 0 20 9 -0.68 0.00
 0 20 10 2.81 0.00
 0 20 11 -1.88 0.00
 0 20 12 -1.05 0.00
 0 20 13 -0.26 0.00
 0 20 14 -1.23 0.00
 0 20 15 2.77 0.00
 0 20 16 3.42 0.00
 0 20 17 -1.11 0.00
 0 20 18 4.03 0.00
 0 20 19 -5.58 0.00
 0 20 20 1.13 0.00
 0 20 21 -3.54 0.00
 0 20 22 -1.96 0.00
 0 20 23 0.67 0.00
 0 22 0 -3.41 0.00
 0 22 1 -4.30 0.00
 0 22 2 0.38 0.00
 0 22 3 -11.43 0.00
 0 22 4 -1.52 0.00
 0 22 5 -6.52 0.00
 0 22 6 5.10 0.00
 0 22 7 -3.30 0.00
 0 22 8 3.32 0.00
 0 22 9 -0.09 0.00
 0 22 10 -1.35 0.00
 0 22 11 1.06 0.00
 0 22 12 -7.00 0.00
 0 22 13 3.33 0.00
 0 22 14 -4.56 0.00
 0 22 15 2.37 0.00
 0 22 16 0.65 0.00
 0 22 17 -0.68 0.00
 0 22 18 1.59 0.00
 0 22 19 -1.81 0.00
 0 22 20 0.70 0.00
 0 22 21 -1.34 0.00
 0 24 0 0.86 0.00
 0 24 1 0.27 0.00
 0 24 2 -3.83 0.00
 0 24 3 1.09 0.00
 0 24 4 -2.87 0.00
 0 24 5 2.48 0.00
 0 24 6 -2.51 0.00
 0 24 7 2.82 0.00
 0 24 8 3.47 0.00
 0 24 9 0.21 0.00
 0 24 10 3.05 0.00
 0 24 11 -1.71 0.00
 0 24 12 -0.01 0.00
 0 24 13 -1.76 0.00
 0 24 14 -0.35 0.00
 0 24 15 -0.07 0.00
 0 24 16 0.68 0.00
 0 24 17 0.02 0.00
 0 24 18 1.65 0.00
 0 26 0 1.24 0.00
 0 26 1 -1.22 0.00
 0 26 2 1.65 0.00
 0 26 3 -0.21 0.00
 0 26 4 -1.99 0.00
 0 26 5 1.94 0.00
 0 26 6 -0.16 0.00
 0 26 7 3.71 0.00
 0 26 8 0.17 0.00
 0 26 9 1.72 0.00
 0 26 10 0.74 0.00
 0 26 11 -2.06 0.00
 0 26 12 0.83 0.00
 0 26 13 -1.72 0.00
 0 26 14 0.40 0.00
 0 26 15 -0.52 0.00
 0 28 0 2.21 0.00
 0 28 1 0.71 0.00
 0 28 2 -0.20 0.00
 0 28 3 0.19 0.00
 0 28 4 -0.86 0.00
 0 28 5 0.45 0.00
 0 28 6 -1.29 0.00
 0 28 7 -0.92 0.00
 0 28 8 0.79 0.00
 0 28 9 -2.08 0.00
 -1 1 33 -0.02 0.00
 -1 1 32 -0.70 0.00
 -1 1 31 1.67 0.00
 -1 1 30 -0.84 0.00
 -1 1 29 1.01 0.00
 -1 1 28 3.57 0.00
 -1 1 27 1.78 0.00
 -1 1 26 6.30 0.00
 -1 1 25 5.04 0.00
 -1 1 24 -2.02 0.00
 -1 1 23 8.35 0.00
 -1 1 22 -14.03 0.00
 -1 1 21 3.05 0.00
 -1 1 20 -8.87 0.00
 -1 1 19 -8.30 0.00
 -1 1 18 11.76 0.00
 -1 1 17 -18.04 0.00
 -1 1 16 22.62 0.00
 -1 1 15 -20.19 0.00
 -1 1 14 12.55 0.00
 -1 1 13 -6.19 0.00
 -1 1 12 3.03 0.00
 -1 1 11 -12.05 0.00
 -1 1 10 14.32 0.00
 -1 1 9 9.22 0.00
 -1 1 8 -17.96 0.00
 -1 1 7 8.04 0.00
 -1 1 6 -74.56 0.00
 -1 1 5 128.82 0.00
 -1 1 4 -88.30 0.00
 -1 1 3 124.98 0.00
 1 1 2 44.56 0.00
 1 1 3 41.18 0.00
 1 1 4 -89.62 0.00
 1 1 5 68.67 0.00
 1 1 6 -75.76 0.00
 1 1 7 -21.86 0.00
 1 1 8 -10.00 0.00
 1 1 9 14.30 0.00
 1 1 10 30.06 0.00
 1 1 11 16.76 0.00
 1 1 12 11.50 0.00
 1 1 13 32.42 0.00
 1 1 14 6.59 0.00
 1 1 15 8.64 0.00
 1 1 16 11.62 0.00
 1 1 17 -8.25 0.00
 1 1 18 8.17 0.00
 1 1 19 -15.79 0.00
 1 1 20 -4.30 0.00
 1 1 21 -8.97 0.00
 1 1 22 -8.08 0.00
 1 1 23 -0.30 0.00
 1 1 24 -0.37 0.00
 1 1 25 0.97 0.00
 1 1 26 4.01 0.00
 1 1 27 -0.04 0.00
 1 1 28 0.81 0.00
 1 1 29 -0.38 0.00
 1 1 30 -2.36 0.00
 1 1 31 1.37 0.00
 1 1 32 -0.95 0.00
 -1 3 33 -0.60 0.00
 -1 3 32 -1.46 0.00
 -1 3 31 -0.74 0.00
 -1 3 30 -0.98 0.00
 -1 3 29 0.37 0.00
 -1 3 28 1.54 0.00
 -1 3 27 -1.11 0.00
 -1 3 26 2.51 0.00
 -1 3 25 -4.94 0.00
 -1 3 24 -2.06 0.00
 -1 3 23 -7.87 0.00
 -1 3 22 -2.48 0.00
 -1 3 21 -2.94 0.00
 -1 3 20 6.36 0.00
 -1 3 19 10.45 0.00
 -1 3 18 14.92 0.00
 -1 3 17 20.57 0.00
 -1 3 16 2.62 0.00
 -1 3 15 15.48 0.00
 -1 3 14 -25.97 0.00
 -1 3 13 -8.20 0.00
 -1 3 12 -14.02 0.00
 -1 3 11 1.46 0.00
 -1 3 10 20.64 0.00
 -1 3 9 36.57 0.00
 -1 3 8 37.62 0.00
 -1 3 7 91.44 0.00
 -1 3 6 -67.34 0.00
 -1 3 5 -18.41 0.00
 -1 3 4 -67.05 0.00
 -1 3 3 -129.06 0.00
 -1 3 2 -13.08 0.00
 -1 3 1 -234.07 0.00
 1 3 0 120.38 0.00
 1 3 1 79.85 0.00
 1 3 2 -0.51 0.00
 1 3 3 -0.83 0.00
 1 3 4 -51.52 0.00
 1 3 5 -85.95 0.00
 1 3 6 -54.01 0.00
 1 3 7 -33.26 0.00
 1 3 8 55.66 0.00
 1 3 9 -35.44 0.00
 1 3 10 42.52 0.00
 1 3 11 -6.61 0.00
 1 3 12 1.85 0.00
 1 3 13 1.93 0.00
 1 3 14 -26.13 0.00
 1 3 15 17.92 0.00
 1 3 16 -8.17 0.00
 1 3 17 14.10 0.00
 1 3 18 5.08 0.00
 1 3 19 4.51 0.00
 1 3 20 4.21 0.00
 1 3 21 -4.60 0.00
 1 3 22 -0.63 0.00
 1 3 23 -5.25 0.00
 1 3 24 0.02 0.00
 1 3 25 -0.80 0.00
 1 3 26 3.83 0.00
 1 3 27 2.22 0.00
 1 3 28 2.59 0.00
 1 3 29 2.23 0.00
 1 3 30 0.13 0.00
 1 3 31 -0.24 0.00
 1 3 32 -1.28 0.00
 -1 5 32 -0.90 0.00
 -1 5 31 1.75 0.00
 -1 5 30 -3.95 0.00
 -1 5 29 2.18 0.00
 -1 5 28 0.35 0.00
 -1 5 27 2.33 0.00
 -1 5 26 6.63 0.00
 -1 5 25 1.32 0.00
 -1 5 24 4.39 0.00
 -1 5 23 -0.75 0.00
 -1 5 22 -3.76 0.00
 -1 5 21 -1.11 0.00
 -1 5 20 -2.51 0.00
 -1 5 19 0.95 0.00
 -1 5 18 5.69 0.00
 -1 5 17 3.56 0.00
 -1 5 16 -1.31 0.00
 -1 5 15 -2.21 0.00
 -1 5 14 -22.18 0.00
 -1 5 13 -17.01 0.00
 -1 5 12 -33.81 0.00
 -1 5 11 -30.14 0.00
 -1 5 10 26.78 0.00
 -1 5 9 -5.08 0.00
 -1 5 8 72.00 0.00
 -1 5 7 43.82 0.00
 -1 5 6 108.40 0.00
 -1 5 5 106.89 0.00
 -1 5 4 2.88 0.00
 -1 5 3 94.09 0.00
 -1 5 2 -26.37 0.00
 -1 5 1 62.78 0.00
 1 5 0 -131.92 0.00
 1 5 1 14.43 0.00
 1 5 2 -64.63 0.00
 1 5 3 40.22 0.00
 1 5 4 -51.83 0.00
 1 5 5 64.81 0.00
 1 5 6 63.60 0.00
 1 5 7 32.30 0.00
 1 5 8 44.89 0.00
 1 5 9 17.03 0.00
 1 5 10 17.93 0.00
 1 5 11 5.03 0.00
 1 5 12 -32.54 0.00
 1 5 13 12.12 0.00
 1 5 14 -14.85 0.00
 1 5 15 8.99 0.00
 1 5 16 6.76 0.00
 1 5 17 -0.93 0.00
 1 5 18 12.31 0.00
 1 5 19 -10.52 0.00
 1 5 20 -0.62 0.00
 1 5 21 -9.66 0.00
 1 5 22 -5.21 0.00
 1 5 23 -3.18 0.00
 1 5 24 1.30 0.00
 1 5 25 1.71 0.00
 1 5 26 4.24 0.00
 1 5 27 1.65 0.00
 1 5 28 -0.33 0.00
 1 5 29 0.35 0.00
 1 5 30 -3.82 0.00
 1 5 31 0.18 0.00
 -1 7 32 -1.94 0.00
 -1 7 31 1.49 0.00
 -1 7 30 -2.56 0.00
 -1 7 29 -1.14 0.00
 -1 7 28 -1.08 0.00
 -1 7 27 -4.23 0.00
 -1 7 26 0.75 0.00
 -1 7 25 -4.51 0.00
 -1 7 24 -0.31 0.00
 -1 7 23 -4.93 0.00
 -1 7 22 2.07 0.00
 -1 7 21 -4.42 0.00
 -1 7 20 9.83 0.00
 -1 7 19 2.65 0.00
 -1 7 18 8.96 0.00
 -1 7 17 16.27 0.00
 -1 7 16 -9.84 0.00
 -1 7 15 25.27 0.00
 -1 7 14 -36.26 0.00
 -1 7 13 19.55 0.00
 -1 7 12 -21.43 0.00
 -1 7 11 -8.19 0.00
 -1 7 10 13.39 0.00
 -1 7 9 -23.85 0.00
 -1 7 8 43.54 0.00
 -1 7 7 -24.38 0.00
 -1 7 6 -34.42 0.00
 -1 7 5 -7.42 0.00
 -1 7 4 -35.97 0.00
 -1 7 3 -12.73 0.00
 -1 7 2 -20.00 0.00
 -1 7 1 1.30 0.00
 1 7 0 95.57 0.00
 1 7 1 2.08 0.00
 1 7 2 36.22 0.00
 1 7 3 -1.51 0.00
 1 7 4 35.33 0.00
 1 7 5 18.72 0.00
 1 7 6 4.11 0.00
 1 7 7 8.36 0.00
 1 7 8 42.84 0.00
 1 7 9 -6.08 0.00
 1 7 10 -6.21 0.00
 1 7 11 -17.16 0.00
 1 7 12 -33.15 0.00
 1 7 13 -7.88 0.00
 1 7 14 -36.60 0.00
 1 7 15 -1.04 0.00
 1 7 16 -4.61 0.00
 1 7 17 3.63 0.00
 1 7 18 10.37 0.00
 1 7 19 4.60 0.00
 1 7 20 6.70 0.00
 1 7 21 5.42 0.00
 1 7 22 -3.24 0.00
 1 7 23 4.22 0.00
 1 7 24 -3.28 0.00
 1 7 25 0.88 0.00
 1 7 26 1.34 0.00
 1 7 27 -1.28 0.00
 1 7 28 2.12 0.00
 1 7 29 0.14 0.00
 1 7 30 0.59 0.00
 1 7 31 1.27 0.00
 -1 9 31 0.33 0.00
 -1 9 30 -0.95 0.00
 -1 9 29 0.73 0.00
 -1 9 28 1.37 0.00
 -1 9 27 3.45 0.00
 -1 9 26 2.06 0.00
 -1 9 25 5.19 0.00
 -1 9 24 -3.33 0.00
 -1 9 23 1.76 0.00
 -1 9 22 -11.88 0.00
 -1 9 21 -5.06 0.00
 -1 9 20 -10.46 0.00
 -1 9 19 -6.07 0.00
 -1 9 18 1.76 0.00
 -1 9 17 -3.21 0.00
 -1 9 16 6.81 0.00
 -1 9 15 1.62 0.00
 -1 9 14 -0.05 0.00
 -1 9 13 -2.81 0.00
 -1 9 12 -4.49 0.00
 -1 9 11 -0.75 0.00
 -1 9 10 17.65 0.00
 -1 9 9 -4.88 0.00
 -1 9 8 19.72 0.00
 -1 9 7 11.20 0.00
 -1 9 6 19.25 0.00
 -1 9 5 -13.09 0.00
 -1 9 4 -16.97 0.00
 -1 9 3 -1.33 0.00
 -1 9 2 17.80 0.00
 -1 9 1 5.34 0.00
 1 9 0 8.40 0.00
 1 9 1 -66.49 0.00
 1 9 2 26.87 0.00
 1 9 3 -32.23 0.00
 1 9 4 -14.39 0.00
 1 9 5 3.20 0.00
 1 9 6 3.21 0.00
 1 9 7 48.61 0.00
 1 9 8 -16.47 0.00
 1 9 9 22.00 0.00
 1 9 10 -17.57 0.00
 1 9 11 5.62 0.00
 1 9 12 -22.89 0.00
 1 9 13 -9.33 0.00
 1 9 14 3.53 0.00
 1 9 15 -4.15 0.00
 1 9 16 21.74 0.00
 1 9 17 -2.59 0.00
 1 9 18 17.85 0.00
 1 9 19 -0.76 0.00
 1 9 20 -2.48 0.00
 1 9 21 -2.01 0.00
 1 9 22 -12.35 0.00
 1 9 23 0.76 0.00
 1 9 24 -7.03 0.00
 1 9 25 2.13 0.00
 1 9 26 0.39 0.00
 1 9 27 1.20 0.00
 1 9 28 1.36 0.00
 1 9 29 -0.60 0.00
 1 9 30 -0.64 0.00
 -1 11 30 -0.38 0.00
 -1 11 29 -2.98 0.00
 -1 11 28 -0.33 0.00
 -1 11 27 -1.84 0.00
 -1 11 26 1.29 0.00
 -1 11 25 4.56 0.00
 -1 11 24 -0.66 0.00
 -1 11 23 8.21 0.00
 -1 11 22 -0.97 0.00
 -1 11 21 2.42 0.00
 -1 11 20 3.60 0.00
 -1 11 19 -10.36 0.00
 -1 11 18 10.68 0.00
 -1 11 17 -12.47 0.00
 -1 11 16 6.68 0.00
 -1 11 15 -1.03 0.00
 -1 11 14 -6.98 0.00
 -1 11 13 18.94 0.00
 -1 11 12 -14.36 0.00
 -1 11 11 16.47 0.00
 -1 11 10 -8.99 0.00
 -1 11 9 9.39 0.00
 -1 11 8 -7.51 0.00
 -1 11 7 -25.47 0.00
 -1 11 6 -26.44 0.00
 -1 11 5 -29.33 0.00
 -1 11 4 -13.89 0.00
 -1 11 3 -53.87 0.00
 -1 11 2 21.54 0.00
 -1 11 1 -10.75 0.00
 1 11 0 61.67 0.00
 1 11 1 -0.05 0.00
 1 11 2 30.85 0.00
 1 11 3 -39.68 0.00
 1 11 4 2.17 0.00
 1 11 5 -15.08 0.00
 1 11 6 -10.74 0.00
 1 11 7 -23.21 0.00
 1 11 8 6.18 0.00
 1 11 9 -2.01 0.00
 1 11 10 0.22 0.00
 1 11 11 -1.55 0.00
 1 11 12 -9.14 0.00
 1 11 13 9.23 0.00
 1 11 14 -8.58 0.00
 1 11 15 1.80 0.00
 1 11 16 -0.48 0.00
 1 11 17 -1.42 0.00
 1 11 18 -0.18 0.00
 1 11 19 -2.78 0.00
 1 11 20 -5.75 0.00
 1 11 21 3.15 0.00
 1 11 22 -4.69 0.00
 1 11 23 4.53 0.00
 1 11 24 1.17 0.00
 1 11 25 1.76 0.00
 1 11 26 4.49 0.00
 1 11 27 -2.43 0.00
 1 11 28 1.58 0.00
 1 11 29 -1.81 0.00
 -1 13 29 -0.73 0.00
 -1 13 28 2.42 0.00
 -1 13 27 -1.02 0.00
 -1 13 26 0.75 0.00
 -1 13 25 2.08 0.00
 -1 13 24 -3.37 0.00
 -1 13 23 3.72 0.00
 -1 13 22 -8.65 0.00
 -1 13 21 1.30 0.00
 -1 13 20 -4.33 0.00
 -1 13 19 -1.23 0.00
 -1 13 18 2.24 0.00
 -1 13 17 -4.49 0.00
 -1 13 16 3.90 0.00
 -1 13 15 -6.39 0.00
 -1 13 14 -2.63 0.00
 -1 13 13 -10.01 0.00
 -1 13 12 1.81 0.00
 -1 13 11 -3.03 0.00
 -1 13 10 12.13 0.00
 -1 13 9 2.07 0.00
 -1 13 8 18.13 0.00
 -1 13 7 18.95 0.00
 -1 13 6 1.23 0.00
 -1 13 5 -5.95 0.00
 -1 13 4 -2.64 0.00
 -1 13 3 -11.51 0.00
 -1 13 2 6.54 0.00
 -1 13 1 -20.99 0.00
 1 13 0 8.21 0.00
 1 13 1 -25.19 0.00
 1 13 2 -21.50 0.00
 1 13 3 -15.27 0.00
 1 13 4 -40.51 0.00
 1 13 5 -11.11 0.00
 1 13 6 -25.79 0.00
 1 13 7 14.28 0.00
 1 13 8 10.10 0.00
 1 13 9 -3.86 0.00
 1 13 10 19.95 0.00
 1 13 11 -5.85 0.00
 1 13 12 13.83 0.00
 1 13 13 -8.80 0.00
 1 13 14 3.83 0.00
 1 13 15 0.56 0.00
 1 13 16 3.21 0.00
 1 13 17 2.58 0.00
 1 13 18 0.39 0.00
 1 13 19 2.96 0.00
 1 13 20 -2.29 0.00
 1 13 21 -0.02 0.00
 1 13 22 -4.07 0.00
 1 13 23 -0.33 0.00
 1 13 24 0.21 0.00
 1 13 25 -1.18 0.00
 1 13 26 1.41 0.00
 1 13 27 -1.24 0.00
 1 13 28 1.24 0.00
 -1 15 28 1.61 0.00
 -1 15 27 -0.75 0.00
 -1 15 26 3.12 0.00
 -1 15 25 -1.35 0.00
 -1 15 24 1.89 0.00
 -1 15 23 0.26 0.00
 -1 15 22 1.67 0.00
 -1 15 21 1.85 0.00
 -1 15 20 1.88 0.00
 -1 15 19 2.60 0.00
 -1 15 18 7.47 0.00
 -1 15 17 1.42 0.00
 -1 15 16 5.71 0.00
 -1 15 15 -1.28 0.00
 -1 15 14 -2.08 0.00
 -1 15 13 -3.81 0.00
 -1 15 12 -10.68 0.00
 -1 15 11 -9.04 0.00
 -1 15 10 -3.91 0.00
 -1 15 9 -4.25 0.00
 -1 15 8 -6.41 0.00
 -1 15 7 0.14 0.00
 -1 15 6 -3.77 0.00
 -1 15 5 10.32 0.00
 -1 15 4 -9.76 0.00
 -1 15 3 -3.78 0.00
 -1 15 2 7.39 0.00
 -1 15 1 1.68 0.00
 1 15 0 3.97 0.00
 1 15 1 7.12 0.00
 1 15 2 1.30 0.00
 1 15 3 -2.71 0.00
 1 15 4 -12.81 0.00
 1 15 5 7.52 0.00
 1 15 6 4.82 0.00
 1 15 7 -5.35 0.00
 1 15 8 12.15 0.00
 1 15 9 -6.44 0.00
 1 15 10 15.52 0.00
 1 15 11 -8.57 0.00
 1 15 12 -1.51 0.00
 1 15 13 -0.58 0.00
 1 15 14 -7.11 0.00
 1 15 15 1.06 0.00
 1 15 16 -8.46 0.00
 1 15 17 2.37 0.00
 1 15 18 -4.73 0.00
 1 15 19 0.57 0.00
 1 15 20 -2.94 0.00
 1 15 21 -0.50 0.00
 1 15 22 3.27 0.00
 1 15 23 0.06 0.00
 1 15 24 4.63 0.00
 1 15 25 0.10 0.00
 1 15 26 3.70 0.00
 1 15 27 0.26 0.00
 -1 17 27 -0.62 0.00
 -1 17 26 1.28 0.00
 -1 17 25 -1.89 0.00
 -1 17 24 0.11 0.00
 -1 17 23 -3.96 0.00
 -1 17 22 -5.34 0.00
 -1 17 21 -1.32 0.00
 -1 17 20 -4.88 0.00
 -1 17 19 3.84 0.00
 -1 17 18 -1.83 0.00
 -1 17 17 9.36 0.00
 -1 17 16 0.01 0.00
 -1 17 15 6.42 0.00
 -1 17 14 -1.32 0.00
 -1 17 13 -5.24 0.00
 -1 17 12 7.50 0.00
 -1 17 11 -14.70 0.00
 -1 17 10 13.38 0.00
 -1 17 9 -9.75 0.00
 -1 17 8 13.35 0.00
 -1 17 7 6.26 0.00
 -1 17 6 -9.65 0.00
 -1 17 5 12.72 0.00
 -1 17 4 -10.64 0.00
 -1 17 3 8.31 0.00
 -1 17 2 -10.06 0.00
 -1 17 1 -1.63 0.00
 1 17 0 5.16 0.00
 1 17 1 -1.60 0.00
 1 17 2 -12.49 0.00
 1 17 3 6.21 0.00
 1 17 4 -13.68 0.00
 1 17 5 9.82 0.00
 1 17 6 -13.32 0.00
 1 17 7 7.55 0.00
 1 17 8 9.97 0.00
 1 17 9 -5.86 0.00
 1 17 10 8.92 0.00
 1 17 11 -11.27 0.00
 1 17 12 3.74 0.00
 1 17 13 -6.88 0.00
 1 17 14 -2.60 0.00
 1 17 15 1.59 0.00
 1 17 16 4.26 0.00
 1 17 17 4.35 0.00
 1 17 18 6.12 0.00
 1 17 19 1.40 0.00
 1 17 20 3.12 0.00
 1 17 21 -0.85 0.00
 1 17 22 -1.87 0.00
 1 17 23 -1.97 0.00
 1 17 24 -1.59 0.00
 1 17 25 0.07 0.00
 1 17 26 -1.65 0.00
 -1 19 25 0.42 0.00
 -1 19 24 0.94 0.00
 -1 19 23 -0.08 0.00
 -1 19 22 0.52 0.00
 -1 19 21 -3.41 0.00
 -1 19 20 -0.63 0.00
 -1 19 19 -2.16 0.00
 -1 19 18 1.65 0.00
 -1 19 17 0.28 0.00
 -1 19 16 3.02 0.00
 -1 19 15 0.50 0.00
 -1 19 14 0.53 0.00
 -1 19 13 -3.46 0.00
 -1 19 12 -3.36 0.00
 -1 19 11 -4.01 0.00
 -1 19 10 -0.50 0.00
 -1 19 9 0.48 0.00
 -1 19 8 -5.45 0.00
 -1 19 7 8.83 0.00
 -1 19 6 -8.10 0.00
 -1 19 5 4.63 0.00
 -1 19 4 -13.40 0.00
 -1 19 3 -2.52 0.00
 -1 19 2 2.76 0.00
 -1 19 1 -5.82 0.00
 1 19 0 6.02 0.00
 1 19 1 -1.86 0.00
 1 19 2 13.88 0.00
 1 19 3 -3.23 0.00
 1 19 4 2.81 0.00
 1 19 5 -0.46 0.00
 1 19 6 5.70 0.00
 1 19 7 3.86 0.00
 1 19 8 -1.55 0.00
 1 19 9 1.20 0.00
 1 19 10 -4.92 0.00
 1 19 11 1.85 0.00
 1 19 12 -11.28 0.00
 1 19 13 3.43 0.00
 1 19 14 -3.83 0.00
 1 19 15 3.87 0.00
 1 19 16 3.86 0.00
 1 19 17 -0.33 0.00
 1 19 18 5.40 0.00
 1 19 19 -3.85 0.00
 1 19 20 1.38 0.00
 1 19 21 -3.98 0.00
 1 19 22 -0.69 0.00
 1 19 23 0.72 0.00
 1 19 24 -0.74 0.00
 -1 21 23 0.56 0.00
 -1 21 22 -0.38 0.00
 -1 21 21 -0.25 0.00
 -1 21 20 1.17 0.00
 -1 21 19 -2.41 0.00
 -1 21 18 3.22 0.00
 -1 21 17 -0.08 0.00
 -1 21 16 -0.52 0.00
 -1 21 15 5.30 0.00
 -1 21 14 -6.41 0.00
 -1 21 13 6.56 0.00
 -1 21 12 -3.65 0.00
 -1 21 11 2.30 0.00
 -1 21 10 4.91 0.00
 -1 21 9 0.93 0.00
 -1 21 8 9.81 0.00
 -1 21 7 -0.42 0.00
 -1 21 6 2.47 0.00
 -1 21 5 0.93 0.00
 -1 21 4 -0.71 0.00
 -1 21 3 -5.79 0.00
 -1 21 2 -3.81 0.00
 -1 21 1 -2.77 0.00
 1 21 0 0.23 0.00
 1 21 1 2.52 0.00
 1 21 2 -6.31 0.00
 1 21 3 -3.41 0.00
 1 21 4 -4.55 0.00
 1 21 5 0.96 0.00
 1 21 6 -2.87 0.00
 1 21 7 -1.14 0.00
 1 21 8 4.64 0.00
 1 21 9 -0.23 0.00
 1 21 10 0.55 0.00
 1 21 11 -0.39 0.00
 1 21 12 -4.02 0.00
 1 21 13 2.90 0.00
 1 21 14 -2.82 0.00
 1 21 15 2.58 0.00
 1 21 16 3.95 0.00
 1 21 17 -0.93 0.00
 1 21 18 4.93 0.00
 1 21 19 -3.34 0.00
 1 21 20 -0.29 0.00
 1 21 21 -1.64 0.00
 1 21 22 -1.99 0.00
 -1 23 20 2.63 0.00
 -1 23 19 -3.22 0.00
 -1 23 18 3.24 0.00
 -1 23 17 -1.08 0.00
 -1 23 16 0.61 0.00
 -1 23 15 -0.27 0.00
 -1 23 14 -4.14 0.00
 -1 23 13 -0.86 0.00
 -1 23 12 -5.48 0.00
 -1 23 11 -0.67 0.00
 -1 23 10 -0.95 0.00
 -1 23 9 2.01 0.00
 -1 23 8 1.01 0.00
 -1 23 7 4.72 0.00
 -1 23 6 -1.10 0.00
 -1 23 5 -0.98 0.00
 -1 23 4 -2.54 0.00
 -1 23 3 -2.46 0.00
 -1 23 2 2.66 0.00
 -1 23 1 -4.13 0.00
 1 23 0 5.55 0.00
 1 23 1 -5.15 0.00
 1 23 2 3.78 0.00
 1 23 3 -3.24 0.00
 1 23 4 -1.22 0.00
 1 23 5 -1.01 0.00
 1 23 6 -0.38 0.00
 1 23 7 6.06 0.00
 1 23 8 0.51 0.00
 1 23 9 2.78 0.00
 1 23 10 -0.41 0.00
 1 23 11 -0.38 0.00
 1 23 12 -3.22 0.00
 1 23 13 -0.17 0.00
 1 23 14 -1.94 0.00
 1 23 15 1.73 0.00
 1 23 16 0.40 0.00
 1 23 17 1.39 0.00
 1 23 18 0.13 0.00
 1 23 19 -1.08 0.00
 -1 25 17 0.86 0.00
 -1 25 16 1.18 0.00
 -1 25 15 2.02 0.00
 -1 25 14 -0.97 0.00
 -1 25 13 0.57 0.00
 -1 25 12 -1.63 0.00
 -1 25 11 0.19 0.00
 -1 25 10 -0.34 0.00
 -1 25 9 0.59 0.00
 -1 25 8 2.17 0.00
 -1 25 7 -0.07 0.00
 -1 25 6 2.04 0.00
 -1 25 5 0.06 0.00
 -1 25 4 0.87 0.00
 -1 25 3 -2.74 0.00
 -1 25 2 0.70 0.00
 -1 25 1 0.27 0.00
 1 25 0 -0.83 0.00
 1 25 1 0.65 0.00
 1 25 2 -1.53 0.00
 1 25 3 -1.32 0.00
 1 25 4 -2.34 0.00
 1 25 5 2.59 0.00
 1 25 6 -0.43 0.00
 1 25 7 1.13 0.00
 1 25 8 2.11 0.00
 1 25 9 -0.13 0.00
 1 25 10 2.00 0.00
 1 25 11 -2.51 0.00
 1 25 12 0.98 0.00
 1 25 13 -2.31 0.00
 1 25 14 -0.02 0.00
 1 25 15 0.57 0.00
 1 25 16 0.35 0.00
 -1 27 13 -0.38 0.00
 -1 27 12 0.52 0.00
 -1 27 11 -1.68 0.00
 -1 27 10 1.83 0.00
 -1 27 9 -0.40 0.00
 -1 27 8 0.69 0.00
 -1 27 7 1.17 0.00
 -1 27 6 -1.38 0.00
 -1 27 5 -0.08 0.00
 -1 27 4 -1.15 0.00
 -1 27 3 1.00 0.00
 -1 27 2 0.90 0.00
 -1 27 1 0.59 0.00
 1 27 0 3.18 0.00
 1 27 1 -2.74 0.00
 1 27 2 -0.08 0.00
 1 27 3 -0.81 0.00
 1 27 4 -2.49 0.00
 1 27 5 -0.34 0.00
 1 27 6 -2.63 0.00
 1 27 7 2.11 0.00
 1 27 8 0.24 0.00
 1 27 9 0.11 0.00
 1 27 10 1.43 0.00
 1 27 11 -1.64 0.00
 1 27 12 -0.66 0.00
 -1 29 4 -2.70 0.00
 -1 29 3 -1.08 0.00
 -1 29 2 -1.35 0.00
 -1 29 1 -0.08 0.00
 1 29 0 -0.16 0.00
 1 29 1 0.64 0.00
 1 29 2 1.62 0.00
 1 29 3 -0.79 0.00
 1 29 4 0.89 0.00
 -2 0 32 -2.38 0.00
 -2 0 30 -1.34 0.00
 -2 0 28 1.00 0.00
 -2 0 26 -0.01 0.00
 -2 0 24 -6.73 0.00
 -2 0 22 -8.23 0.00
 -2 0 20 4.45 0.00
 -2 0 18 23.19 0.00
 -2 0 16 19.00 0.00
 -2 0 14 -12.29 0.00
 -2 0 12 -5.10 0.00
 -2 0 10 14.34 0.00
 -2 0 8 1.53 0.00
 -2 0 6 -170.10 0.00
 -2 0 4 -155.40 0.00
 2 0 2 111.82 0.00
 2 0 4 13.43 0.00
 2 0 6 -73.77 0.00
 2 0 8 36.71 0.00
 2 0 10 28.32 0.00
 2 0 12 0.93 0.00
 2 0 14 -34.49 0.00
 2 0 16 -18.75 0.00
 2 0 18 -2.98 0.00
 2 0 20 3.06 0.00
 2 0 22 -0.16 0.00
 2 0 24 -1.27 0.00
 2 0 26 0.76 0.00
 2 0 28 -0.41 0.00
 2 0 30 -1.05 0.00
 -2 2 33 -0.20 0.00
 -2 2 32 -0.26 0.00
 -2 2 31 -0.55 0.00
 -2 2 30 -0.02 0.00
 -2 2 29 -0.09 0.00
 -2 2 28 5.99 0.00
 -2 2 27 0.53 0.00
 -2 2 26 9.59 0.00
 -2 2 25 0.33 0.00
 -2 2 24 -0.22 0.00
 -2 2 23 0.73 0.00
 -2 2 22 -16.51 0.00
 -2 2 21 4.58 0.00
 -2 2 20 -17.51 0.00
 -2 2 19 6.57 0.00
 -2 2 18 -1.58 0.00
 -2 2 17 1.00 0.00
 -2 2 16 5.25 0.00
 -2 2 15 -16.18 0.00
 -2 2 14 -9.73 0.00
 -2 2 13 -37.25 0.00
 -2 2 12 -28.51 0.00
 -2 2 11 -15.59 0.00
 -2 2 10 13.51 0.00
 -2 2 9 42.13 0.00
 -2 2 8 45.39 0.00
 -2 2 7 109.91 0.00
 -2 2 6 103.78 0.00
 -2 2 5 36.45 0.00
 -2 2 4 68.73 0.00
 -2 2 3 -73.04 0.00
 -2 2 2 120.12 0.00
 -2 2 1 -179.77 0.00
 2 2 0 8.10 0.00
 2 2 1 74.25 0.00
 2 2 2 -20.54 0.00
 2 2 3 -10.80 0.00
 2 2 4 -121.37 0.00
 2 2 5 -94.26 0.00
 2 2 6 -30.49 0.00
 2 2 7 -56.46 0.00
 2 2 8 -6.14 0.00
 2 2 9 -34.11 0.00
 2 2 10 18.74 0.00
 2 2 11 3.65 0.00
 2 2 12 -18.02 0.00
 2 2 13 11.08 0.00
 2 2 14 -8.64 0.00
 2 2 15 15.18 0.00
 2 2 16 5.18 0.00
 2 2 17 6.95 0.00
 2 2 18 11.22 0.00
 2 2 19 -1.45 0.00
 2 2 20 -0.17 0.00
 2 2 21 -6.73 0.00
 2 2 22 -5.37 0.00
 2 2 23 -4.98 0.00
 2 2 24 0.61 0.00
 2 2 25 0.32 0.00
 2 2 26 4.63 0.00
 2 2 27 2.16 0.00
 2 2 28 0.74 0.00
 2 2 29 1.40 0.00
 2 2 30 -3.55 0.00
 2 2 31 -0.26 0.00
 -2 4 33 1.13 0.00
 -2 4 32 -1.63 0.00
 -2 4 31 1.24 0.00
 -2 4 30 -2.98 0.00
 -2 4 29 -1.44 0.00
 -2 4 28 -2.14 0.00
 -2 4 27 -3.46 0.00
 -2 4 26 -0.55 0.00
 -2 4 25 -0.58 0.00
 -2 4 24 -2.16 0.00
 -2 4 23 5.87 0.00
 -2 4 22 -0.71 0.00
 -2 4 21 7.93 0.00
 -2 4 20 11.35 0.00
 -2 4 19 3.41 0.00
 -2 4 18 22.81 0.00
 -2 4 17 -5.41 0.00
 -2 4 16 12.82 0.00
 -2 4 15 -16.24 0.00
 -2 4 14 -19.24 0.00
 -2 4 13 -23.40 0.00
 -2 4 12 -25.22 0.00
 -2 4 11 -40.89 0.00
 -2 4 10 1.19 0.00
 -2 4 9 -15.04 0.00
 -2 4 8 17.01 0.00
 -2 4 7 1.10 0.00
 -2 4 6 -66.26 0.00
 -2 4 5 63.46 0.00
 -2 4 4 -84.63 0.00
 -2 4 3 6.28 0.00
 -2 4 2 -41.15 0.00
 -2 4 1 11.46 0.00
 2 4 0 73.53 0.00
 2 4 1 64.54 0.00
 2 4 2 18.03 0.00
 2 4 3 -22.78 0.00
 2 4 4 -5.31 0.00
 2 4 5 -31.62 0.00
 2 4 6 -7.52 0.00
 2 4 7 -80.54 0.00
 2 4 8 59.22 0.00
 2 4 9 -24.63 0.00
 2 4 10 33.53 0.00
 2 4 11 2.67 0.00
 2 4 12 -4.16 0.00
 2 4 13 31.41 0.00
 2 4 14 -24.19 0.00
 2 4 15 17.20 0.00
 2 4 16 -9.66 0.00
 2 4 17 1.42 0.00
 2 4 18 -1.23 0.00
 2 4 19 -8.94 0.00
 2 4 20 -1.96 0.00
 2 4 21 -5.06 0.00
 2 4 22 -3.98 0.00
 2 4 23 0.57 0.00
 2 4 24 0.21 0.00
 2 4 25 0.15 0.00
 2 4 26 3.34 0.00
 2 4 27 -1.97 0.00
 2 4 28 1.08 0.00
 2 4 29 -1.07 0.00
 2 4 30 -1.28 0.00
 2 4 31 1.65 0.00
 -2 6 32 -0.42 0.00
 -2 6 31 0.52 0.00
 -2 6 30 -0.88 0.00
 -2 6 29 1.65 0.00
 -2 6 28 3.16 0.00
 -2 6 27 1.00 0.00
 -2 6 26 6.04 0.00
 -2 6 25 -4.47 0.00
 -2 6 24 2.32 0.00
 -2 6 23 -11.22 0.00
 -2 6 22 -3.60 0.00
 -2 6 21 -7.95 0.00
 -2 6 20 -3.46 0.00
 -2 6 19 6.49 0.00
 -2 6 18 -0.95 0.00
 -2 6 17 18.19 0.00
 -2 6 16 -9.59 0.00
 -2 6 15 15.08 0.00
 -2 6 14 -23.03 0.00
 -2 6 13 -11.31 0.00
 -2 6 12 -7.31 0.00
 -2 6 11 -20.50 0.00
 -2 6 10 38.29 0.00
 -2 6 9 -17.05 0.00
 -2 6 8 61.99 0.00
 -2 6 7 33.97 0.00
 -2 6 6 27.38 0.00
 -2 6 5 -14.55 0.00
 -2 6 4 -18.69 0.00
 -2 6 3 -24.63 0.00
 -2 6 2 -16.56 0.00
 -2 6 1 -69.96 0.00
 2 6 0 -8.63 0.00
 2 6 1 -45.92 0.00
 2 6 2 -32.12 0.00
 2 6 3 -25.89 0.00
 2 6 4 -48.44 0.00
 2 6 5 -32.50 0.00
 2 6 6 -11.98 0.00
 2 6 7 34.62 0.00
 2 6 8 16.46 0.00
 2 6 9 -1.05 0.00
 2 6 10 5.46 0.00
 2 6 11 -8.60 0.00
 2 6 12 -14.87 0.00
 2 6 13 -23.56 0.00
 2 6 14 -5.91 0.00
 2 6 15 -8.24 0.00
 2 6 16 15.60 0.00
 2 6 17 -0.25 0.00
 2 6 18 18.82 0.00
 2 6 19 4.95 0.00
 2 6 20 3.69 0.00
 2 6 21 2.04 0.00
 2 6 22 -8.22 0.00
 2 6 23 2.00 0.00
 2 6 24 -5.49 0.00
 2 6 25 3.31 0.00
 2 6 26 2.53 0.00
 2 6 27 2.73 0.00
 2 6 28 3.77 0.00
 2 6 29 1.06 0.00
 2 6 30 0.30 0.00
 2 6 31 -0.41 0.00
 -2 8 32 -1.58 0.00
 -2 8 31 0.92 0.00
 -2 8 30 -4.93 0.00
 -2 8 29 -0.76 0.00
 -2 8 28 -2.87 0.00
 -2 8 27 0.36 0.00
 -2 8 26 3.85 0.00
 -2 8 25 2.96 0.00
 -2 8 24 4.47 0.00
 -2 8 23 3.57 0.00
 -2 8 22 0.07 0.00
 -2 8 21 -1.61 0.00
 -2 8 20 1.22 0.00
 -2 8 19 -6.89 0.00
 -2 8 18 9.04 0.00
 -2 8 17 -2.03 0.00
 -2 8 16 8.58 0.00
 -2 8 15 9.43 0.00
 -2 8 14 0.40 0.00
 -2 8 13 12.84 0.00
 -2 8 12 -4.28 0.00
 -2 8 11 -16.25 0.00
 -2 8 10 15.14 0.00
 -2 8 9 -39.72 0.00
 -2 8 8 2.83 0.00
 -2 8 7 -59.71 0.00
 -2 8 6 -35.61 0.00
 -2 8 5 -0.39 0.00
 -2 8 4 -89.47 0.00
 -2 8 3 27.89 0.00
 -2 8 2 -50.46 0.00
 -2 8 1 95.63 0.00
 2 8 0 -8.70 0.00
 2 8 1 -49.22 0.00
 2 8 2 41.90 0.00
 2 8 3 -35.48 0.00
 2 8 4 28.79 0.00
 2 8 5 37.41 0.00
 2 8 6 38.12 0.00
 2 8 7 20.15 0.00
 2 8 8 14.04 0.00
 2 8 9 23.63 0.00
 2 8 10 -5.72 0.00
 2 8 11 -0.14 0.00
 2 8 12 -23.24 0.00
 2 8 13 1.98 0.00
 2 8 14 -3.11 0.00
 2 8 15 -4.80 0.00
 2 8 16 14.68 0.00
 2 8 17 -3.77 0.00
 2 8 18 13.88 0.00
 2 8 19 -3.78 0.00
 2 8 20 -2.99 0.00
 2 8 21 1.02 0.00
 2 8 22 -8.80 0.00
 2 8 23 4.23 0.00
 2 8 24 -2.46 0.00
 2 8 25 3.39 0.00
 2 8 26 3.26 0.00
 2 8 27 -0.94 0.00
 2 8 28 1.51 0.00
 2 8 29 -2.60 0.00
 2 8 30 -0.55 0.00
 -2 10 31 -0.89 0.00
 -2 10 30 -0.07 0.00
 -2 10 29 -1.26 0.00
 -2 10 28 0.56 0.00
 -2 10 27 -0.66 0.00
 -2 10 26 1.49 0.00
 -2 10 25 1.34 0.00
 -2 10 24 -1.10 0.00
 -2 10 23 -2.84 0.00
 -2 10 22 -3.70 0.00
 -2 10 21 -8.60 0.00
 -2 10 20 0.48 0.00
 -2 10 19 -8.53 0.00
 -2 10 18 3.03 0.00
 -2 10 17 0.77 0.00
 -2 10 16 -3.16 0.00
 -2 10 15 13.53 0.00
 -2 10 14 -12.95 0.00
 -2 10 13 20.97 0.00
 -2 10 12 4.07 0.00
 -2 10 11 19.55 0.00
 -2 10 10 25.02 0.00
 -2 10 9 10.07 0.00
 -2 10 8 32.64 0.00
 -2 10 7 10.18 0.00
 -2 10 6 -24.86 0.00
 -2 10 5 -17.44 0.00
 -2 10 4 -33.58 0.00
 -2 10 3 -24.03 0.00
 -2 10 2 -21.64 0.00
 -2 10 1 -30.61 0.00
 2 10 0 37.87 0.00
 2 10 1 -11.11 0.00
 2 10 2 -1.90 0.00
 2 10 3 5.78 0.00
 2 10 4 -14.25 0.00
 2 10 5 15.33 0.00
 2 10 6 -29.14 0.00
 2 10 7 32.53 0.00
 2 10 8 9.46 0.00
 2 10 9 0.55 0.00
 2 10 10 0.77 0.00
 2 10 11 -15.40 0.00
 2 10 12 -1.51 0.00
 2 10 13 -19.99 0.00
 2 10 14 -2.83 0.00
 2 10 15 -7.70 0.00
 2 10 16 12.84 0.00
 2 10 17 1.21 0.00
 2 10 18 12.05 0.00
 2 10 19 4.33 0.00
 2 10 20 2.91 0.00
 2 10 21 2.34 0.00
 2 10 22 -5.95 0.00
 2 10 23 1.04 0.00
 2 10 24 -3.28 0.00
 2 10 25 0.31 0.00
 2 10 26 0.50 0.00
 2 10 27 -1.08 0.00
 2 10 28 1.56 0.00
 2 10 29 -0.64 0.00
 -2 12 30 -1.28 0.00
 -2 12 29 -0.66 0.00
 -2 12 28 -0.63 0.00
 -2 12 27 2.18 0.00
 -2 12 26 -0.17 0.00
 -2 12 25 6.54 0.00
 -2 12 24 -1.56 0.00
 -2 12 23 9.72 0.00
 -2 12 22 -3.45 0.00
 -2 12 21 3.63 0.00
 -2 12 20 0.86 0.00
 -2 12 19 -5.84 0.00
 -2 12 18 11.03 0.00
 -2 12 17 -12.66 0.00
 -2 12 16 10.61 0.00
 -2 12 15 -8.98 0.00
 -2 12 14 -1.95 0.00
 -2 12 13 -2.19 0.00
 -2 12 12 -16.34 0.00
 -2 12 11 5.99 0.00
 -2 12 10 -7.97 0.00
 -2 12 9 10.84 0.00
 -2 12 8 -8.98 0.00
 -2 12 7 15.26 0.00
 -2 12 6 3.89 0.00
 -2 12 5 7.10 0.00
 -2 12 4 -8.59 0.00
 -2 12 3 -8.25 0.00
 -2 12 2 17.92 0.00
 -2 12 1 -4.85 0.00
 2 12 0 -2.01 0.00
 2 12 1 -5.91 0.00
 2 12 2 2.43 0.00
 2 12 3 -8.03 0.00
 2 12 4 -25.73 0.00
 2 12 5 7.96 0.00
 2 12 6 2.95 0.00
 2 12 7 10.40 0.00
 2 12 8 2.20 0.00
 2 12 9 3.32 0.00
 2 12 10 10.17 0.00
 2 12 11 1.95 0.00
 2 12 12 -4.59 0.00
 2 12 13 7.23 0.00
 2 12 14 1.57 0.00
 2 12 15 11.19 0.00
 2 12 16 2.84 0.00
 2 12 17 6.66 0.00
 2 12 18 1.05 0.00
 2 12 19 -1.09 0.00
 2 12 20 -6.79 0.00
 2 12 21 -6.76 0.00
 2 12 22 -3.48 0.00
 2 12 23 -4.47 0.00
 2 12 24 2.56 0.00
 2 12 25 -2.27 0.00
 2 12 26 4.18 0.00
 2 12 27 -0.97 0.00
 2 12 28 0.99 0.00
 -2 14 29 -2.34 0.00
 -2 14 28 -0.05 0.00
 -2 14 27 -3.51 0.00
 -2 14 26 0.52 0.00
 -2 14 25 -2.02 0.00
 -2 14 24 -3.72 0.00
 -2 14 23 -1.46 0.00
 -2 14 22 -5.34 0.00
 -2 14 21 -0.72 0.00
 -2 14 20 2.63 0.00
 -2 14 19 -2.41 0.00
 -2 14 18 10.62 0.00
 -2 14 17 0.23 0.00
 -2 14 16 3.54 0.00
 -2 14 15 4.13 0.00
 -2 14 14 -13.57 0.00
 -2 14 13 10.14 0.00
 -2 14 12 -15.40 0.00
 -2 14 11 8.71 0.00
 -2 14 10 -3.85 0.00
 -2 14 9 13.40 0.00
 -2 14 8 12.34 0.00
 -2 14 7 9.00 0.00
 -2 14 6 3.99 0.00
 -2 14 5 6.49 0.00
 -2 14 4 16.41 0.00
 -2 14 3 -14.51 0.00
 -2 14 2 16.67 0.00
 -2 14 1 -16.91 0.00
 2 14 0 24.40 0.00
 2 14 1 17.56 0.00
 2 14 2 -21.26 0.00
 2 14 3 8.57 0.00
 2 14 4 -30.72 0.00
 2 14 5 12.86 0.00
 2 14 6 -25.16 0.00
 2 14 7 -0.41 0.00
 2 14 8 17.77 0.00
 2 14 9 -5.71 0.00
 2 14 10 20.86 0.00
 2 14 11 -10.51 0.00
 2 14 12 9.57 0.00
 2 14 13 -1.74 0.00
 2 14 14 -8.71 0.00
 2 14 15 0.06 0.00
 2 14 16 -8.10 0.00
 2 14 17 1.03 0.00
 2 14 18 -5.52 0.00
 2 14 19 -0.99 0.00
 2 14 20 -1.04 0.00
 2 14 21 1.39 0.00
 2 14 22 2.06 0.00
 2 14 23 0.89 0.00
 2 14 24 3.49 0.00
 2 14 25 0.92 0.00
 2 14 26 1.07 0.00
 2 14 27 -0.47 0.00
 -2 16 28 1.96 0.00
 -2 16 27 -0.21 0.00
 -2 16 26 1.71 0.00
 -2 16 25 0.45 0.00
 -2 16 24 -1.14 0.00
 -2 16 23 2.43 0.00
 -2 16 22 -6.05 0.00
 -2 16 21 0.85 0.00
 -2 16 20 -4.55 0.00
 -2 16 19 3.93 0.00
 -2 16 18 1.72 0.00
 -2 16 17 5.95 0.00
 -2 16 16 4.16 0.00
 -2 16 15 1.42 0.00
 -2 16 14 -1.15 0.00
 -2 16 13 -11.98 0.00
 -2 16 12 -4.19 0.00
 -2 16 11 -14.98 0.00
 -2 16 10 0.46 0.00
 -2 16 9 -9.73 0.00
 -2 16 8 0.92 0.00
 -2 16 7 11.05 0.00
 -2 16 6 -0.93 0.00
 -2 16 5 7.95 0.00
 -2 16 4 -2.74 0.00
 -2 16 3 7.79 0.00
 -2 16 2 12.36 0.00
 -2 16 1 -0.42 0.00
 2 16 0 9.48 0.00
 2 16 1 -16.45 0.00
 2 16 2 6.28 0.00
 2 16 3 -6.37 0.00
 2 16 4 -9.05 0.00
 2 16 5 -0.23 0.00
 2 16 6 -0.19 0.00
 2 16 7 15.58 0.00
 2 16 8 3.33 0.00
 2 16 9 4.75 0.00
 2 16 10 3.12 0.00
 2 16 11 3.39 0.00
 2 16 12 -7.73 0.00
 2 16 13 0.37 0.00
 2 16 14 -7.75 0.00
 2 16 15 5.52 0.00
 2 16 16 -2.49 0.00
 2 16 17 2.68 0.00
 2 16 18 1.85 0.00
 2 16 19 -0.71 0.00
 2 16 20 0.56 0.00
 2 16 21 -4.33 0.00
 2 16 22 -1.16 0.00
 2 16 23 -1.29 0.00
 2 16 24 -0.06 0.00
 2 16 25 0.03 0.00
 2 16 26 -0.42 0.00
 -2 18 26 1.70 0.00
 -2 18 25 -2.12 0.00
 -2 18 24 1.08 0.00
 -2 18 23 -3.35 0.00
 -2 18 22 -0.28 0.00
 -2 18 21 -1.38 0.00
 -2 18 20 -3.13 0.00
 -2 18 19 0.85 0.00
 -2 18 18 -0.86 0.00
 -2 18 17 5.13 0.00
 -2 18 16 0.88 0.00
 -2 18 15 6.33 0.00
 -2 18 14 0.10 0.00
 -2 18 13 3.04 0.00
 -2 18 12 1.29 0.00
 -2 18 11 -4.57 0.00
 -2 18 10 7.54 0.00
 -2 18 9 -1.44 0.00
 -2 18 8 5.30 0.00
 -2 18 7 -0.16 0.00
 -2 18 6 -3.52 0.00
 -2 18 5 4.75 0.00
 -2 18 4 -9.18 0.00
 -2 18 3 -8.81 0.00
 -2 18 2 -1.61 0.00
 -2 18 1 -5.27 0.00
 2 18 0 7.89 0.00
 2 18 1 8.56 0.00
 2 18 2 5.93 0.00
 2 18 3 -4.28 0.00
 2 18 4 1.88 0.00
 2 18 5 1.28 0.00
 2 18 6 3.53 0.00
 2 18 7 -7.03 0.00
 2 18 8 6.09 0.00
 2 18 9 -3.06 0.00
 2 18 10 0.06 0.00
 2 18 11 -3.75 0.00
 2 18 12 -8.81 0.00
 2 18 13 2.96 0.00
 2 18 14 -7.29 0.00
 2 18 15 1.06 0.00
 2 18 16 1.43 0.00
 2 18 17 -0.58 0.00
 2 18 18 5.07 0.00
 2 18 19 -2.06 0.00
 2 18 20 1.31 0.00
 2 18 21 1.02 0.00
 2 18 22 -0.27 0.00
 2 18 23 2.65 0.00
 2 18 24 -1.57 0.00
 -2 20 24 1.09 0.00
 -2 20 23 0.80 0.00
 -2 20 22 -0.72 0.00
 -2 20 21 -0.30 0.00
 -2 20 20 -0.83 0.00
 -2 20 19 0.49 0.00
 -2 20 18 -2.02 0.00
 -2 20 17 2.89 0.00
 -2 20 16 -3.61 0.00
 -2 20 15 0.62 0.00
 -2 20 14 -3.58 0.00
 -2 20 13 -7.02 0.00
 -2 20 12 2.56 0.00
 -2 20 11 -9.68 0.00
 -2 20 10 8.57 0.00
 -2 20 9 -5.17 0.00
 -2 20 8 7.44 0.00
 -2 20 7 5.06 0.00
 -2 20 6 -6.13 0.00
 -2 20 5 3.37 0.00
 -2 20 4 -8.16 0.00
 -2 20 3 2.01 0.00
 -2 20 2 -2.21 0.00
 -2 20 1 -2.52 0.00
 2 20 0 9.33 0.00
 2 20 1 -9.18 0.00
 2 20 2 5.09 0.00
 2 20 3 -6.37 0.00
 2 20 4 1.49 0.00
 2 20 5 -5.02 0.00
 2 20 6 -2.22 0.00
 2 20 7 3.92 0.00
 2 20 8 1.07 0.00
 2 20 9 -0.16 0.00
 2 20 10 -3.23 0.00
 2 20 11 0.78 0.00
 2 20 12 -5.69 0.00
 2 20 13 1.93 0.00
 2 20 14 -2.57 0.00
 2 20 15 4.50 0.00
 2 20 16 4.73 0.00
 2 20 17 0.79 0.00
 2 20 18 5.41 0.00
 2 20 19 -3.25 0.00
 2 20 20 1.40 0.00
 2 20 21 -2.14 0.00
 2 20 22 -2.56 0.00
 -2 22 22 1.37 0.00
 -2 22 21 -0.81 0.00
 -2 22 20 2.41 0.00
 -2 22 19 -1.49 0.00
 -2 22 18 4.24 0.00
 -2 22 17 -0.47 0.00
 -2 22 16 4.84 0.00
 -2 22 15 2.11 0.00
 -2 22 14 -0.42 0.00
 -2 22 13 2.77 0.00
 -2 22 12 -3.60 0.00
 -2 22 11 1.38 0.00
 -2 22 10 0.23 0.00
 -2 22 9 2.57 0.00
 -2 22 8 2.18 0.00
 -2 22 7 3.15 0.00
 -2 22 6 1.03 0.00
 -2 22 5 0.16 0.00
 -2 22 4 -4.70 0.00
 -2 22 3 -8.16 0.00
 -2 22 2 -0.59 0.00
 -2 22 1 -7.42 0.00
 2 22 0 -2.08 0.00
 2 22 1 2.83 0.00
 2 22 2 1.02 0.00
 2 22 3 -4.35 0.00
 2 22 4 -2.69 0.00
 2 22 5 -1.66 0.00
 2 22 6 2.52 0.00
 2 22 7 -2.01 0.00
 2 22 8 2.37 0.00
 2 22 9 -1.97 0.00
 2 22 10 2.37 0.00
 2 22 11 -3.69 0.00
 2 22 12 -0.82 0.00
 2 22 13 -1.12 0.00
 2 22 14 -0.45 0.00
 2 22 15 1.14 0.00
 2 22 16 0.54 0.00
 2 22 17 0.91 0.00
 2 22 18 -0.24 0.00
 2 22 19 0.31 0.00
 2 22 20 -0.72 0.00
 -2 24 19 -3.03 0.00
 -2 24 18 0.89 0.00
 -2 24 17 -1.45 0.00
 -2 24 16 -1.67 0.00
 -2 24 15 2.54 0.00
 -2 24 14 -4.30 0.00
 -2 24 13 1.86 0.00
 -2 24 12 -4.21 0.00
 -2 24 11 -0.93 0.00
 -2 24 10 1.23 0.00
 -2 24 9 -2.43 0.00
 -2 24 8 4.33 0.00
 -2 24 7 -0.83 0.00
 -2 24 6 0.46 0.00
 -2 24 5 0.65 0.00
 -2 24 4 0.44 0.00
 -2 24 3 1.64 0.00
 -2 24 2 0.42 0.00
 -2 24 1 2.37 0.00
 2 24 0 3.97 0.00
 2 24 1 -2.43 0.00
 2 24 2 -2.69 0.00
 2 24 3 -0.30 0.00
 2 24 4 -3.86 0.00
 2 24 5 3.04 0.00
 2 24 6 -4.78 0.00
 2 24 7 4.67 0.00
 2 24 8 1.65 0.00
 2 24 9 0.56 0.00
 2 24 10 2.23 0.00
 2 24 11 -3.31 0.00
 2 24 12 0.75 0.00
 2 24 13 -2.96 0.00
 2 24 14 0.64 0.00
 2 24 15 0.82 0.00
 2 24 16 0.82 0.00
 2 24 17 2.45 0.00
 -2 26 15 0.47 0.00
 -2 26 14 0.09 0.00
 -2 26 13 -0.07 0.00
 -2 26 12 -0.71 0.00
 -2 26 11 -1.27 0.00
 -2 26 10 -0.44 0.00
 -2 26 9 1.18 0.00
 -2 26 8 0.10 0.00
 -2 26 7 1.87 0.00
 -2 26 6 -0.46 0.00
 -2 26 5 -0.50 0.00
 -2 26 4 -2.38 0.00
 -2 26 3 -2.23 0.00
 -2 26 2 0.48 0.00
 -2 26 1 -1.31 0.00
 2 26 0 -0.35 0.00
 2 26 1 -2.34 0.00
 2 26 2 0.23 0.00
 2 26 3 -1.95 0.00
 2 26 4 -2.32 0.00
 2 26 5 0.17 0.00
 2 26 6 0.93 0.00
 2 26 7 1.74 0.00
 2 26 8 1.16 0.00
 2 26 9 -0.03 0.00
 2 26 10 1.45 0.00
 2 26 11 -2.75 0.00
 2 26 12 0.42 0.00
 2 26 13 -1.93 0.00
 2 26 14 -0.70 0.00
 -2 28 10 -0.77 0.00
 -2 28 9 -0.34 0.00
 -2 28 8 -0.25 0.00
 -2 28 7 1.61 0.00
 -2 28 6 -1.31 0.00
 -2 28 5 1.52 0.00
 -2 28 4 -0.89 0.00
 -2 28 3 -0.15 0.00
 -2 28 2 -0.21 0.00
 -2 28 1 -0.45 0.00
 2 28 0 2.61 0.00
 2 28 1 1.74 0.00
 2 28 2 0.91 0.00
 2 28 3 1.12 0.00
 2 28 4 0.63 0.00
 2 28 5 1.38 0.00
 2 28 6 -0.56 0.00
 2 28 7 0.40 0.00
 2 28 8 1.23 0.00
 -3 1 33 0.19 0.00
 -3 1 32 -1.03 0.00
 -3 1 31 -1.62 0.00
 -3 1 30 -0.87 0.00
 -3 1 29 -4.93 0.00
 -3 1 28 2.88 0.00
 -3 1 27 -4.77 0.00
 -3 1 26 5.51 0.00
 -3 1 25 3.55 0.00
 -3 1 24 -1.11 0.00
 -3 1 23 13.77 0.00
 -3 1 22 -8.59 0.00
 -3 1 21 16.07 0.00
 -3 1 20 -0.38 0.00
 -3 1 19 8.74 0.00
 -3 1 18 16.51 0.00
 -3 1 17 -3.82 0.00
 -3 1 16 12.84 0.00
 -3 1 15 -13.70 0.00
 -3 1 14 -19.32 0.00
 -3 1 13 -11.33 0.00
 -3 1 12 -36.77 0.00
 -3 1 11 -22.40 0.00
 -3 1 10 7.15 0.00
 -3 1 9 -16.53 0.00
 -3 1 8 41.57 0.00
 -3 1 7 -42.84 0.00
 -3 1 6 14.61 0.00
 -3 1 5 19.65 0.00
 -3 1 4 -57.48 0.00
 -3 1 3 -1.69 0.00
 -3 1 2 -39.08 0.00
 -3 1 1 47.30 0.00
 3 1 0 -21.91 0.00
 3 1 1 54.74 0.00
 3 1 2 -11.34 0.00
 3 1 3 -11.93 0.00
 3 1 4 -37.64 0.00
 3 1 5 -1.90 0.00
 3 1 6 15.26 0.00
 3 1 7 -65.96 0.00
 3 1 8 48.47 0.00
 3 1 9 -12.25 0.00
 3 1 10 36.97 0.00
 3 1 11 3.15 0.00
 3 1 12 -10.11 0.00
 3 1 13 27.45 0.00
 3 1 14 -18.56 0.00
 3 1 15 11.97 0.00
 3 1 16 -2.20 0.00
 3 1 17 1.20 0.00
 3 1 18 9.62 0.00
 3 1 19 -6.62 0.00
 3 1 20 4.58 0.00
 3 1 21 -2.28 0.00
 3 1 22 -1.05 0.00
 3 1 23 1.95 0.00
 3 1 24 0.67 0.00
 3 1 25 1.55 0.00
 3 1 26 2.59 0.00
 3 1 27 -0.61 0.00
 3 1 28 0.28 0.00
 3 1 29 -1.27 0.00
 3 1 30 -1.70 0.00
 3 1 31 0.39 0.00
 -3 3 33 0.19 0.00
 -3 3 32 0.09 0.00
 -3 3 31 0.10 0.00
 -3 3 30 -0.31 0.00
 -3 3 29 1.09 0.00
 -3 3 28 1.77 0.00
 -3 3 27 0.19 0.00
 -3 3 26 0.07 0.00
 -3 3 25 -2.84 0.00
 -3 3 24 -6.90 0.00
 -3 3 23 -4.24 0.00
 -3 3 22 -7.88 0.00
 -3 3 21 -1.16 0.00
 -3 3 20 5.64 0.00
 -3 3 19 2.88 0.00
 -3 3 18 21.95 0.00
 -3 3 17 0.12 0.00
 -3 3 16 14.25 0.00
 -3 3 15 -10.56 0.00
 -3 3 14 -16.22 0.00
 -3 3 13 -20.75 0.00
 -3 3 12 -13.59 0.00
 -3 3 11 12.61 0.00
 -3 3 10 16.28 0.00
 -3 3 9 84.11 0.00
 -3 3 8 34.75 0.00
 -3 3 7 171.65 0.00
 -3 3 6 -57.18 0.00
 -3 3 5 89.89 0.00
 -3 3 4 -70.46 0.00
 -3 3 3 -52.36 0.00
 -3 3 2 -33.41 0.00
 -3 3 1 -220.19 0.00
 3 3 0 88.05 0.00
 3 3 1 136.00 0.00
 3 3 2 -0.41 0.00
 3 3 3 56.28 0.00
 3 3 4 -39.81 0.00
 3 3 5 -51.08 0.00
 3 3 6 -52.00 0.00
 3 3 7 -15.70 0.00
 3 3 8 38.92 0.00
 3 3 9 -11.16 0.00
 3 3 10 34.05 0.00
 3 3 11 14.53 0.00
 3 3 12 9.41 0.00
 3 3 13 4.73 0.00
 3 3 14 -14.54 0.00
 3 3 15 2.85 0.00
 3 3 16 -2.26 0.00
 3 3 17 -4.58 0.00
 3 3 18 4.90 0.00
 3 3 19 -5.05 0.00
 3 3 20 2.71 0.00
 3 3 21 -5.28 0.00
 3 3 22 -3.73 0.00
 3 3 23 -2.94 0.00
 3 3 24 -3.02 0.00
 3 3 25 -0.79 0.00
 3 3 26 0.99 0.00
 3 3 27 0.42 0.00
 3 3 28 1.23 0.00
 3 3 29 0.69 0.00
 3 3 30 -0.05 0.00
 3 3 31 -0.47 0.00
 -3 5 33 0.09 0.00
 -3 5 32 -0.67 0.00
 -3 5 31 -0.09 0.00
 -3 5 30 -3.86 0.00
 -3 5 29 -2.69 0.00
 -3 5 28 0.37 0.00
 -3 5 27 -2.00 0.00
 -3 5 26 8.13 0.00
 -3 5 25 1.55 0.00
 -3 5 24 5.15 0.00
 -3 5 23 5.48 0.00
 -3 5 22 -7.02 0.00
 -3 5 21 7.90 0.00
 -3 5 20 -9.39 0.00
 -3 5 19 8.23 0.00
 -3 5 18 2.63 0.00
 -3 5 17 6.97 0.00
 -3 5 16 8.82 0.00
 -3 5 15 0.96 0.00
 -3 5 14 -3.49 0.00
 -3 5 13 -10.83 0.00
 -3 5 12 -27.19 0.00
 -3 5 11 -20.24 0.00
 -3 5 10 -12.54 0.00
 -3 5 9 -9.85 0.00
 -3 5 8 -10.15 0.00
 -3 5 7 3.11 0.00
 -3 5 6 28.02 0.00
 -3 5 5 15.58 0.00
 -3 5 4 15.00 0.00
 -3 5 3 -13.93 0.00
 -3 5 2 88.12 0.00
 -3 5 1 -9.14 0.00
 3 5 0 29.94 0.00
 3 5 1 1.85 0.00
 3 5 2 24.90 0.00
 3 5 3 -36.97 0.00
 3 5 4 -60.49 0.00
 3 5 5 -19.26 0.00
 3 5 6 -7.75 0.00
 3 5 7 -8.19 0.00
 3 5 8 -12.83 0.00
 3 5 9 17.28 0.00
 3 5 10 1.45 0.00
 3 5 11 15.97 0.00
 3 5 12 -20.90 0.00
 3 5 13 12.90 0.00
 3 5 14 -0.23 0.00
 3 5 15 2.34 0.00
 3 5 16 12.46 0.00
 3 5 17 -4.02 0.00
 3 5 18 11.92 0.00
 3 5 19 -6.34 0.00
 3 5 20 -4.84 0.00
 3 5 21 -2.73 0.00
 3 5 22 -8.90 0.00
 3 5 23 2.03 0.00
 3 5 24 -0.73 0.00
 3 5 25 3.65 0.00
 3 5 26 5.22 0.00
 3 5 27 1.39 0.00
 3 5 28 2.21 0.00
 3 5 29 -0.56 0.00
 3 5 30 -1.61 0.00
 -3 7 32 -2.62 0.00
 -3 7 31 2.12 0.00
 -3 7 30 -3.54 0.00
 -3 7 29 0.56 0.00
 -3 7 28 -1.25 0.00
 -3 7 27 -1.89 0.00
 -3 7 26 1.98 0.00
 -3 7 25 -3.39 0.00
 -3 7 24 -0.67 0.00
 -3 7 23 -7.16 0.00
 -3 7 22 -3.31 0.00
 -3 7 21 -10.11 0.00
 -3 7 20 0.09 0.00
 -3 7 19 -6.04 0.00
 -3 7 18 3.14 0.00
 -3 7 17 6.19 0.00
 -3 7 16 -2.48 0.00
 -3 7 15 20.33 0.00
 -3 7 14 -8.31 0.00
 -3 7 13 27.69 0.00
 -3 7 12 17.40 0.00
 -3 7 11 10.68 0.00
 -3 7 10 43.86 0.00
 -3 7 9 -4.26 0.00
 -3 7 8 39.72 0.00
 -3 7 7 -10.90 0.00
 -3 7 6 -60.72 0.00
 -3 7 5 1.89 0.00
 -3 7 4 -70.04 0.00
 -3 7 3 -2.77 0.00
 -3 7 2 -32.45 0.00
 -3 7 1 11.66 0.00
 3 7 0 89.62 0.00
 3 7 1 -8.12 0.00
 3 7 2 31.99 0.00
 3 7 3 -3.75 0.00
 3 7 4 6.86 0.00
 3 7 5 30.00 0.00
 3 7 6 -37.85 0.00
 3 7 7 35.08 0.00
 3 7 8 10.89 0.00
 3 7 9 23.86 0.00
 3 7 10 -3.68 0.00
 3 7 11 0.47 0.00
 3 7 12 -5.02 0.00
 3 7 13 -7.97 0.00
 3 7 14 -10.37 0.00
 3 7 15 -12.87 0.00
 3 7 16 4.95 0.00
 3 7 17 -9.23 0.00
 3 7 18 5.37 0.00
 3 7 19 -3.46 0.00
 3 7 20 -0.11 0.00
 3 7 21 3.60 0.00
 3 7 22 -6.15 0.00
 3 7 23 4.99 0.00
 3 7 24 -3.37 0.00
 3 7 25 1.94 0.00
 3 7 26 0.30 0.00
 3 7 27 -1.10 0.00
 3 7 28 0.60 0.00
 3 7 29 -0.84 0.00
 3 7 30 -0.06 0.00
 -3 9 32 -0.18 0.00
 -3 9 31 0.50 0.00
 -3 9 30 -2.86 0.00
 -3 9 29 -0.40 0.00
 -3 9 28 0.90 0.00
 -3 9 27 0.68 0.00
 -3 9 26 7.50 0.00
 -3 9 25 2.11 0.00
 -3 9 24 8.97 0.00
 -3 9 23 -0.05 0.00
 -3 9 22 -1.64 0.00
 -3 9 21 -2.73 0.00
 -3 9 20 -11.84 0.00
 -3 9 19 1.58 0.00
 -3 9 18 -12.88 0.00
 -3 9 17 9.70 0.00
 -3 9 16 -11.77 0.00
 -3 9 15 12.85 0.00
 -3 9 14 -12.38 0.00
 -3 9 13 -2.51 0.00
 -3 9 12 -1.86 0.00
 -3 9 11 -17.98 0.00
 -3 9 10 27.43 0.00
 -3 9 9 -32.98 0.00
 -3 9 8 27.96 0.00
 -3 9 7 -13.57 0.00
 -3 9 6 15.86 0.00
 -3 9 5 -16.25 0.00
 -3 9 4 -18.26 0.00
 -3 9 3 10.82 0.00
 -3 9 2 18.93 0.00
 -3 9 1 17.66 0.00
 3 9 0 18.77 0.00
 3 9 1 -62.06 0.00
 3 9 2 35.20 0.00
 3 9 3 -23.76 0.00
 3 9 4 -5.69 0.00
 3 9 5 4.58 0.00
 3 9 6 8.65 0.00
 3 9 7 38.16 0.00
 3 9 8 -12.87 0.00
 3 9 9 6.38 0.00
 3 9 10 -18.29 0.00
 3 9 11 -8.04 0.00
 3 9 12 -31.16 0.00
 3 9 13 -15.73 0.00
 3 9 14 -10.57 0.00
 3 9 15 0.25 0.00
 3 9 16 7.61 0.00
 3 9 17 7.41 0.00
 3 9 18 11.64 0.00
 3 9 19 8.18 0.00
 3 9 20 -1.01 0.00
 3 9 21 0.11 0.00
 3 9 22 -6.52 0.00
 3 9 23 -1.80 0.00
 3 9 24 -0.97 0.00
 3 9 25 -0.65 0.00
 3 9 26 4.62 0.00
 3 9 27 0.60 0.00
 3 9 28 3.00 0.00
 3 9 29 0.18 0.00
 -3 11 31 0.84 0.00
 -3 11 30 -2.23 0.00
 -3 11 29 -0.89 0.00
 -3 11 28 -2.69 0.00
 -3 11 27 0.12 0.00
 -3 11 26 -1.63 0.00
 -3 11 25 2.46 0.00
 -3 11 24 -3.86 0.00
 -3 11 23 3.28 0.00
 -3 11 22 -2.55 0.00
 -3 11 21 -1.63 0.00
 -3 11 20 4.56 0.00
 -3 11 19 -9.05 0.00
 -3 11 18 11.52 0.00
 -3 11 17 -8.99 0.00
 -3 11 16 4.80 0.00
 -3 11 15 -0.30 0.00
 -3 11 14 -6.99 0.00
 -3 11 13 10.51 0.00
 -3 11 12 -5.24 0.00
 -3 11 11 2.66 0.00
 -3 11 10 15.14 0.00
 -3 11 9 -0.23 0.00
 -3 11 8 22.65 0.00
 -3 11 7 -11.45 0.00
 -3 11 6 -3.97 0.00
 -3 11 5 10.51 0.00
 -3 11 4 -19.42 0.00
 -3 11 3 -1.68 0.00
 -3 11 2 -13.05 0.00
 -3 11 1 15.66 0.00
 3 11 0 10.43 0.00
 3 11 1 13.28 0.00
 3 11 2 -7.23 0.00
 3 11 3 2.79 0.00
 3 11 4 -10.30 0.00
 3 11 5 22.08 0.00
 3 11 6 -2.29 0.00
 3 11 7 -11.74 0.00
 3 11 8 22.17 0.00
 3 11 9 -14.28 0.00
 3 11 10 14.93 0.00
 3 11 11 -20.55 0.00
 3 11 12 -0.14 0.00
 3 11 13 1.59 0.00
 3 11 14 -6.51 0.00
 3 11 15 8.03 0.00
 3 11 16 -1.20 0.00
 3 11 17 10.73 0.00
 3 11 18 -0.73 0.00
 3 11 19 2.14 0.00
 3 11 20 -4.88 0.00
 3 11 21 -0.26 0.00
 3 11 22 -3.66 0.00
 3 11 23 -1.23 0.00
 3 11 24 1.53 0.00
 3 11 25 -0.59 0.00
 3 11 26 3.27 0.00
 3 11 27 -1.40 0.00
 3 11 28 0.25 0.00
 -3 13 30 3.11 0.00
 -3 13 29 -0.05 0.00
 -3 13 28 2.77 0.00
 -3 13 27 -0.20 0.00
 -3 13 26 0.97 0.00
 -3 13 25 2.34 0.00
 -3 13 24 -1.66 0.00
 -3 13 23 1.89 0.00
 -3 13 22 -3.57 0.00
 -3 13 21 -0.90 0.00
 -3 13 20 2.92 0.00
 -3 13 19 -1.76 0.00
 -3 13 18 8.68 0.00
 -3 13 17 -1.17 0.00
 -3 13 16 2.49 0.00
 -3 13 15 -3.18 0.00
 -3 13 14 -16.30 0.00
 -3 13 13 -9.59 0.00
 -3 13 12 -20.01 0.00
 -3 13 11 -9.70 0.00
 -3 13 10 -7.14 0.00
 -3 13 9 -6.65 0.00
 -3 13 8 12.33 0.00
 -3 13 7 12.12 0.00
 -3 13 6 10.43 0.00
 -3 13 5 -0.96 0.00
 -3 13 4 14.82 0.00
 -3 13 3 -2.27 0.00
 -3 13 2 20.56 0.00
 -3 13 1 -14.36 0.00
 3 13 0 17.47 0.00
 3 13 1 -19.69 0.00
 3 13 2 -12.03 0.00
 3 13 3 -7.85 0.00
 3 13 4 -27.36 0.00
 3 13 5 -10.01 0.00
 3 13 6 -15.77 0.00
 3 13 7 8.06 0.00
 3 13 8 10.31 0.00
 3 13 9 -11.37 0.00
 3 13 10 10.62 0.00
 3 13 11 -8.32 0.00
 3 13 12 0.28 0.00
 3 13 13 -5.47 0.00
 3 13 14 -7.76 0.00
 3 13 15 8.97 0.00
 3 13 16 -2.06 0.00
 3 13 17 8.87 0.00
 3 13 18 1.46 0.00
 3 13 19 4.88 0.00
 3 13 20 1.72 0.00
 3 13 21 -2.19 0.00
 3 13 22 -0.35 0.00
 3 13 23 -2.05 0.00
 3 13 24 1.56 0.00
 3 13 25 -0.73 0.00
 3 13 26 1.06 0.00
 3 13 27 0.17 0.00
 -3 15 29 -0.60 0.00
 -3 15 28 0.70 0.00
 -3 15 27 0.62 0.00
 -3 15 26 -1.27 0.00
 -3 15 25 1.54 0.00
 -3 15 24 -5.72 0.00
 -3 15 23 2.42 0.00
 -3 15 22 -5.71 0.00
 -3 15 21 -0.04 0.00
 -3 15 20 1.54 0.00
 -3 15 19 -3.48 0.00
 -3 15 18 15.53 0.00
 -3 15 17 -4.07 0.00
 -3 15 16 17.85 0.00
 -3 15 15 -0.28 0.00
 -3 15 14 5.15 0.00
 -3 15 13 1.98 0.00
 -3 15 12 -10.98 0.00
 -3 15 11 -0.04 0.00
 -3 15 10 -8.70 0.00
 -3 15 9 1.69 0.00
 -3 15 8 -8.98 0.00
 -3 15 7 1.48 0.00
 -3 15 6 -2.88 0.00
 -3 15 5 2.95 0.00
 -3 15 4 -8.51 0.00
 -3 15 3 -11.50 0.00
 -3 15 2 2.43 0.00
 -3 15 1 -3.45 0.00
 3 15 0 -5.95 0.00
 3 15 1 3.26 0.00
 3 15 2 -7.18 0.00
 3 15 3 -11.69 0.00
 3 15 4 -15.26 0.00
 3 15 5 -2.36 0.00
 3 15 6 6.30 0.00
 3 15 7 -10.09 0.00
 3 15 8 14.03 0.00
 3 15 9 -4.20 0.00
 3 15 10 17.74 0.00
 3 15 11 -3.44 0.00
 3 15 12 2.73 0.00
 3 15 13 4.39 0.00
 3 15 14 0.29 0.00
 3 15 15 2.03 0.00
 3 15 16 -0.65 0.00
 3 15 17 -0.27 0.00
 3 15 18 0.23 0.00
 3 15 19 -4.61 0.00
 3 15 20 -3.75 0.00
 3 15 21 -3.13 0.00
 3 15 22 -1.62 0.00
 3 15 23 0.77 0.00
 3 15 24 -0.15 0.00
 3 15 25 1.95 0.00
 3 15 26 0.68 0.00
 -3 17 27 -0.64 0.00
 -3 17 26 3.51 0.00
 -3 17 25 -0.69 0.00
 -3 17 24 1.68 0.00
 -3 17 23 -0.71 0.00
 -3 17 22 -4.08 0.00
 -3 17 21 -0.43 0.00
 -3 17 20 -3.46 0.00
 -3 17 19 -0.76 0.00
 -3 17 18 -0.82 0.00
 -3 17 17 2.38 0.00
 -3 17 16 -2.03 0.00
 -3 17 15 4.10 0.00
 -3 17 14 -6.62 0.00
 -3 17 13 1.20 0.00
 -3 17 12 -1.96 0.00
 -3 17 11 -4.39 0.00
 -3 17 10 4.29 0.00
 -3 17 9 -2.40 0.00
 -3 17 8 7.80 0.00
 -3 17 7 2.73 0.00
 -3 17 6 -7.56 0.00
 -3 17 5 1.61 0.00
 -3 17 4 -5.05 0.00
 -3 17 3 -4.15 0.00
 -3 17 2 -1.73 0.00
 -3 17 1 -4.82 0.00
 3 17 0 13.32 0.00
 3 17 1 -9.00 0.00
 3 17 2 -2.40 0.00
 3 17 3 -8.68 0.00
 3 17 4 -4.06 0.00
 3 17 5 -1.66 0.00
 3 17 6 -7.78 0.00
 3 17 7 8.44 0.00
 3 17 8 8.59 0.00
 3 17 9 6.17 0.00
 3 17 10 2.04 0.00
 3 17 11 2.54 0.00
 3 17 12 -3.89 0.00
 3 17 13 -2.02 0.00
 3 17 14 -8.42 0.00
 3 17 15 -3.80 0.00
 3 17 16 2.22 0.00
 3 17 17 -5.31 0.00
 3 17 18 6.45 0.00
 3 17 19 -4.09 0.00
 3 17 20 4.91 0.00
 3 17 21 -0.02 0.00
 3 17 22 -0.46 0.00
 3 17 23 2.20 0.00
 3 17 24 -1.00 0.00
 3 17 25 2.49 0.00
 -3 19 25 -0.78 0.00
 -3 19 24 0.66 0.00
 -3 19 23 1.39 0.00
 -3 19 22 0.11 0.00
 -3 19 21 0.56 0.00
 -3 19 20 -2.29 0.00
 -3 19 19 1.42 0.00
 -3 19 18 -0.74 0.00
 -3 19 17 1.98 0.00
 -3 19 16 2.64 0.00
 -3 19 15 0.14 0.00
 -3 19 14 3.76 0.00
 -3 19 13 -4.61 0.00
 -3 19 12 4.46 0.00
 -3 19 11 -4.22 0.00
 -3 19 10 7.27 0.00
 -3 19 9 1.64 0.00
 -3 19 8 -0.05 0.00
 -3 19 7 10.42 0.00
 -3 19 6 -9.37 0.00
 -3 19 5 3.86 0.00
 -3 19 4 -19.06 0.00
 -3 19 3 -6.12 0.00
 -3 19 2 -8.08 0.00
 -3 19 1 -10.47 0.00
 3 19 0 -3.97 0.00
 3 19 1 0.73 0.00
 3 19 2 7.30 0.00
 3 19 3 -4.05 0.00
 3 19 4 2.35 0.00
 3 19 5 -2.85 0.00
 3 19 6 8.78 0.00
 3 19 7 2.08 0.00
 3 19 8 2.46 0.00
 3 19 9 0.83 0.00
 3 19 10 -0.47 0.00
 3 19 11 0.58 0.00
 3 19 12 -7.70 0.00
 3 19 13 0.70 0.00
 3 19 14 -1.40 0.00
 3 19 15 1.85 0.00
 3 19 16 4.48 0.00
 3 19 17 -0.03 0.00
 3 19 18 5.24 0.00
 3 19 19 -1.98 0.00
 3 19 20 0.27 0.00
 3 19 21 -2.51 0.00
 3 19 22 -1.98 0.00
 3 19 23 0.70 0.00
 -3 21 23 -0.47 0.00
 -3 21 22 -0.35 0.00
 -3 21 21 0.23 0.00
 -3 21 20 -0.47 0.00
 -3 21 19 -1.73 0.00
 -3 21 18 -0.23 0.00
 -3 21 17 -1.35 0.00
 -3 21 16 -2.80 0.00
 -3 21 15 1.26 0.00
 -3 21 14 -5.25 0.00
 -3 21 13 -0.01 0.00
 -3 21 12 -1.98 0.00
 -3 21 11 -2.64 0.00
 -3 21 10 4.18 0.00
 -3 21 9 0.71 0.00
 -3 21 8 5.49 0.00
 -3 21 7 4.31 0.00
 -3 21 6 -0.36 0.00
 -3 21 5 6.86 0.00
 -3 21 4 -0.03 0.00
 -3 21 3 -1.02 0.00
 -3 21 2 2.26 0.00
 -3 21 1 -2.59 0.00
 3 21 0 7.31 0.00
 3 21 1 5.57 0.00
 3 21 2 -1.41 0.00
 3 21 3 1.95 0.00
 3 21 4 -4.76 0.00
 3 21 5 6.04 0.00
 3 21 6 -7.16 0.00
 3 21 7 2.85 0.00
 3 21 8 0.54 0.00
 3 21 9 0.53 0.00
 3 21 10 -0.34 0.00
 3 21 11 -3.82 0.00
 3 21 12 -1.52 0.00
 3 21 13 -1.66 0.00
 3 21 14 -1.03 0.00
 3 21 15 0.55 0.00
 3 21 16 2.65 0.00
 3 21 17 1.05 0.00
 3 21 18 2.56 0.00
 3 21 19 -0.50 0.00
 3 21 20 -0.55 0.00
 3 21 21 -0.41 0.00
 -3 23 21 -0.98 0.00
 -3 23 20 2.27 0.00
 -3 23 19 -1.38 0.00
 -3 23 18 1.98 0.00
 -3 23 17 2.58 0.00
 -3 23 16 -0.21 0.00
 -3 23 15 3.00 0.00
 -3 23 14 -2.42 0.00
 -3 23 13 0.43 0.00
 -3 23 12 -1.49 0.00
 -3 23 11 -2.78 0.00
 -3 23 10 3.07 0.00
 -3 23 9 -1.52 0.00
 -3 23 8 3.17 0.00
 -3 23 7 2.02 0.00
 -3 23 6 -1.98 0.00
 -3 23 5 -0.51 0.00
 -3 23 4 -4.47 0.00
 -3 23 3 -1.78 0.00
 -3 23 2 1.16 0.00
 -3 23 1 -3.91 0.00
 3 23 0 4.57 0.00
 3 23 1 -3.27 0.00
 3 23 2 2.65 0.00
 3 23 3 -1.55 0.00
 3 23 4 -3.20 0.00
 3 23 5 -0.16 0.00
 3 23 6 -2.22 0.00
 3 23 7 4.82 0.00
 3 23 8 -0.64 0.00
 3 23 9 -0.35 0.00
 3 23 10 0.76 0.00
 3 23 11 -2.83 0.00
 3 23 12 -0.01 0.00
 3 23 13 -0.82 0.00
 3 23 14 0.95 0.00
 3 23 15 3.20 0.00
 3 23 16 1.51 0.00
 3 23 17 3.24 0.00
 3 23 18 -0.57 0.00
 -3 25 17 -1.02 0.00
 -3 25 16 2.04 0.00
 -3 25 15 2.76 0.00
 -3 25 14 -2.85 0.00
 -3 25 13 1.89 0.00
 -3 25 12 -5.11 0.00
 -3 25 11 0.70 0.00
 -3 25 10 -2.77 0.00
 -3 25 9 0.32 0.00
 -3 25 8 1.72 0.00
 -3 25 7 0.33 0.00
 -3 25 6 2.57 0.00
 -3 25 5 0.96 0.00
 -3 25 4 2.17 0.00
 -3 25 3 -0.67 0.00
 -3 25 2 2.48 0.00
 -3 25 1 1.72 0.00
 3 25 0 1.02 0.00
 3 25 1 -0.38 0.00
 3 25 2 -1.82 0.00
 3 25 3 -1.59 0.00
 3 25 4 -3.74 0.00
 3 25 5 2.54 0.00
 3 25 6 -2.10 0.00
 3 25 7 1.00 0.00
 3 25 8 1.01 0.00
 3 25 9 0.54 0.00
 3 25 10 1.00 0.00
 3 25 11 -1.56 0.00
 3 25 12 -0.75 0.00
 3 25 13 -1.49 0.00
 3 25 14 -1.51 0.00
 3 25 15 0.12 0.00
 -3 27 13 0.81 0.00
 -3 27 12 -1.05 0.00
 -3 27 11 -0.95 0.00
 -3 27 10 0.22 0.00
 -3 27 9 -0.41 0.00
 -3 27 8 0.33 0.00
 -3 27 7 0.23 0.00
 -3 27 6 -1.20 0.00
 -3 27 5 -1.48 0.00
 -3 27 4 -1.85 0.00
 -3 27 3 -1.18 0.00
 -3 27 2 0.14 0.00
 -3 27 1 -0.87 0.00
 3 27 0 2.82 0.00
 3 27 1 -2.87 0.00
 3 27 2 1.49 0.00
 3 27 3 -2.02 0.00
 3 27 4 0.36 0.00
 3 27 5 -1.64 0.00
 3 27 6 0.26 0.00
 3 27 7 1.55 0.00
 3 27 8 1.72 0.00
 3 27 9 -0.29 0.00
 3 27 10 1.18 0.00
 -3 29 3 -1.25 0.00
 -3 29 2 -1.76 0.00
 -3 29 1 0.02 0.00
 3 29 0 -1.54 0.00
 3 29 1 0.25 0.00
 -4 0 32 -0.48 0.00
 -4 0 30 0.88 0.00
 -4 0 28 1.47 0.00
 -4 0 26 -3.92 0.00
 -4 0 24 -10.44 0.00
 -4 0 22 -9.04 0.00
 -4 0 20 5.69 0.00
 -4 0 18 18.60 0.00
 -4 0 16 1.32 0.00
 -4 0 14 -36.41 0.00
 -4 0 12 -14.43 0.00
 -4 0 10 72.67 0.00
 -4 0 8 150.94 0.00
 -4 0 6 35.50 0.00
 -4 0 4 -66.18 0.00
 -4 0 2 -136.86 0.00
 4 0 0 -8.51 0.00
 4 0 2 -45.84 0.00
 4 0 4 -4.01 0.00
 4 0 6 -17.13 0.00
 4 0 8 56.16 0.00
 4 0 10 14.03 0.00
 4 0 12 -17.14 0.00
 4 0 14 -39.06 0.00
 4 0 16 -11.65 0.00
 4 0 18 8.29 0.00
 4 0 20 13.75 0.00
 4 0 22 4.78 0.00
 4 0 24 0.10 0.00
 4 0 26 -0.81 0.00
 4 0 28 -2.02 0.00
 4 0 30 -1.69 0.00
 -4 2 33 0.93 0.00
 -4 2 32 -1.33 0.00
 -4 2 31 -0.51 0.00
 -4 2 30 -3.52 0.00
 -4 2 29 -2.00 0.00
 -4 2 28 1.42 0.00
 -4 2 27 -0.28 0.00
 -4 2 26 9.39 0.00
 -4 2 25 1.50 0.00
 -4 2 24 6.05 0.00
 -4 2 23 3.20 0.00
 -4 2 22 -3.95 0.00
 -4 2 21 4.17 0.00
 -4 2 20 -2.50 0.00
 -4 2 19 2.00 0.00
 -4 2 18 10.19 0.00
 -4 2 17 -4.54 0.00
 -4 2 16 5.69 0.00
 -4 2 15 -17.08 0.00
 -4 2 14 -28.30 0.00
 -4 2 13 -32.26 0.00
 -4 2 12 -57.43 0.00
 -4 2 11 -19.84 0.00
 -4 2 10 -18.50 0.00
 -4 2 9 17.15 0.00
 -4 2 8 26.08 0.00
 -4 2 7 73.53 0.00
 -4 2 6 74.13 0.00
 -4 2 5 44.95 0.00
 -4 2 4 33.65 0.00
 -4 2 3 -5.55 0.00
 -4 2 2 65.81 0.00
 -4 2 1 -81.12 0.00
 4 2 0 -3.38 0.00
 4 2 1 24.12 0.00
 4 2 2 12.04 0.00
 4 2 3 -7.57 0.00
 4 2 4 -39.77 0.00
 4 2 5 -53.72 0.00
 4 2 6 32.11 0.00
 4 2 7 -18.72 0.00
 4 2 8 21.47 0.00
 4 2 9 -9.08 0.00
 4 2 10 13.52 0.00
 4 2 11 9.32 0.00
 4 2 12 -31.95 0.00
 4 2 13 2.56 0.00
 4 2 14 -21.98 0.00
 4 2 15 3.77 0.00
 4 2 16 -3.52 0.00
 4 2 17 1.70 0.00
 4 2 18 8.99 0.00
 4 2 19 2.08 0.00
 4 2 20 -0.44 0.00
 4 2 21 -1.12 0.00
 4 2 22 -6.03 0.00
 4 2 23 -1.86 0.00
 4 2 24 -1.69 0.00
 4 2 25 -1.23 0.00
 4 2 26 3.36 0.00
 4 2 27 -0.35 0.00
 4 2 28 1.23 0.00
 4 2 29 0.29 0.00
 4 2 30 -1.60 0.00
 -4 4 33 1.46 0.00
 -4 4 32 0.29 0.00
 -4 4 31 -1.25 0.00
 -4 4 30 0.58 0.00
 -4 4 29 -4.57 0.00
 -4 4 28 0.00 0.00
 -4 4 27 -5.75 0.00
 -4 4 26 -2.98 0.00
 -4 4 25 0.59 0.00
 -4 4 24 -10.90 0.00
 -4 4 23 8.94 0.00
 -4 4 22 -14.43 0.00
 -4 4 21 9.36 0.00
 -4 4 20 -2.22 0.00
 -4 4 19 -0.64 0.00
 -4 4 18 17.36 0.00
 -4 4 17 -11.65 0.00
 -4 4 16 22.70 0.00
 -4 4 15 -11.73 0.00
 -4 4 14 8.60 0.00
 -4 4 13 0.27 0.00
 -4 4 12 4.92 0.00
 -4 4 11 -4.10 0.00
 -4 4 10 17.19 0.00
 -4 4 9 -0.39 0.00
 -4 4 8 12.72 0.00
 -4 4 7 -21.39 0.00
 -4 4 6 -59.01 0.00
 -4 4 5 2.74 0.00
 -4 4 4 -61.23 0.00
 -4 4 3 -32.41 0.00
 -4 4 2 -4.61 0.00
 -4 4 1 9.28 0.00
 4 4 0 88.90 0.00
 4 4 1 19.84 0.00
 4 4 2 17.42 0.00
 4 4 3 -48.90 0.00
 4 4 4 -39.82 0.00
 4 4 5 -27.98 0.00
 4 4 6 -64.08 0.00
 4 4 7 -45.87 0.00
 4 4 8 1.89 0.00
 4 4 9 2.94 0.00
 4 4 10 11.22 0.00
 4 4 11 7.91 0.00
 4 4 12 7.21 0.00
 4 4 13 17.79 0.00
 4 4 14 -0.90 0.00
 4 4 15 1.65 0.00
 4 4 16 7.98 0.00
 4 4 17 -3.12 0.00
 4 4 18 6.56 0.00
 4 4 19 -5.06 0.00
 4 4 20 -1.39 0.00
 4 4 21 2.02 0.00
 4 4 22 -6.19 0.00
 4 4 23 4.77 0.00
 4 4 24 -1.50 0.00
 4 4 25 2.28 0.00
 4 4 26 2.57 0.00
 4 4 27 -1.40 0.00
 4 4 28 0.98 0.00
 4 4 29 -1.01 0.00
 4 4 30 -0.89 0.00
 -4 6 33 0.79 0.00
 -4 6 32 0.88 0.00
 -4 6 31 -0.36 0.00
 -4 6 30 -1.92 0.00
 -4 6 29 1.18 0.00
 -4 6 28 3.02 0.00
 -4 6 27 3.86 0.00
 -4 6 26 9.22 0.00
 -4 6 25 2.78 0.00
 -4 6 24 6.52 0.00
 -4 6 23 -4.06 0.00
 -4 6 22 -3.98 0.00
 -4 6 21 -9.28 0.00
 -4 6 20 -6.56 0.00
 -4 6 19 -7.57 0.00
 -4 6 18 2.50 0.00
 -4 6 17 -2.83 0.00
 -4 6 16 5.86 0.00
 -4 6 15 -2.61 0.00
 -4 6 14 -4.62 0.00
 -4 6 13 -12.65 0.00
 -4 6 12 -7.17 0.00
 -4 6 11 -7.87 0.00
 -4 6 10 -5.78 0.00
 -4 6 9 2.44 0.00
 -4 6 8 -24.48 0.00
 -4 6 7 40.75 0.00
 -4 6 6 -57.27 0.00
 -4 6 5 -1.41 0.00
 -4 6 4 -37.30 0.00
 -4 6 3 -11.19 0.00
 -4 6 2 48.92 0.00
 -4 6 1 -44.85 0.00
 4 6 0 99.39 0.00
 4 6 1 -55.29 0.00
 4 6 2 49.90 0.00
 4 6 3 -45.41 0.00
 4 6 4 -27.57 0.00
 4 6 5 -47.39 0.00
 4 6 6 -35.24 0.00
 4 6 7 30.83 0.00
 4 6 8 -4.62 0.00
 4 6 9 20.19 0.00
 4 6 10 10.01 0.00
 4 6 11 17.84 0.00
 4 6 12 3.57 0.00
 4 6 13 -9.51 0.00
 4 6 14 2.55 0.00
 4 6 15 -7.55 0.00
 4 6 16 8.50 0.00
 4 6 17 -5.53 0.00
 4 6 18 5.48 0.00
 4 6 19 2.20 0.00
 4 6 20 -4.66 0.00
 4 6 21 1.55 0.00
 4 6 22 -9.95 0.00
 4 6 23 1.58 0.00
 4 6 24 -4.21 0.00
 4 6 25 0.28 0.00
 4 6 26 2.45 0.00
 4 6 27 -0.65 0.00
 4 6 28 2.55 0.00
 4 6 29 -0.49 0.00
 4 6 30 -0.36 0.00
 -4 8 32 -2.36 0.00
 -4 8 31 0.64 0.00
 -4 8 30 -4.69 0.00
 -4 8 29 -2.05 0.00
 -4 8 28 -1.51 0.00
 -4 8 27 -3.04 0.00
 -4 8 26 5.65 0.00
 -4 8 25 -2.01 0.00
 -4 8 24 4.50 0.00
 -4 8 23 2.11 0.00
 -4 8 22 -4.44 0.00
 -4 8 21 2.57 0.00
 -4 8 20 -8.03 0.00
 -4 8 19 0.77 0.00
 -4 8 18 -1.32 0.00
 -4 8 17 3.98 0.00
 -4 8 16 5.24 0.00
 -4 8 15 13.33 0.00
 -4 8 14 8.81 0.00
 -4 8 13 16.10 0.00
 -4 8 12 11.70 0.00
 -4 8 11 -4.35 0.00
 -4 8 10 26.60 0.00
 -4 8 9 -22.44 0.00
 -4 8 8 6.78 0.00
 -4 8 7 -42.92 0.00
 -4 8 6 -31.33 0.00
 -4 8 5 -12.33 0.00
 -4 8 4 -70.36 0.00
 -4 8 3 -10.14 0.00
 -4 8 2 -29.59 0.00
 -4 8 1 35.53 0.00
 4 8 0 -5.19 0.00
 4 8 1 -10.36 0.00
 4 8 2 11.44 0.00
 4 8 3 -24.49 0.00
 4 8 4 -15.03 0.00
 4 8 5 18.03 0.00
 4 8 6 5.83 0.00
 4 8 7 -4.17 0.00
 4 8 8 10.66 0.00
 4 8 9 2.76 0.00
 4 8 10 12.31 0.00
 4 8 11 -12.62 0.00
 4 8 12 -4.69 0.00
 4 8 13 -1.72 0.00
 4 8 14 2.24 0.00
 4 8 15 -1.68 0.00
 4 8 16 7.79 0.00
 4 8 17 2.12 0.00
 4 8 18 6.69 0.00
 4 8 19 -1.31 0.00
 4 8 20 -4.73 0.00
 4 8 21 0.47 0.00
 4 8 22 -5.67 0.00
 4 8 23 2.83 0.00
 4 8 24 0.55 0.00
 4 8 25 3.21 0.00
 4 8 26 4.44 0.00
 4 8 27 0.31 0.00
 4 8 28 1.84 0.00
 4 8 29 -0.84 0.00
 -4 10 31 1.39 0.00
 -4 10 30 -2.12 0.00
 -4 10 29 1.71 0.00
 -4 10 28 -0.73 0.00
 -4 10 27 0.63 0.00
 -4 10 26 4.04 0.00
 -4 10 25 0.19 0.00
 -4 10 24 4.74 0.00
 -4 10 23 -5.11 0.00
 -4 10 22 3.65 0.00
 -4 10 21 -8.34 0.00
 -4 10 20 3.97 0.00
 -4 10 19 -4.64 0.00
 -4 10 18 -0.17 0.00
 -4 10 17 4.23 0.00
 -4 10 16 -14.29 0.00
 -4 10 15 7.17 0.00
 -4 10 14 -26.51 0.00
 -4 10 13 1.06 0.00
 -4 10 12 -6.93 0.00
 -4 10 11 -9.26 0.00
 -4 10 10 22.22 0.00
 -4 10 9 -7.07 0.00
 -4 10 8 35.29 0.00
 -4 10 7 19.92 0.00
 -4 10 6 -16.04 0.00
 -4 10 5 26.00 0.00
 -4 10 4 -31.96 0.00
 -4 10 3 23.36 0.00
 -4 10 2 -28.94 0.00
 -4 10 1 -5.95 0.00
 4 10 0 20.44 0.00
 4 10 1 2.43 0.00
 4 10 2 -7.22 0.00
 4 10 3 28.87 0.00
 4 10 4 -4.56 0.00
 4 10 5 27.48 0.00
 4 10 6 -7.78 0.00
 4 10 7 28.99 0.00
 4 10 8 30.19 0.00
 4 10 9 -4.55 0.00
 4 10 10 14.76 0.00
 4 10 11 -14.82 0.00
 4 10 12 1.27 0.00
 4 10 13 -13.75 0.00
 4 10 14 -12.83 0.00
 4 10 15 0.55 0.00
 4 10 16 -1.47 0.00
 4 10 17 5.47 0.00
 4 10 18 1.81 0.00
 4 10 19 3.30 0.00
 4 10 20 2.09 0.00
 4 10 21 -2.07 0.00
 4 10 22 -1.47 0.00
 4 10 23 -2.94 0.00
 4 10 24 0.83 0.00
 4 10 25 -1.81 0.00
 4 10 26 1.95 0.00
 4 10 27 -1.32 0.00
 4 10 28 1.10 0.00
 -4 12 31 -1.03 0.00
 -4 12 30 -2.60 0.00
 -4 12 29 -0.92 0.00
 -4 12 28 -0.64 0.00
 -4 12 27 -0.92 0.00
 -4 12 26 0.41 0.00
 -4 12 25 -0.66 0.00
 -4 12 24 -0.35 0.00
 -4 12 23 1.90 0.00
 -4 12 22 -3.04 0.00
 -4 12 21 3.74 0.00
 -4 12 20 0.54 0.00
 -4 12 19 6.66 0.00
 -4 12 18 7.53 0.00
 -4 12 17 8.11 0.00
 -4 12 16 5.52 0.00
 -4 12 15 7.80 0.00
 -4 12 14 -6.21 0.00
 -4 12 13 -1.27 0.00
 -4 12 12 -12.31 0.00
 -4 12 11 -8.90 0.00
 -4 12 10 4.09 0.00
 -4 12 9 -9.46 0.00
 -4 12 8 9.22 0.00
 -4 12 7 5.47 0.00
 -4 12 6 14.01 0.00
 -4 12 5 11.13 0.00
 -4 12 4 -9.61 0.00
 -4 12 3 0.45 0.00
 -4 12 2 0.66 0.00
 -4 12 1 -11.42 0.00
 4 12 0 -18.93 0.00
 4 12 1 16.53 0.00
 4 12 2 -6.59 0.00
 4 12 3 16.76 0.00
 4 12 4 -18.94 0.00
 4 12 5 16.31 0.00
 4 12 6 14.98 0.00
 4 12 7 0.21 0.00
 4 12 8 10.11 0.00
 4 12 9 -17.90 0.00
 4 12 10 9.13 0.00
 4 12 11 -19.20 0.00
 4 12 12 -11.58 0.00
 4 12 13 -5.11 0.00
 4 12 14 -3.10 0.00
 4 12 15 9.85 0.00
 4 12 16 3.68 0.00
 4 12 17 11.25 0.00
 4 12 18 7.73 0.00
 4 12 19 2.55 0.00
 4 12 20 -0.90 0.00
 4 12 21 -5.24 0.00
 4 12 22 -1.43 0.00
 4 12 23 -3.45 0.00
 4 12 24 1.31 0.00
 4 12 25 0.08 0.00
 4 12 26 2.24 0.00
 4 12 27 1.14 0.00
 -4 14 29 -0.07 0.00
 -4 14 28 -1.09 0.00
 -4 14 27 0.84 0.00
 -4 14 26 -1.75 0.00
 -4 14 25 2.23 0.00
 -4 14 24 -5.76 0.00
 -4 14 23 -0.29 0.00
 -4 14 22 -5.19 0.00
 -4 14 21 -5.63 0.00
 -4 14 20 4.62 0.00
 -4 14 19 -9.83 0.00
 -4 14 18 13.96 0.00
 -4 14 17 -5.51 0.00
 -4 14 16 6.04 0.00
 -4 14 15 1.90 0.00
 -4 14 14 -11.84 0.00
 -4 14 13 7.97 0.00
 -4 14 12 -17.37 0.00
 -4 14 11 4.32 0.00
 -4 14 10 -6.26 0.00
 -4 14 9 7.09 0.00
 -4 14 8 8.67 0.00
 -4 14 7 4.99 0.00
 -4 14 6 2.45 0.00
 -4 14 5 8.82 0.00
 -4 14 4 10.29 0.00
 -4 14 3 -4.44 0.00
 -4 14 2 12.23 0.00
 -4 14 1 -3.85 0.00
 4 14 0 24.21 0.00
 4 14 1 7.38 0.00
 4 14 2 -8.27 0.00
 4 14 3 2.87 0.00
 4 14 4 -15.46 0.00
 4 14 5 11.76 0.00
 4 14 6 -19.88 0.00
 4 14 7 3.51 0.00
 4 14 8 7.20 0.00
 4 14 9 2.63 0.00
 4 14 10 4.16 0.00
 4 14 11 -0.62 0.00
 4 14 12 0.58 0.00
 4 14 13 6.50 0.00
 4 14 14 -6.50 0.00
 4 14 15 3.58 0.00
 4 14 16 1.31 0.00
 4 14 17 -0.89 0.00
 4 14 18 1.71 0.00
 4 14 19 -6.59 0.00
 4 14 20 0.92 0.00
 4 14 21 -3.41 0.00
 4 14 22 -1.37 0.00
 4 14 23 0.16 0.00
 4 14 24 -0.84 0.00
 4 14 25 1.84 0.00
 4 14 26 -0.91 0.00
 -4 16 28 1.01 0.00
 -4 16 27 -1.85 0.00
 -4 16 26 -0.05 0.00
 -4 16 25 1.22 0.00
 -4 16 24 -2.44 0.00
 -4 16 23 4.44 0.00
 -4 16 22 -4.89 0.00
 -4 16 21 1.20 0.00
 -4 16 20 -1.79 0.00
 -4 16 19 0.35 0.00
 -4 16 18 3.90 0.00
 -4 16 17 3.11 0.00
 -4 16 16 4.86 0.00
 -4 16 15 5.10 0.00
 -4 16 14 -2.82 0.00
 -4 16 13 1.59 0.00
 -4 16 12 -5.34 0.00
 -4 16 11 0.67 0.00
 -4 16 10 0.40 0.00
 -4 16 9 -1.87 0.00
 -4 16 8 4.75 0.00
 -4 16 7 2.03 0.00
 -4 16 6 1.55 0.00
 -4 16 5 -12.99 0.00
 -4 16 4 -2.70 0.00
 -4 16 3 -16.47 0.00
 -4 16 2 5.81 0.00
 -4 16 1 -14.82 0.00
 4 16 0 4.32 0.00
 4 16 1 -15.33 0.00
 4 16 2 4.77 0.00
 4 16 3 -17.35 0.00
 4 16 4 -5.00 0.00
 4 16 5 -13.80 0.00
 4 16 6 2.65 0.00
 4 16 7 7.79 0.00
 4 16 8 1.66 0.00
 4 16 9 5.64 0.00
 4 16 10 -1.02 0.00
 4 16 11 7.45 0.00
 4 16 12 -10.53 0.00
 4 16 13 0.08 0.00
 4 16 14 -6.45 0.00
 4 16 15 0.64 0.00
 4 16 16 0.85 0.00
 4 16 17 -2.86 0.00
 4 16 18 5.15 0.00
 4 16 19 -1.86 0.00
 4 16 20 1.36 0.00
 4 16 21 -1.56 0.00
 4 16 22 -1.28 0.00
 4 16 23 2.16 0.00
 4 16 24 -0.43 0.00
 4 16 25 2.10 0.00
 -4 18 26 0.77 0.00
 -4 18 25 0.35 0.00
 -4 18 24 0.21 0.00
 -4 18 23 0.53 0.00
 -4 18 22 0.59 0.00
 -4 18 21 -0.27 0.00
 -4 18 20 -0.09 0.00
 -4 18 19 -4.45 0.00
 -4 18 18 2.08 0.00
 -4 18 17 -5.04 0.00
 -4 18 16 1.45 0.00
 -4 18 15 -1.38 0.00
 -4 18 14 -1.69 0.00
 -4 18 13 1.24 0.00
 -4 18 12 -1.76 0.00
 -4 18 11 0.96 0.00
 -4 18 10 5.93 0.00
 -4 18 9 4.83 0.00
 -4 18 8 6.19 0.00
 -4 18 7 4.71 0.00
 -4 18 6 1.47 0.00
 -4 18 5 5.70 0.00
 -4 18 4 -3.65 0.00
 -4 18 3 -5.15 0.00
 -4 18 2 1.25 0.00
 -4 18 1 -0.20 0.00
 4 18 0 4.94 0.00
 4 18 1 1.14 0.00
 4 18 2 0.24 0.00
 4 18 3 -8.42 0.00
 4 18 4 -4.47 0.00
 4 18 5 2.00 0.00
 4 18 6 -1.68 0.00
 4 18 7 0.21 0.00
 4 18 8 3.80 0.00
 4 18 9 6.96 0.00
 4 18 10 1.38 0.00
 4 18 11 3.23 0.00
 4 18 12 -5.12 0.00
 4 18 13 4.78 0.00
 4 18 14 -4.56 0.00
 4 18 15 -1.33 0.00
 4 18 16 1.15 0.00
 4 18 17 -3.15 0.00
 4 18 18 2.68 0.00
 4 18 19 -3.99 0.00
 4 18 20 -0.60 0.00
 4 18 21 0.07 0.00
 4 18 22 -1.11 0.00
 4 18 23 1.96 0.00
 -4 20 24 1.21 0.00
 -4 20 23 1.51 0.00
 -4 20 22 -1.44 0.00
 -4 20 21 3.00 0.00
 -4 20 20 -2.24 0.00
 -4 20 19 4.57 0.00
 -4 20 18 -2.83 0.00
 -4 20 17 5.49 0.00
 -4 20 16 -2.84 0.00
 -4 20 15 0.86 0.00
 -4 20 14 -1.63 0.00
 -4 20 13 -6.40 0.00
 -4 20 12 3.21 0.00
 -4 20 11 -8.96 0.00
 -4 20 10 7.53 0.00
 -4 20 9 -3.87 0.00
 -4 20 8 5.50 0.00
 -4 20 7 3.53 0.00
 -4 20 6 -7.13 0.00
 -4 20 5 1.30 0.00
 -4 20 4 -8.57 0.00
 -4 20 3 -1.56 0.00
 -4 20 2 -1.92 0.00
 -4 20 1 -4.05 0.00
 4 20 0 8.73 0.00
 4 20 1 -7.47 0.00
 4 20 2 4.56 0.00
 4 20 3 -5.54 0.00
 4 20 4 0.68 0.00
 4 20 5 -3.24 0.00
 4 20 6 -1.84 0.00
 4 20 7 5.74 0.00
 4 20 8 3.02 0.00
 4 20 9 -0.32 0.00
 4 20 10 0.22 0.00
 4 20 11 -2.59 0.00
 4 20 12 -3.56 0.00
 4 20 13 -3.62 0.00
 4 20 14 -5.26 0.00
 4 20 15 1.48 0.00
 4 20 16 -0.86 0.00
 4 20 17 2.62 0.00
 4 20 18 0.86 0.00
 4 20 19 1.38 0.00
 4 20 20 0.60 0.00
 4 20 21 0.50 0.00
 -4 22 22 -0.59 0.00
 -4 22 21 -1.01 0.00
 -4 22 20 -1.54 0.00
 -4 22 19 -0.02 0.00
 -4 22 18 0.93 0.00
 -4 22 17 0.96 0.00
 -4 22 16 4.32 0.00
 -4 22 15 0.37 0.00
 -4 22 14 1.18 0.00
 -4 22 13 -3.49 0.00
 -4 22 12 -0.14 0.00
 -4 22 11 -5.23 0.00
 -4 22 10 2.46 0.00
 -4 22 9 -0.08 0.00
 -4 22 8 2.09 0.00
 -4 22 7 7.16 0.00
 -4 22 6 -0.81 0.00
 -4 22 5 7.93 0.00
 -4 22 4 -3.49 0.00
 -4 22 3 0.64 0.00
 -4 22 2 2.29 0.00
 -4 22 1 -2.46 0.00
 4 22 0 1.12 0.00
 4 22 1 2.91 0.00
 4 22 2 0.21 0.00
 4 22 3 -0.33 0.00
 4 22 4 -5.80 0.00
 4 22 5 2.79 0.00
 4 22 6 -1.53 0.00
 4 22 7 0.08 0.00
 4 22 8 0.64 0.00
 4 22 9 -2.33 0.00
 4 22 10 3.92 0.00
 4 22 11 -5.30 0.00
 4 22 12 1.64 0.00
 4 22 13 -1.92 0.00
 4 22 14 1.85 0.00
 4 22 15 2.35 0.00
 4 22 16 1.62 0.00
 4 22 17 3.12 0.00
 4 22 18 0.49 0.00
 4 22 19 1.81 0.00
 -4 24 19 -3.69 0.00
 -4 24 18 2.27 0.00
 -4 24 17 -0.58 0.00
 -4 24 16 0.79 0.00
 -4 24 15 5.15 0.00
 -4 24 14 -1.65 0.00
 -4 24 13 3.24 0.00
 -4 24 12 -3.92 0.00
 -4 24 11 -1.59 0.00
 -4 24 10 -0.53 0.00
 -4 24 9 -3.38 0.00
 -4 24 8 0.64 0.00
 -4 24 7 -1.38 0.00
 -4 24 6 -3.36 0.00
 -4 24 5 -0.25 0.00
 -4 24 4 -2.60 0.00
 -4 24 3 0.17 0.00
 -4 24 2 1.42 0.00
 -4 24 1 1.12 0.00
 4 24 0 6.90 0.00
 4 24 1 -3.15 0.00
 4 24 2 1.31 0.00
 4 24 3 -2.31 0.00
 4 24 4 -1.19 0.00
 4 24 5 0.12 0.00
 4 24 6 -3.16 0.00
 4 24 7 2.57 0.00
 4 24 8 2.15 0.00
 4 24 9 -0.40 0.00
 4 24 10 1.45 0.00
 4 24 11 -3.50 0.00
 4 24 12 -0.08 0.00
 4 24 13 -2.66 0.00
 4 24 14 -0.55 0.00
 4 24 15 0.31 0.00
 4 24 16 0.36 0.00
 -4 26 15 0.98 0.00
 -4 26 14 -1.08 0.00
 -4 26 13 0.46 0.00
 -4 26 12 -1.06 0.00
 -4 26 11 -2.24 0.00
 -4 26 10 0.75 0.00
 -4 26 9 -0.35 0.00
 -4 26 8 1.88 0.00
 -4 26 7 1.41 0.00
 -4 26 6 0.01 0.00
 -4 26 5 -0.07 0.00
 -4 26 4 -2.70 0.00
 -4 26 3 -3.02 0.00
 -4 26 2 -0.79 0.00
 -4 26 1 -3.13 0.00
 4 26 0 -1.10 0.00
 4 26 1 0.26 0.00
 4 26 2 0.30 0.00
 4 26 3 -1.11 0.00
 4 26 4 -1.06 0.00
 4 26 5 -0.31 0.00
 4 26 6 1.81 0.00
 4 26 7 0.75 0.00
 4 26 8 0.17 0.00
 4 26 9 0.00 0.00
 4 26 10 -0.14 0.00
 4 26 11 -0.94 0.00
 4 26 12 -0.27 0.00
 -4 28 9 0.95 0.00
 -4 28 8 0.89 0.00
 -4 28 7 1.73 0.00
 -4 28 6 0.74 0.00
 -4 28 5 0.18 0.00
 -4 28 4 0.09 0.00
 -4 28 3 -1.51 0.00
 -4 28 2 -0.63 0.00
 -4 28 1 -1.15 0.00
 4 28 0 1.35 0.00
 4 28 1 0.52 0.00
 4 28 2 0.14 0.00
 4 28 3 -0.87 0.00
 4 28 4 0.69 0.00
 4 28 5 -0.38 0.00
 4 28 6 -0.52 0.00
 -5 1 34 1.13 0.00
 -5 1 33 2.00 0.00
 -5 1 32 -1.27 0.00
 -5 1 31 0.98 0.00
 -5 1 30 -3.63 0.00
 -5 1 29 -3.82 0.00
 -5 1 28 -1.91 0.00
 -5 1 27 -8.75 0.00
 -5 1 26 2.80 0.00
 -5 1 25 -4.59 0.00
 -5 1 24 2.13 0.00
 -5 1 23 3.25 0.00
 -5 1 22 0.69 0.00
 -5 1 21 7.27 0.00
 -5 1 20 7.64 0.00
 -5 1 19 4.64 0.00
 -5 1 18 14.92 0.00
 -5 1 17 2.81 0.00
 -5 1 16 -0.46 0.00
 -5 1 15 10.62 0.00
 -5 1 14 -37.43 0.00
 -5 1 13 24.03 0.00
 -5 1 12 -46.83 0.00
 -5 1 11 14.07 0.00
 -5 1 10 12.77 0.00
 -5 1 9 -6.14 0.00
 -5 1 8 67.43 0.00
 -5 1 7 -52.75 0.00
 -5 1 6 42.38 0.00
 -5 1 5 -23.67 0.00
 -5 1 4 -51.62 0.00
 -5 1 3 -26.54 0.00
 -5 1 2 -78.20 0.00
 -5 1 1 32.54 0.00
 5 1 0 -66.04 0.00
 5 1 1 37.24 0.00
 5 1 2 -20.14 0.00
 5 1 3 12.37 0.00
 5 1 4 1.15 0.00
 5 1 5 46.37 0.00
 5 1 6 50.77 0.00
 5 1 7 -7.85 0.00
 5 1 8 54.60 0.00
 5 1 9 6.62 0.00
 5 1 10 24.08 0.00
 5 1 11 -9.78 0.00
 5 1 12 -18.83 0.00
 5 1 13 1.61 0.00
 5 1 14 -19.07 0.00
 5 1 15 -7.96 0.00
 5 1 16 -0.62 0.00
 5 1 17 -6.22 0.00
 5 1 18 10.50 0.00
 5 1 19 -6.73 0.00
 5 1 20 3.47 0.00
 5 1 21 0.29 0.00
 5 1 22 -3.00 0.00
 5 1 23 2.74 0.00
 5 1 24 -1.37 0.00
 5 1 25 2.45 0.00
 5 1 26 2.17 0.00
 5 1 27 0.44 0.00
 5 1 28 1.09 0.00
 5 1 29 0.00 0.00
 5 1 30 -0.55 0.00
 -5 3 33 1.49 0.00
 -5 3 32 1.51 0.00
 -5 3 31 -1.17 0.00
 -5 3 30 0.67 0.00
 -5 3 29 0.05 0.00
 -5 3 28 3.31 0.00
 -5 3 27 4.51 0.00
 -5 3 26 1.39 0.00
 -5 3 25 6.04 0.00
 -5 3 24 -5.85 0.00
 -5 3 23 2.32 0.00
 -5 3 22 -9.62 0.00
 -5 3 21 -2.71 0.00
 -5 3 20 0.24 0.00
 -5 3 19 -3.89 0.00
 -5 3 18 13.52 0.00
 -5 3 17 -2.85 0.00
 -5 3 16 6.23 0.00
 -5 3 15 -3.23 0.00
 -5 3 14 -18.70 0.00
 -5 3 13 -7.61 0.00
 -5 3 12 -14.39 0.00
 -5 3 11 -4.99 0.00
 -5 3 10 17.65 0.00
 -5 3 9 6.97 0.00
 -5 3 8 37.50 0.00
 -5 3 7 47.00 0.00
 -5 3 6 -32.16 0.00
 -5 3 5 27.87 0.00
 -5 3 4 -52.05 0.00
 -5 3 3 9.37 0.00
 -5 3 2 -27.46 0.00
 -5 3 1 -50.37 0.00
 5 3 0 72.25 0.00
 5 3 1 -1.08 0.00
 5 3 2 20.22 0.00
 5 3 3 2.11 0.00
 5 3 4 -9.00 0.00
 5 3 5 -23.44 0.00
 5 3 6 -36.57 0.00
 5 3 7 21.48 0.00
 5 3 8 17.80 0.00
 5 3 9 9.63 0.00
 5 3 10 10.83 0.00
 5 3 11 9.85 0.00
 5 3 12 2.42 0.00
 5 3 13 -9.84 0.00
 5 3 14 -10.10 0.00
 5 3 15 -7.06 0.00
 5 3 16 3.75 0.00
 5 3 17 -3.03 0.00
 5 3 18 7.32 0.00
 5 3 19 5.08 0.00
 5 3 20 3.89 0.00
 5 3 21 4.42 0.00
 5 3 22 -3.71 0.00
 5 3 23 1.54 0.00
 5 3 24 -2.12 0.00
 5 3 25 -1.63 0.00
 5 3 26 1.33 0.00
 5 3 27 -2.20 0.00
 5 3 28 1.32 0.00
 5 3 29 -1.09 0.00
 -5 5 33 -0.99 0.00
 -5 5 32 -1.54 0.00
 -5 5 31 -1.84 0.00
 -5 5 30 -3.50 0.00
 -5 5 29 -6.05 0.00
 -5 5 28 0.13 0.00
 -5 5 27 -4.44 0.00
 -5 5 26 6.47 0.00
 -5 5 25 1.09 0.00
 -5 5 24 1.92 0.00
 -5 5 23 5.79 0.00
 -5 5 22 -10.35 0.00
 -5 5 21 4.89 0.00
 -5 5 20 -10.28 0.00
 -5 5 19 0.47 0.00
 -5 5 18 9.06 0.00
 -5 5 17 0.85 0.00
 -5 5 16 26.87 0.00
 -5 5 15 10.16 0.00
 -5 5 14 21.23 0.00
 -5 5 13 19.99 0.00
 -5 5 12 -6.90 0.00
 -5 5 11 22.42 0.00
 -5 5 10 -22.24 0.00
 -5 5 9 13.76 0.00
 -5 5 8 -50.54 0.00
 -5 5 7 -9.61 0.00
 -5 5 6 -37.37 0.00
 -5 5 5 -29.68 0.00
 -5 5 4 -20.95 0.00
 -5 5 3 -55.71 0.00
 -5 5 2 83.83 0.00
 -5 5 1 -36.96 0.00
 5 5 0 69.17 0.00
 5 5 1 15.21 0.00
 5 5 2 48.41 0.00
 5 5 3 -16.00 0.00
 5 5 4 -52.34 0.00
 5 5 5 4.48 0.00
 5 5 6 -25.99 0.00
 5 5 7 13.40 0.00
 5 5 8 -22.73 0.00
 5 5 9 22.16 0.00
 5 5 10 6.68 0.00
 5 5 11 5.41 0.00
 5 5 12 -6.60 0.00
 5 5 13 -6.12 0.00
 5 5 14 7.97 0.00
 5 5 15 -12.59 0.00
 5 5 16 11.15 0.00
 5 5 17 -9.24 0.00
 5 5 18 9.43 0.00
 5 5 19 -4.44 0.00
 5 5 20 -6.57 0.00
 5 5 21 -0.44 0.00
 5 5 22 -10.19 0.00
 5 5 23 2.14 0.00
 5 5 24 -3.90 0.00
 5 5 25 2.24 0.00
 5 5 26 2.51 0.00
 5 5 27 0.48 0.00
 5 5 28 1.57 0.00
 5 5 29 -0.64 0.00
 -5 7 33 2.50 0.00
 -5 7 32 -0.83 0.00
 -5 7 31 0.18 0.00
 -5 7 30 -0.46 0.00
 -5 7 29 0.51 0.00
 -5 7 28 1.72 0.00
 -5 7 27 2.12 0.00
 -5 7 26 3.27 0.00
 -5 7 25 4.81 0.00
 -5 7 24 -4.29 0.00
 -5 7 23 2.33 0.00
 -5 7 22 -11.99 0.00
 -5 7 21 -4.04 0.00
 -5 7 20 -8.76 0.00
 -5 7 19 -9.16 0.00
 -5 7 18 1.81 0.00
 -5 7 17 -9.67 0.00
 -5 7 16 4.44 0.00
 -5 7 15 -3.81 0.00
 -5 7 14 0.75 0.00
 -5 7 13 8.23 0.00
 -5 7 12 13.30 0.00
 -5 7 11 9.47 0.00
 -5 7 10 27.67 0.00
 -5 7 9 12.63 0.00
 -5 7 8 25.64 0.00
 -5 7 7 9.92 0.00
 -5 7 6 -31.84 0.00
 -5 7 5 6.38 0.00
 -5 7 4 -15.02 0.00
 -5 7 3 -17.39 0.00
 -5 7 2 20.40 0.00
 -5 7 1 -12.45 0.00
 5 7 0 87.99 0.00
 5 7 1 0.98 0.00
 5 7 2 4.88 0.00
 5 7 3 -19.66 0.00
 5 7 4 -35.90 0.00
 5 7 5 -6.59 0.00
 5 7 6 -66.46 0.00
 5 7 7 0.78 0.00
 5 7 8 -2.69 0.00
 5 7 9 8.96 0.00
 5 7 10 3.93 0.00
 5 7 11 4.32 0.00
 5 7 12 8.03 0.00
 5 7 13 5.52 0.00
 5 7 14 -6.61 0.00
 5 7 15 0.70 0.00
 5 7 16 -0.01 0.00
 5 7 17 -0.19 0.00
 5 7 18 -0.47 0.00
 5 7 19 -2.40 0.00
 5 7 20 0.19 0.00
 5 7 21 -0.33 0.00
 5 7 22 -1.54 0.00
 5 7 23 0.59 0.00
 5 7 24 1.41 0.00
 5 7 25 0.53 0.00
 5 7 26 2.50 0.00
 5 7 27 -0.82 0.00
 5 7 28 1.01 0.00
 5 7 29 -0.68 0.00
 -5 9 32 -0.51 0.00
 -5 9 31 -0.02 0.00
 -5 9 30 -4.57 0.00
 -5 9 29 -1.17 0.00
 -5 9 28 -0.67 0.00
 -5 9 27 -2.31 0.00
 -5 9 26 6.63 0.00
 -5 9 25 -3.09 0.00
 -5 9 24 10.39 0.00
 -5 9 23 -3.80 0.00
 -5 9 22 2.57 0.00
 -5 9 21 -0.25 0.00
 -5 9 20 -4.02 0.00
 -5 9 19 7.34 0.00
 -5 9 18 -3.10 0.00
 -5 9 17 12.61 0.00
 -5 9 16 -2.74 0.00
 -5 9 15 8.47 0.00
 -5 9 14 -9.28 0.00
 -5 9 13 -8.31 0.00
 -5 9 12 -5.75 0.00
 -5 9 11 -15.32 0.00
 -5 9 10 14.40 0.00
 -5 9 9 -11.40 0.00
 -5 9 8 17.43 0.00
 -5 9 7 18.06 0.00
 -5 9 6 11.66 0.00
 -5 9 5 11.30 0.00
 -5 9 4 -10.09 0.00
 -5 9 3 5.12 0.00
 -5 9 2 13.75 0.00
 -5 9 1 -21.32 0.00
 5 9 0 -1.05 0.00
 5 9 1 -5.71 0.00
 5 9 2 -1.20 0.00
 5 9 3 5.10 0.00
 5 9 4 -28.04 0.00
 5 9 5 -1.43 0.00
 5 9 6 8.59 0.00
 5 9 7 15.20 0.00
 5 9 8 13.27 0.00
 5 9 9 -6.34 0.00
 5 9 10 13.80 0.00
 5 9 11 -6.15 0.00
 5 9 12 -12.86 0.00
 5 9 13 -8.98 0.00
 5 9 14 -13.31 0.00
 5 9 15 4.39 0.00
 5 9 16 -6.71 0.00
 5 9 17 5.67 0.00
 5 9 18 1.31 0.00
 5 9 19 4.36 0.00
 5 9 20 -2.13 0.00
 5 9 21 -3.23 0.00
 5 9 22 -2.27 0.00
 5 9 23 -3.45 0.00
 5 9 24 1.34 0.00
 5 9 25 -1.21 0.00
 5 9 26 2.73 0.00
 5 9 27 0.61 0.00
 5 9 28 0.14 0.00
 -5 11 31 3.36 0.00
 -5 11 30 -1.30 0.00
 -5 11 29 0.16 0.00
 -5 11 28 -1.46 0.00
 -5 11 27 -1.87 0.00
 -5 11 26 0.90 0.00
 -5 11 25 -3.34 0.00
 -5 11 24 -2.27 0.00
 -5 11 23 -0.76 0.00
 -5 11 22 -5.70 0.00
 -5 11 21 0.93 0.00
 -5 11 20 -3.37 0.00
 -5 11 19 1.51 0.00
 -5 11 18 1.78 0.00
 -5 11 17 0.71 0.00
 -5 11 16 -3.97 0.00
 -5 11 15 -1.43 0.00
 -5 11 14 -11.40 0.00
 -5 11 13 -7.64 0.00
 -5 11 12 -3.71 0.00
 -5 11 11 -21.75 0.00
 -5 11 10 23.56 0.00
 -5 11 9 -16.42 0.00
 -5 11 8 34.56 0.00
 -5 11 7 -2.95 0.00
 -5 11 6 12.69 0.00
 -5 11 5 34.52 0.00
 -5 11 4 -6.12 0.00
 -5 11 3 27.55 0.00
 -5 11 2 -7.22 0.00
 -5 11 1 27.64 0.00
 5 11 0 3.35 0.00
 5 11 1 12.10 0.00
 5 11 2 -14.22 0.00
 5 11 3 8.92 0.00
 5 11 4 -15.77 0.00
 5 11 5 22.95 0.00
 5 11 6 -6.37 0.00
 5 11 7 -11.25 0.00
 5 11 8 14.23 0.00
 5 11 9 -13.03 0.00
 5 11 10 5.96 0.00
 5 11 11 -17.76 0.00
 5 11 12 -8.11 0.00
 5 11 13 5.34 0.00
 5 11 14 -11.68 0.00
 5 11 15 10.60 0.00
 5 11 16 -1.19 0.00
 5 11 17 11.81 0.00
 5 11 18 3.60 0.00
 5 11 19 0.28 0.00
 5 11 20 0.77 0.00
 5 11 21 -2.03 0.00
 5 11 22 -0.67 0.00
 5 11 23 -1.03 0.00
 5 11 24 2.03 0.00
 5 11 25 0.89 0.00
 5 11 26 2.94 0.00
 5 11 27 0.01 0.00
 -5 13 30 0.83 0.00
 -5 13 29 1.75 0.00
 -5 13 28 -0.31 0.00
 -5 13 27 -0.01 0.00
 -5 13 26 0.79 0.00
 -5 13 25 0.01 0.00
 -5 13 24 1.94 0.00
 -5 13 23 -2.43 0.00
 -5 13 22 2.33 0.00
 -5 13 21 -3.43 0.00
 -5 13 20 6.67 0.00
 -5 13 19 0.46 0.00
 -5 13 18 9.54 0.00
 -5 13 17 8.22 0.00
 -5 13 16 2.55 0.00
 -5 13 15 7.35 0.00
 -5 13 14 -12.74 0.00
 -5 13 13 -4.49 0.00
 -5 13 12 -11.71 0.00
 -5 13 11 -15.67 0.00
 -5 13 10 0.60 0.00
 -5 13 9 -15.98 0.00
 -5 13 8 9.67 0.00
 -5 13 7 4.44 0.00
 -5 13 6 -8.34 0.00
 -5 13 5 3.80 0.00
 -5 13 4 -15.14 0.00
 -5 13 3 6.64 0.00
 -5 13 2 -6.22 0.00
 -5 13 1 -4.91 0.00
 5 13 0 11.86 0.00
 5 13 1 -18.47 0.00
 5 13 2 7.01 0.00
 5 13 3 -5.74 0.00
 5 13 4 3.09 0.00
 5 13 5 -7.32 0.00
 5 13 6 4.87 0.00
 5 13 7 10.77 0.00
 5 13 8 13.22 0.00
 5 13 9 -5.34 0.00
 5 13 10 2.63 0.00
 5 13 11 -3.30 0.00
 5 13 12 -7.19 0.00
 5 13 13 -5.58 0.00
 5 13 14 -8.53 0.00
 5 13 15 5.84 0.00
 5 13 16 2.24 0.00
 5 13 17 4.16 0.00
 5 13 18 4.96 0.00
 5 13 19 1.73 0.00
 5 13 20 0.81 0.00
 5 13 21 -3.45 0.00
 5 13 22 -3.60 0.00
 5 13 23 -0.73 0.00
 5 13 24 -2.10 0.00
 5 13 25 1.58 0.00
 5 13 26 -0.82 0.00
 -5 15 29 0.87 0.00
 -5 15 28 1.07 0.00
 -5 15 27 1.14 0.00
 -5 15 26 -1.11 0.00
 -5 15 25 1.71 0.00
 -5 15 24 -4.54 0.00
 -5 15 23 2.53 0.00
 -5 15 22 -6.14 0.00
 -5 15 21 -1.24 0.00
 -5 15 20 -2.33 0.00
 -5 15 19 -5.90 0.00
 -5 15 18 7.41 0.00
 -5 15 17 -5.93 0.00
 -5 15 16 9.51 0.00
 -5 15 15 1.45 0.00
 -5 15 14 0.76 0.00
 -5 15 13 4.95 0.00
 -5 15 12 -7.39 0.00
 -5 15 11 3.92 0.00
 -5 15 10 -0.26 0.00
 -5 15 9 2.08 0.00
 -5 15 8 0.22 0.00
 -5 15 7 0.13 0.00
 -5 15 6 0.66 0.00
 -5 15 5 -1.03 0.00
 -5 15 4 -8.81 0.00
 -5 15 3 -9.59 0.00
 -5 15 2 1.28 0.00
 -5 15 1 0.20 0.00
 5 15 0 -0.45 0.00
 5 15 1 -3.30 0.00
 5 15 2 4.60 0.00
 5 15 3 -14.29 0.00
 5 15 4 -4.48 0.00
 5 15 5 -2.57 0.00
 5 15 6 5.14 0.00
 5 15 7 -6.15 0.00
 5 15 8 0.07 0.00
 5 15 9 0.17 0.00
 5 15 10 -0.72 0.00
 5 15 11 -1.52 0.00
 5 15 12 -8.71 0.00
 5 15 13 4.82 0.00
 5 15 14 1.52 0.00
 5 15 15 2.12 0.00
 5 15 16 8.30 0.00
 5 15 17 0.85 0.00
 5 15 18 8.67 0.00
 5 15 19 -3.32 0.00
 5 15 20 -0.88 0.00
 5 15 21 -0.50 0.00
 5 15 22 -3.07 0.00
 5 15 23 2.55 0.00
 5 15 24 -1.38 0.00
 5 15 25 2.20 0.00
 -5 17 27 -0.59 0.00
 -5 17 26 0.47 0.00
 -5 17 25 1.14 0.00
 -5 17 24 0.75 0.00
 -5 17 23 1.99 0.00
 -5 17 22 0.67 0.00
 -5 17 21 -1.98 0.00
 -5 17 20 5.36 0.00
 -5 17 19 -8.56 0.00
 -5 17 18 7.34 0.00
 -5 17 17 -6.12 0.00
 -5 17 16 0.59 0.00
 -5 17 15 1.27 0.00
 -5 17 14 -8.68 0.00
 -5 17 13 7.20 0.00
 -5 17 12 -8.08 0.00
 -5 17 11 5.64 0.00
 -5 17 10 -0.80 0.00
 -5 17 9 5.12 0.00
 -5 17 8 3.46 0.00
 -5 17 7 -0.05 0.00
 -5 17 6 -8.94 0.00
 -5 17 5 -7.95 0.00
 -5 17 4 -8.43 0.00
 -5 17 3 -14.47 0.00
 -5 17 2 -3.90 0.00
 -5 17 1 -7.72 0.00
 5 17 0 12.11 0.00
 5 17 1 -10.97 0.00
 5 17 2 1.71 0.00
 5 17 3 -15.29 0.00
 5 17 4 0.86 0.00
 5 17 5 -8.00 0.00
 5 17 6 -4.19 0.00
 5 17 7 5.25 0.00
 5 17 8 9.71 0.00
 5 17 9 6.89 0.00
 5 17 10 4.90 0.00
 5 17 11 4.86 0.00
 5 17 12 2.18 0.00
 5 17 13 -0.32 0.00
 5 17 14 -3.79 0.00
 5 17 15 -2.64 0.00
 5 17 16 2.05 0.00
 5 17 17 -4.44 0.00
 5 17 18 1.71 0.00
 5 17 19 -3.35 0.00
 5 17 20 0.46 0.00
 5 17 21 -0.76 0.00
 5 17 22 -2.36 0.00
 5 17 23 1.17 0.00
 -5 19 26 0.43 0.00
 -5 19 25 0.63 0.00
 -5 19 24 -2.45 0.00
 -5 19 23 3.90 0.00
 -5 19 22 -3.52 0.00
 -5 19 21 2.61 0.00
 -5 19 20 -3.69 0.00
 -5 19 19 2.07 0.00
 -5 19 18 -0.52 0.00
 -5 19 17 2.03 0.00
 -5 19 16 2.26 0.00
 -5 19 15 1.44 0.00
 -5 19 14 -0.44 0.00
 -5 19 13 -1.78 0.00
 -5 19 12 -0.41 0.00
 -5 19 11 -1.28 0.00
 -5 19 10 4.22 0.00
 -5 19 9 2.74 0.00
 -5 19 8 5.38 0.00
 -5 19 7 9.00 0.00
 -5 19 6 2.02 0.00
 -5 19 5 2.17 0.00
 -5 19 4 -4.76 0.00
 -5 19 3 -5.74 0.00
 -5 19 2 -1.69 0.00
 -5 19 1 -9.09 0.00
 5 19 0 -5.39 0.00
 5 19 1 1.37 0.00
 5 19 2 -1.93 0.00
 5 19 3 -0.43 0.00
 5 19 4 -6.87 0.00
 5 19 5 2.12 0.00
 5 19 6 2.89 0.00
 5 19 7 5.17 0.00
 5 19 8 3.14 0.00
 5 19 9 0.16 0.00
 5 19 10 4.95 0.00
 5 19 11 -4.22 0.00
 5 19 12 -2.85 0.00
 5 19 13 -5.75 0.00
 5 19 14 -0.73 0.00
 5 19 15 -1.79 0.00
 5 19 16 0.70 0.00
 5 19 17 -0.27 0.00
 5 19 18 1.50 0.00
 5 19 19 -0.77 0.00
 5 19 20 -0.93 0.00
 5 19 21 -1.58 0.00
 -5 21 23 -2.37 0.00
 -5 21 22 -0.33 0.00
 -5 21 21 -3.16 0.00
 -5 21 20 -1.24 0.00
 -5 21 19 -4.35 0.00
 -5 21 18 0.38 0.00
 -5 21 17 -1.37 0.00
 -5 21 16 -0.06 0.00
 -5 21 15 1.96 0.00
 -5 21 14 -1.39 0.00
 -5 21 13 -1.75 0.00
 -5 21 12 -1.86 0.00
 -5 21 11 -5.25 0.00
 -5 21 10 0.51 0.00
 -5 21 9 -2.20 0.00
 -5 21 8 -0.88 0.00
 -5 21 7 2.00 0.00
 -5 21 6 -4.71 0.00
 -5 21 5 4.92 0.00
 -5 21 4 -2.52 0.00
 -5 21 3 1.02 0.00
 -5 21 2 3.28 0.00
 -5 21 1 1.53 0.00
 5 21 0 8.56 0.00
 5 21 1 0.80 0.00
 5 21 2 0.08 0.00
 5 21 3 0.37 0.00
 5 21 4 -4.75 0.00
 5 21 5 6.22 0.00
 5 21 6 -6.96 0.00
 5 21 7 4.66 0.00
 5 21 8 2.35 0.00
 5 21 9 2.40 0.00
 5 21 10 3.51 0.00
 5 21 11 -2.90 0.00
 5 21 12 2.27 0.00
 5 21 13 -0.94 0.00
 5 21 14 -0.63 0.00
 5 21 15 0.49 0.00
 5 21 16 -0.36 0.00
 5 21 17 1.51 0.00
 5 21 18 -0.69 0.00
 5 21 19 -0.08 0.00
 -5 23 21 0.37 0.00
 -5 23 20 -1.08 0.00
 -5 23 19 1.10 0.00
 -5 23 18 -1.20 0.00
 -5 23 17 4.45 0.00
 -5 23 16 -0.23 0.00
 -5 23 15 2.75 0.00
 -5 23 14 0.11 0.00
 -5 23 13 -0.55 0.00
 -5 23 12 0.88 0.00
 -5 23 11 -4.08 0.00
 -5 23 10 3.36 0.00
 -5 23 9 -0.90 0.00
 -5 23 8 2.95 0.00
 -5 23 7 3.95 0.00
 -5 23 6 -1.68 0.00
 -5 23 5 2.27 0.00
 -5 23 4 -3.44 0.00
 -5 23 3 -2.12 0.00
 -5 23 2 1.28 0.00
 -5 23 1 -6.31 0.00
 5 23 0 3.41 0.00
 5 23 1 1.19 0.00
 5 23 2 1.17 0.00
 5 23 3 0.31 0.00
 5 23 4 -3.66 0.00
 5 23 5 -0.62 0.00
 5 23 6 -1.23 0.00
 5 23 7 3.11 0.00
 5 23 8 0.17 0.00
 5 23 9 -0.77 0.00
 5 23 10 0.14 0.00
 5 23 11 -2.16 0.00
 5 23 12 -1.57 0.00
 5 23 13 -2.53 0.00
 5 23 14 -0.71 0.00
 5 23 15 0.30 0.00
 5 23 16 1.50 0.00
 5 23 17 1.18 0.00
 -5 25 17 -0.37 0.00
 -5 25 16 3.19 0.00
 -5 25 15 2.63 0.00
 -5 25 14 -0.45 0.00
 -5 25 13 -1.02 0.00
 -5 25 12 -1.51 0.00
 -5 25 11 -3.56 0.00
 -5 25 10 0.04 0.00
 -5 25 9 -2.96 0.00
 -5 25 8 1.48 0.00
 -5 25 7 0.24 0.00
 -5 25 6 -0.62 0.00
 -5 25 5 2.25 0.00
 -5 25 4 -1.09 0.00
 -5 25 3 0.57 0.00
 -5 25 2 1.17 0.00
 -5 25 1 0.96 0.00
 5 25 0 2.45 0.00
 5 25 1 -0.23 0.00
 5 25 2 0.11 0.00
 5 25 3 -2.39 0.00
 5 25 4 -1.59 0.00
 5 25 5 0.36 0.00
 5 25 6 -1.40 0.00
 5 25 7 -0.67 0.00
 5 25 8 0.21 0.00
 5 25 9 0.45 0.00
 5 25 10 -0.10 0.00
 5 25 11 -0.68 0.00
 5 25 12 -1.28 0.00
 5 25 13 -0.06 0.00
 -5 27 12 -3.71 0.00
 -5 27 11 0.91 0.00
 -5 27 10 -0.47 0.00
 -5 27 9 0.30 0.00
 -5 27 8 1.72 0.00
 -5 27 7 0.77 0.00
 -5 27 6 0.52 0.00
 -5 27 5 -0.38 0.00
 -5 27 4 -1.44 0.00
 -5 27 3 -1.52 0.00
 -5 27 2 -0.89 0.00
 -5 27 1 -2.69 0.00
 5 27 0 -0.05 0.00
 5 27 1 -0.62 0.00
 5 27 2 -0.75 0.00
 5 27 3 -1.35 0.00
 5 27 4 -0.75 0.00
 5 27 5 -2.11 0.00
 5 27 6 0.12 0.00
 5 27 7 1.22 0.00
 5 27 8 0.89 0.00
 -6 0 34 1.04 0.00
 -6 0 32 -0.13 0.00
 -6 0 30 -1.28 0.00
 -6 0 28 1.29 0.00
 -6 0 26 0.80 0.00
 -6 0 24 -2.24 0.00
 -6 0 22 -3.57 0.00
 -6 0 20 4.76 0.00
 -6 0 18 9.86 0.00
 -6 0 16 -11.31 0.00
 -6 0 14 -44.21 0.00
 -6 0 12 -27.32 0.00
 -6 0 10 51.19 0.00
 -6 0 8 124.26 0.00
 -6 0 6 62.00 0.00
 -6 0 4 -11.88 0.00
 -6 0 2 -72.41 0.00
 6 0 0 8.37 0.00
 6 0 2 -10.66 0.00
 6 0 4 20.72 0.00
 6 0 6 -5.76 0.00
 6 0 8 29.83 0.00
 6 0 10 -8.14 0.00
 6 0 12 -21.26 0.00
 6 0 14 -32.43 0.00
 6 0 16 -7.58 0.00
 6 0 18 4.09 0.00
 6 0 20 7.41 0.00
 6 0 22 1.23 0.00
 6 0 24 2.19 0.00
 6 0 26 2.70 0.00
 6 0 28 0.62 0.00
 -6 2 34 1.47 0.00
 -6 2 33 0.35 0.00
 -6 2 32 -0.78 0.00
 -6 2 31 -0.65 0.00
 -6 2 30 -6.02 0.00
 -6 2 29 -1.67 0.00
 -6 2 28 -4.95 0.00
 -6 2 27 1.28 0.00
 -6 2 26 3.43 0.00
 -6 2 25 1.67 0.00
 -6 2 24 5.00 0.00
 -6 2 23 -1.29 0.00
 -6 2 22 0.32 0.00
 -6 2 21 -5.32 0.00
 -6 2 20 2.18 0.00
 -6 2 19 -4.20 0.00
 -6 2 18 12.62 0.00
 -6 2 17 4.48 0.00
 -6 2 16 11.12 0.00
 -6 2 15 12.14 0.00
 -6 2 14 -11.17 0.00
 -6 2 13 5.23 0.00
 -6 2 12 -22.26 0.00
 -6 2 11 -13.25 0.00
 -6 2 10 9.73 0.00
 -6 2 9 -35.35 0.00
 -6 2 8 30.36 0.00
 -6 2 7 -24.35 0.00
 -6 2 6 28.02 0.00
 -6 2 5 -6.78 0.00
 -6 2 4 -25.87 0.00
 -6 2 3 37.27 0.00
 -6 2 2 -4.28 0.00
 -6 2 1 36.76 0.00
 6 2 0 -32.51 0.00
 6 2 1 -55.54 0.00
 6 2 2 -8.13 0.00
 6 2 3 -14.13 0.00
 6 2 4 -41.60 0.00
 6 2 5 0.78 0.00
 6 2 6 10.12 0.00
 6 2 7 31.93 0.00
 6 2 8 3.56 0.00
 6 2 9 12.50 0.00
 6 2 10 9.01 0.00
 6 2 11 1.08 0.00
 6 2 12 -15.99 0.00
 6 2 13 -15.77 0.00
 6 2 14 -1.43 0.00
 6 2 15 -8.07 0.00
 6 2 16 9.30 0.00
 6 2 17 0.18 0.00
 6 2 18 13.68 0.00
 6 2 19 8.30 0.00
 6 2 20 -1.41 0.00
 6 2 21 5.51 0.00
 6 2 22 -8.26 0.00
 6 2 23 1.80 0.00
 6 2 24 -4.81 0.00
 6 2 25 -1.68 0.00
 6 2 26 0.70 0.00
 6 2 27 -1.90 0.00
 6 2 28 0.18 0.00
 6 2 29 -0.72 0.00
 -6 4 33 2.54 0.00
 -6 4 32 0.52 0.00
 -6 4 31 -0.01 0.00
 -6 4 30 3.22 0.00
 -6 4 29 -1.95 0.00
 -6 4 28 5.50 0.00
 -6 4 27 -2.32 0.00
 -6 4 26 4.09 0.00
 -6 4 25 2.36 0.00
 -6 4 24 -6.54 0.00
 -6 4 23 3.89 0.00
 -6 4 22 -15.96 0.00
 -6 4 21 -3.08 0.00
 -6 4 20 -9.75 0.00
 -6 4 19 -13.42 0.00
 -6 4 18 5.69 0.00
 -6 4 17 -13.18 0.00
 -6 4 16 9.36 0.00
 -6 4 15 5.16 0.00
 -6 4 14 -1.22 0.00
 -6 4 13 25.86 0.00
 -6 4 12 -2.25 0.00
 -6 4 11 14.49 0.00
 -6 4 10 14.76 0.00
 -6 4 9 -13.17 0.00
 -6 4 8 16.03 0.00
 -6 4 7 -45.93 0.00
 -6 4 6 -32.15 0.00
 -6 4 5 -13.02 0.00
 -6 4 4 -33.62 0.00
 -6 4 3 9.80 0.00
 -6 4 2 12.79 0.00
 -6 4 1 70.82 0.00
 6 4 0 87.13 0.00
 6 4 1 -35.13 0.00
 6 4 2 43.74 0.00
 6 4 3 -33.20 0.00
 6 4 4 -0.31 0.00
 6 4 5 22.62 0.00
 6 4 6 -33.61 0.00
 6 4 7 8.44 0.00
 6 4 8 -2.15 0.00
 6 4 9 21.71 0.00
 6 4 10 -4.75 0.00
 6 4 11 0.15 0.00
 6 4 12 -7.19 0.00
 6 4 13 3.05 0.00
 6 4 14 -10.57 0.00
 6 4 15 -5.80 0.00
 6 4 16 1.85 0.00
 6 4 17 -1.20 0.00
 6 4 18 4.66 0.00
 6 4 19 -2.46 0.00
 6 4 20 0.29 0.00
 6 4 21 1.96 0.00
 6 4 22 -3.56 0.00
 6 4 23 1.97 0.00
 6 4 24 0.05 0.00
 6 4 25 0.96 0.00
 6 4 26 3.05 0.00
 6 4 27 -0.84 0.00
 6 4 28 1.40 0.00
 -6 6 33 -1.29 0.00
 -6 6 32 -0.14 0.00
 -6 6 31 -3.57 0.00
 -6 6 30 -3.30 0.00
 -6 6 29 -1.49 0.00
 -6 6 28 0.76 0.00
 -6 6 27 4.66 0.00
 -6 6 26 3.94 0.00
 -6 6 25 8.96 0.00
 -6 6 24 0.52 0.00
 -6 6 23 4.48 0.00
 -6 6 22 -6.18 0.00
 -6 6 21 -4.22 0.00
 -6 6 20 -2.03 0.00
 -6 6 19 -8.94 0.00
 -6 6 18 12.57 0.00
 -6 6 17 -7.83 0.00
 -6 6 16 17.40 0.00
 -6 6 15 -7.46 0.00
 -6 6 14 3.20 0.00
 -6 6 13 -10.39 0.00
 -6 6 12 -6.43 0.00
 -6 6 11 -3.76 0.00
 -6 6 10 -9.83 0.00
 -6 6 9 5.32 0.00
 -6 6 8 -23.40 0.00
 -6 6 7 27.36 0.00
 -6 6 6 -47.44 0.00
 -6 6 5 -4.15 0.00
 -6 6 4 -33.48 0.00
 -6 6 3 -12.66 0.00
 -6 6 2 25.22 0.00
 -6 6 1 -39.49 0.00
 6 6 0 55.71 0.00
 6 6 1 -28.94 0.00
 6 6 2 14.50 0.00
 6 6 3 -27.87 0.00
 6 6 4 -37.78 0.00
 6 6 5 -44.02 0.00
 6 6 6 -30.13 0.00
 6 6 7 8.61 0.00
 6 6 8 8.32 0.00
 6 6 9 1.43 0.00
 6 6 10 24.29 0.00
 6 6 11 9.47 0.00
 6 6 12 13.56 0.00
 6 6 13 -6.65 0.00
 6 6 14 2.36 0.00
 6 6 15 1.90 0.00
 6 6 16 2.85 0.00
 6 6 17 3.08 0.00
 6 6 18 1.65 0.00
 6 6 19 7.29 0.00
 6 6 20 -3.05 0.00
 6 6 21 2.02 0.00
 6 6 22 -6.01 0.00
 6 6 23 0.25 0.00
 6 6 24 -2.04 0.00
 6 6 25 -0.96 0.00
 6 6 26 1.00 0.00
 6 6 27 -0.56 0.00
 6 6 28 0.55 0.00
 -6 8 32 0.61 0.00
 -6 8 31 0.82 0.00
 -6 8 30 -0.12 0.00
 -6 8 29 -3.22 0.00
 -6 8 28 1.43 0.00
 -6 8 27 -4.42 0.00
 -6 8 26 4.66 0.00
 -6 8 25 -3.28 0.00
 -6 8 24 0.57 0.00
 -6 8 23 2.11 0.00
 -6 8 22 -7.75 0.00
 -6 8 21 2.76 0.00
 -6 8 20 -7.18 0.00
 -6 8 19 -2.29 0.00
 -6 8 18 2.38 0.00
 -6 8 17 -7.61 0.00
 -6 8 16 6.43 0.00
 -6 8 15 -4.53 0.00
 -6 8 14 -1.28 0.00
 -6 8 13 3.09 0.00
 -6 8 12 -12.66 0.00
 -6 8 11 8.37 0.00
 -6 8 10 -5.61 0.00
 -6 8 9 17.68 0.00
 -6 8 8 -6.53 0.00
 -6 8 7 13.69 0.00
 -6 8 6 -7.44 0.00
 -6 8 5 18.05 0.00
 -6 8 4 -11.53 0.00
 -6 8 3 -16.26 0.00
 -6 8 2 20.73 0.00
 -6 8 1 -12.40 0.00
 6 8 0 13.80 0.00
 6 8 1 31.02 0.00
 6 8 2 -2.21 0.00
 6 8 3 -2.26 0.00
 6 8 4 -29.65 0.00
 6 8 5 8.10 0.00
 6 8 6 2.84 0.00
 6 8 7 -17.00 0.00
 6 8 8 21.00 0.00
 6 8 9 -3.26 0.00
 6 8 10 24.61 0.00
 6 8 11 -7.03 0.00
 6 8 12 -2.28 0.00
 6 8 13 7.90 0.00
 6 8 14 -7.55 0.00
 6 8 15 4.95 0.00
 6 8 16 -5.74 0.00
 6 8 17 3.72 0.00
 6 8 18 0.68 0.00
 6 8 19 -4.37 0.00
 6 8 20 -2.86 0.00
 6 8 21 -3.85 0.00
 6 8 22 -1.72 0.00
 6 8 23 -1.68 0.00
 6 8 24 1.86 0.00
 6 8 25 -0.41 0.00
 6 8 26 3.87 0.00
 6 8 27 -0.80 0.00
 6 8 28 1.62 0.00
 -6 10 32 -1.62 0.00
 -6 10 31 0.91 0.00
 -6 10 30 -2.63 0.00
 -6 10 29 1.80 0.00
 -6 10 28 -1.05 0.00
 -6 10 27 0.03 0.00
 -6 10 26 3.63 0.00
 -6 10 25 0.64 0.00
 -6 10 24 2.99 0.00
 -6 10 23 -0.13 0.00
 -6 10 22 2.24 0.00
 -6 10 21 1.90 0.00
 -6 10 20 4.87 0.00
 -6 10 19 5.82 0.00
 -6 10 18 6.46 0.00
 -6 10 17 7.79 0.00
 -6 10 16 -4.32 0.00
 -6 10 15 -0.95 0.00
 -6 10 14 -19.08 0.00
 -6 10 13 -13.73 0.00
 -6 10 12 -11.78 0.00
 -6 10 11 -21.20 0.00
 -6 10 10 7.36 0.00
 -6 10 9 -8.75 0.00
 -6 10 8 18.72 0.00
 -6 10 7 17.95 0.00
 -6 10 6 -13.51 0.00
 -6 10 5 18.11 0.00
 -6 10 4 -18.23 0.00
 -6 10 3 2.73 0.00
 -6 10 2 -14.68 0.00
 -6 10 1 -23.54 0.00
 6 10 0 15.24 0.00
 6 10 1 9.95 0.00
 6 10 2 -16.27 0.00
 6 10 3 8.89 0.00
 6 10 4 -14.60 0.00
 6 10 5 -6.35 0.00
 6 10 6 -10.96 0.00
 6 10 7 -1.09 0.00
 6 10 8 30.49 0.00
 6 10 9 -12.39 0.00
 6 10 10 20.99 0.00
 6 10 11 -6.91 0.00
 6 10 12 8.69 0.00
 6 10 13 -3.82 0.00
 6 10 14 -10.36 0.00
 6 10 15 4.70 0.00
 6 10 16 -3.33 0.00
 6 10 17 3.67 0.00
 6 10 18 -0.75 0.00
 6 10 19 0.83 0.00
 6 10 20 2.10 0.00
 6 10 21 -2.30 0.00
 6 10 22 -0.60 0.00
 6 10 23 -0.43 0.00
 6 10 24 0.13 0.00
 6 10 25 1.45 0.00
 6 10 26 0.35 0.00
 6 10 27 0.96 0.00
 -6 12 31 1.37 0.00
 -6 12 30 -2.54 0.00
 -6 12 29 -0.19 0.00
 -6 12 28 -0.50 0.00
 -6 12 27 -3.64 0.00
 -6 12 26 1.53 0.00
 -6 12 25 -6.74 0.00
 -6 12 24 2.09 0.00
 -6 12 23 -5.84 0.00
 -6 12 22 -3.26 0.00
 -6 12 21 -0.38 0.00
 -6 12 20 -4.50 0.00
 -6 12 19 9.45 0.00
 -6 12 18 -1.57 0.00
 -6 12 17 16.02 0.00
 -6 12 16 -0.56 0.00
 -6 12 15 14.08 0.00
 -6 12 14 -5.41 0.00
 -6 12 13 -1.69 0.00
 -6 12 12 -3.50 0.00
 -6 12 11 -13.77 0.00
 -6 12 10 11.26 0.00
 -6 12 9 -13.04 0.00
 -6 12 8 10.81 0.00
 -6 12 7 6.74 0.00
 -6 12 6 4.10 0.00
 -6 12 5 15.33 0.00
 -6 12 4 -17.76 0.00
 -6 12 3 6.51 0.00
 -6 12 2 -3.65 0.00
 -6 12 1 -7.35 0.00
 6 12 0 -8.61 0.00
 6 12 1 11.82 0.00
 6 12 2 7.00 0.00
 6 12 3 13.80 0.00
 6 12 4 -4.69 0.00
 6 12 5 17.22 0.00
 6 12 6 18.17 0.00
 6 12 7 11.07 0.00
 6 12 8 6.03 0.00
 6 12 9 -2.00 0.00
 6 12 10 1.14 0.00
 6 12 11 -9.18 0.00
 6 12 12 -18.01 0.00
 6 12 13 -7.39 0.00
 6 12 14 -5.42 0.00
 6 12 15 -1.84 0.00
 6 12 16 4.24 0.00
 6 12 17 -1.15 0.00
 6 12 18 9.98 0.00
 6 12 19 -4.06 0.00
 6 12 20 -0.26 0.00
 6 12 21 -4.44 0.00
 6 12 22 -2.98 0.00
 6 12 23 -0.52 0.00
 6 12 24 -0.76 0.00
 6 12 25 1.64 0.00
 6 12 26 1.22 0.00
 -6 14 30 -1.44 0.00
 -6 14 29 0.15 0.00
 -6 14 28 -2.22 0.00
 -6 14 27 0.67 0.00
 -6 14 26 0.44 0.00
 -6 14 25 1.97 0.00
 -6 14 24 0.08 0.00
 -6 14 23 2.10 0.00
 -6 14 22 -1.26 0.00
 -6 14 21 -1.30 0.00
 -6 14 20 0.34 0.00
 -6 14 19 -4.38 0.00
 -6 14 18 4.82 0.00
 -6 14 17 -0.32 0.00
 -6 14 16 0.55 0.00
 -6 14 15 5.54 0.00
 -6 14 14 -5.27 0.00
 -6 14 13 6.40 0.00
 -6 14 12 -2.01 0.00
 -6 14 11 -3.28 0.00
 -6 14 10 10.27 0.00
 -6 14 9 -6.08 0.00
 -6 14 8 11.09 0.00
 -6 14 7 -8.77 0.00
 -6 14 6 -10.82 0.00
 -6 14 5 -2.35 0.00
 -6 14 4 -16.41 0.00
 -6 14 3 -7.49 0.00
 -6 14 2 -7.25 0.00
 -6 14 1 0.95 0.00
 6 14 0 19.91 0.00
 6 14 1 -2.51 0.00
 6 14 2 8.81 0.00
 6 14 3 -7.74 0.00
 6 14 4 3.95 0.00
 6 14 5 3.66 0.00
 6 14 6 -11.41 0.00
 6 14 7 0.53 0.00
 6 14 8 -1.33 0.00
 6 14 9 1.91 0.00
 6 14 10 -8.79 0.00
 6 14 11 -2.44 0.00
 6 14 12 -4.44 0.00
 6 14 13 3.35 0.00
 6 14 14 -1.77 0.00
 6 14 15 2.31 0.00
 6 14 16 10.22 0.00
 6 14 17 1.16 0.00
 6 14 18 7.45 0.00
 6 14 19 -3.08 0.00
 6 14 20 2.16 0.00
 6 14 21 -0.85 0.00
 6 14 22 -3.48 0.00
 6 14 23 2.19 0.00
 6 14 24 -2.36 0.00
 6 14 25 2.52 0.00
 -6 16 28 0.22 0.00
 -6 16 27 -1.03 0.00
 -6 16 26 -0.32 0.00
 -6 16 25 0.31 0.00
 -6 16 24 -0.32 0.00
 -6 16 23 1.10 0.00
 -6 16 22 -0.20 0.00
 -6 16 21 -3.22 0.00
 -6 16 20 1.73 0.00
 -6 16 19 -4.76 0.00
 -6 16 18 2.30 0.00
 -6 16 17 -0.72 0.00
 -6 16 16 0.65 0.00
 -6 16 15 3.69 0.00
 -6 16 14 -5.35 0.00
 -6 16 13 4.07 0.00
 -6 16 12 -1.26 0.00
 -6 16 11 4.37 0.00
 -6 16 10 8.05 0.00
 -6 16 9 4.43 0.00
 -6 16 8 12.76 0.00
 -6 16 7 8.25 0.00
 -6 16 6 3.38 0.00
 -6 16 5 -4.95 0.00
 -6 16 4 -5.27 0.00
 -6 16 3 -12.34 0.00
 -6 16 2 -1.50 0.00
 -6 16 1 -15.72 0.00
 6 16 0 0.35 0.00
 6 16 1 -6.19 0.00
 6 16 2 2.42 0.00
 6 16 3 -6.77 0.00
 6 16 4 -4.80 0.00
 6 16 5 -5.36 0.00
 6 16 6 0.53 0.00
 6 16 7 10.91 0.00
 6 16 8 -1.43 0.00
 6 16 9 5.85 0.00
 6 16 10 -2.78 0.00
 6 16 11 5.15 0.00
 6 16 12 -9.04 0.00
 6 16 13 -3.08 0.00
 6 16 14 -2.60 0.00
 6 16 15 -0.49 0.00
 6 16 16 3.60 0.00
 6 16 17 -2.19 0.00
 6 16 18 5.48 0.00
 6 16 19 -1.09 0.00
 6 16 20 0.03 0.00
 6 16 21 -2.09 0.00
 6 16 22 -1.12 0.00
 6 16 23 0.47 0.00
 -6 18 27 0.75 0.00
 -6 18 26 -1.35 0.00
 -6 18 25 3.60 0.00
 -6 18 24 -3.18 0.00
 -6 18 23 4.02 0.00
 -6 18 22 -3.58 0.00
 -6 18 21 1.24 0.00
 -6 18 20 -2.76 0.00
 -6 18 19 -5.19 0.00
 -6 18 18 2.45 0.00
 -6 18 17 -6.99 0.00
 -6 18 16 1.69 0.00
 -6 18 15 -1.66 0.00
 -6 18 14 -4.06 0.00
 -6 18 13 1.34 0.00
 -6 18 12 -7.49 0.00
 -6 18 11 1.38 0.00
 -6 18 10 -0.02 0.00
 -6 18 9 0.70 0.00
 -6 18 8 3.50 0.00
 -6 18 7 -0.86 0.00
 -6 18 6 4.70 0.00
 -6 18 5 0.26 0.00
 -6 18 4 2.93 0.00
 -6 18 3 -3.27 0.00
 -6 18 2 7.24 0.00
 -6 18 1 3.76 0.00
 6 18 0 5.82 0.00
 6 18 1 -3.01 0.00
 6 18 2 -2.57 0.00
 6 18 3 -7.80 0.00
 6 18 4 -10.20 0.00
 6 18 5 2.68 0.00
 6 18 6 -7.76 0.00
 6 18 7 -0.57 0.00
 6 18 8 0.20 0.00
 6 18 9 2.29 0.00
 6 18 10 1.92 0.00
 6 18 11 -2.72 0.00
 6 18 12 -2.08 0.00
 6 18 13 2.28 0.00
 6 18 14 -2.66 0.00
 6 18 15 1.17 0.00
 6 18 16 -0.60 0.00
 6 18 17 2.46 0.00
 6 18 18 -0.28 0.00
 6 18 19 -0.01 0.00
 6 18 20 -1.15 0.00
 6 18 21 0.98 0.00
 6 18 22 -0.19 0.00
 -6 20 24 2.73 0.00
 -6 20 23 0.00 0.00
 -6 20 22 1.83 0.00
 -6 20 21 -1.06 0.00
 -6 20 20 3.96 0.00
 -6 20 19 -0.76 0.00
 -6 20 18 4.43 0.00
 -6 20 17 3.14 0.00
 -6 20 16 2.32 0.00
 -6 20 15 2.61 0.00
 -6 20 14 -1.85 0.00
 -6 20 13 -0.49 0.00
 -6 20 12 -2.09 0.00
 -6 20 11 -3.55 0.00
 -6 20 10 2.44 0.00
 -6 20 9 0.58 0.00
 -6 20 8 4.83 0.00
 -6 20 7 4.74 0.00
 -6 20 6 -1.93 0.00
 -6 20 5 2.86 0.00
 -6 20 4 -3.04 0.00
 -6 20 3 -0.60 0.00
 -6 20 2 -0.81 0.00
 -6 20 1 -1.97 0.00
 6 20 0 3.28 0.00
 6 20 1 -6.10 0.00
 6 20 2 -3.16 0.00
 6 20 3 -3.06 0.00
 6 20 4 -5.38 0.00
 6 20 5 0.38 0.00
 6 20 6 -2.44 0.00
 6 20 7 8.77 0.00
 6 20 8 7.15 0.00
 6 20 9 2.93 0.00
 6 20 10 6.56 0.00
 6 20 11 -0.37 0.00
 6 20 12 1.57 0.00
 6 20 13 -4.05 0.00
 6 20 14 -4.46 0.00
 6 20 15 -0.50 0.00
 6 20 16 -2.45 0.00
 6 20 17 0.88 0.00
 6 20 18 -1.17 0.00
 6 20 19 0.74 0.00
 6 20 20 -0.48 0.00
 -6 22 22 -4.19 0.00
 -6 22 21 0.53 0.00
 -6 22 20 -5.85 0.00
 -6 22 19 1.20 0.00
 -6 22 18 -1.34 0.00
 -6 22 17 1.12 0.00
 -6 22 16 4.12 0.00
 -6 22 15 0.43 0.00
 -6 22 14 1.18 0.00
 -6 22 13 -4.32 0.00
 -6 22 12 -1.16 0.00
 -6 22 11 -6.31 0.00
 -6 22 10 -1.62 0.00
 -6 22 9 -2.94 0.00
 -6 22 8 -1.96 0.00
 -6 22 7 3.44 0.00
 -6 22 6 -2.15 0.00
 -6 22 5 4.95 0.00
 -6 22 4 0.04 0.00
 -6 22 3 1.95 0.00
 -6 22 2 6.07 0.00
 -6 22 1 1.01 0.00
 6 22 0 4.24 0.00
 6 22 1 -0.56 0.00
 6 22 2 1.28 0.00
 6 22 3 -1.64 0.00
 6 22 4 -3.71 0.00
 6 22 5 2.34 0.00
 6 22 6 0.18 0.00
 6 22 7 0.57 0.00
 6 22 8 1.16 0.00
 6 22 9 -0.67 0.00
 6 22 10 2.11 0.00
 6 22 11 -3.08 0.00
 6 22 12 -2.05 0.00
 6 22 13 -1.15 0.00
 6 22 14 -0.34 0.00
 6 22 15 1.41 0.00
 6 22 16 0.70 0.00
 6 22 17 1.54 0.00
 -6 24 19 -2.33 0.00
 -6 24 18 2.76 0.00
 -6 24 17 0.53 0.00
 -6 24 16 2.61 0.00
 -6 24 15 3.76 0.00
 -6 24 14 2.98 0.00
 -6 24 13 -0.06 0.00
 -6 24 12 0.84 0.00
 -6 24 11 -3.65 0.00
 -6 24 10 2.48 0.00
 -6 24 9 -1.87 0.00
 -6 24 8 0.37 0.00
 -6 24 7 1.83 0.00
 -6 24 6 -5.34 0.00
 -6 24 5 1.38 0.00
 -6 24 4 -6.23 0.00
 -6 24 3 -1.38 0.00
 -6 24 2 -1.67 0.00
 -6 24 1 -2.52 0.00
 6 24 0 4.21 0.00
 6 24 1 -0.23 0.00
 6 24 2 1.96 0.00
 6 24 3 -2.09 0.00
 6 24 4 1.01 0.00
 6 24 5 -2.74 0.00
 6 24 6 -0.60 0.00
 6 24 7 -0.10 0.00
 6 24 8 2.77 0.00
 6 24 9 0.04 0.00
 6 24 10 0.90 0.00
 6 24 11 -1.02 0.00
 6 24 12 0.07 0.00
 6 24 13 -0.51 0.00
 6 24 14 -0.64 0.00
 -6 26 15 1.43 0.00
 -6 26 14 -3.05 0.00
 -6 26 13 1.63 0.00
 -6 26 12 -1.79 0.00
 -6 26 11 -1.80 0.00
 -6 26 10 0.72 0.00
 -6 26 9 -0.60 0.00
 -6 26 8 2.11 0.00
 -6 26 7 1.69 0.00
 -6 26 6 0.36 0.00
 -6 26 5 0.92 0.00
 -6 26 4 -1.09 0.00
 -6 26 3 -2.55 0.00
 -6 26 2 0.96 0.00
 -6 26 1 -3.24 0.00
 6 26 0 0.56 0.00
 6 26 1 0.93 0.00
 6 26 2 0.17 0.00
 6 26 3 -1.40 0.00
 6 26 4 -1.72 0.00
 6 26 5 -0.58 0.00
 6 26 6 1.06 0.00
 6 26 7 0.67 0.00
 6 26 8 0.48 0.00
 6 26 9 0.15 0.00
 6 26 10 0.72 0.00
 -6 28 7 1.78 0.00
 -6 28 6 0.36 0.00
 -6 28 5 1.22 0.00
 -6 28 4 -0.71 0.00
 -6 28 3 0.00 0.00
 -6 28 2 -1.10 0.00
 -6 28 1 -0.98 0.00
 6 28 0 0.37 0.00
 6 28 1 1.02 0.00
 6 28 2 -0.40 0.00
 -7 1 34 3.27 0.00
 -7 1 33 1.68 0.00
 -7 1 32 0.04 0.00
 -7 1 31 2.84 0.00
 -7 1 30 -4.28 0.00
 -7 1 29 1.27 0.00
 -7 1 28 -3.33 0.00
 -7 1 27 -3.12 0.00
 -7 1 26 3.20 0.00
 -7 1 25 -3.69 0.00
 -7 1 24 3.66 0.00
 -7 1 23 -3.48 0.00
 -7 1 22 -1.02 0.00
 -7 1 21 -4.13 0.00
 -7 1 20 -0.24 0.00
 -7 1 19 -5.53 0.00
 -7 1 18 6.17 0.00
 -7 1 17 -0.97 0.00
 -7 1 16 2.06 0.00
 -7 1 15 13.85 0.00
 -7 1 14 -17.18 0.00
 -7 1 13 23.80 0.00
 -7 1 12 -22.85 0.00
 -7 1 11 10.23 0.00
 -7 1 10 5.07 0.00
 -7 1 9 -18.03 0.00
 -7 1 8 21.42 0.00
 -7 1 7 -46.30 0.00
 -7 1 6 -4.92 0.00
 -7 1 5 -12.29 0.00
 -7 1 4 -42.86 0.00
 -7 1 3 17.12 0.00
 -7 1 2 -20.27 0.00
 -7 1 1 76.86 0.00
 7 1 0 5.68 0.00
 7 1 1 -29.24 0.00
 7 1 2 16.01 0.00
 7 1 3 -16.00 0.00
 7 1 4 -2.79 0.00
 7 1 5 39.98 0.00
 7 1 6 12.47 0.00
 7 1 7 14.92 0.00
 7 1 8 16.09 0.00
 7 1 9 24.58 0.00
 7 1 10 10.31 0.00
 7 1 11 2.95 0.00
 7 1 12 -7.06 0.00
 7 1 13 8.39 0.00
 7 1 14 -2.28 0.00
 7 1 15 -4.33 0.00
 7 1 16 6.18 0.00
 7 1 17 -3.79 0.00
 7 1 18 8.29 0.00
 7 1 19 -7.66 0.00
 7 1 20 -1.65 0.00
 7 1 21 -2.78 0.00
 7 1 22 -6.15 0.00
 7 1 23 -1.83 0.00
 7 1 24 -2.25 0.00
 7 1 25 -0.73 0.00
 7 1 26 2.56 0.00
 7 1 27 -0.90 0.00
 7 1 28 1.54 0.00
 -7 3 34 -1.21 0.00
 -7 3 33 0.16 0.00
 -7 3 32 -1.56 0.00
 -7 3 31 -2.05 0.00
 -7 3 30 -1.94 0.00
 -7 3 29 0.03 0.00
 -7 3 28 3.23 0.00
 -7 3 27 4.51 0.00
 -7 3 26 4.52 0.00
 -7 3 25 5.26 0.00
 -7 3 24 -0.32 0.00
 -7 3 23 -0.45 0.00
 -7 3 22 -5.59 0.00
 -7 3 21 -6.61 0.00
 -7 3 20 -0.80 0.00
 -7 3 19 -3.39 0.00
 -7 3 18 7.12 0.00
 -7 3 17 10.23 0.00
 -7 3 16 -1.06 0.00
 -7 3 15 23.72 0.00
 -7 3 14 -19.46 0.00
 -7 3 13 22.74 0.00
 -7 3 12 -13.17 0.00
 -7 3 11 -2.84 0.00
 -7 3 10 17.47 0.00
 -7 3 9 -38.11 0.00
 -7 3 8 29.12 0.00
 -7 3 7 -43.17 0.00
 -7 3 6 -25.30 0.00
 -7 3 5 -35.78 0.00
 -7 3 4 -49.32 0.00
 -7 3 3 4.05 0.00
 -7 3 2 -30.36 0.00
 -7 3 1 2.08 0.00
 7 3 0 47.12 0.00
 7 3 1 -22.55 0.00
 7 3 2 26.57 0.00
 7 3 3 17.13 0.00
 7 3 4 11.98 0.00
 7 3 5 17.21 0.00
 7 3 6 -15.20 0.00
 7 3 7 33.91 0.00
 7 3 8 15.47 0.00
 7 3 9 -3.52 0.00
 7 3 10 5.25 0.00
 7 3 11 -17.79 0.00
 7 3 12 2.31 0.00
 7 3 13 -31.62 0.00
 7 3 14 -9.25 0.00
 7 3 15 -15.42 0.00
 7 3 16 1.23 0.00
 7 3 17 -1.53 0.00
 7 3 18 1.95 0.00
 7 3 19 10.28 0.00
 7 3 20 0.77 0.00
 7 3 21 8.50 0.00
 7 3 22 -4.05 0.00
 7 3 23 4.73 0.00
 7 3 24 -0.61 0.00
 7 3 25 0.81 0.00
 7 3 26 2.07 0.00
 7 3 27 -1.03 0.00
 7 3 28 1.34 0.00
 -7 5 33 0.26 0.00
 -7 5 32 -0.52 0.00
 -7 5 31 0.38 0.00
 -7 5 30 -1.77 0.00
 -7 5 29 -2.41 0.00
 -7 5 28 0.11 0.00
 -7 5 27 0.16 0.00
 -7 5 26 3.75 0.00
 -7 5 25 2.26 0.00
 -7 5 24 -0.34 0.00
 -7 5 23 0.99 0.00
 -7 5 22 -9.08 0.00
 -7 5 21 -4.17 0.00
 -7 5 20 -8.01 0.00
 -7 5 19 -7.44 0.00
 -7 5 18 5.72 0.00
 -7 5 17 -1.48 0.00
 -7 5 16 15.96 0.00
 -7 5 15 12.58 0.00
 -7 5 14 8.67 0.00
 -7 5 13 18.90 0.00
 -7 5 12 -2.29 0.00
 -7 5 11 11.37 0.00
 -7 5 10 5.06 0.00
 -7 5 9 -5.07 0.00
 -7 5 8 2.30 0.00
 -7 5 7 -15.33 0.00
 -7 5 6 -0.73 0.00
 -7 5 5 -8.54 0.00
 -7 5 4 -17.96 0.00
 -7 5 3 -4.87 0.00
 -7 5 2 25.23 0.00
 -7 5 1 8.83 0.00
 7 5 0 9.50 0.00
 7 5 1 -5.40 0.00
 7 5 2 7.71 0.00
 7 5 3 -4.49 0.00
 7 5 4 -40.89 0.00
 7 5 5 17.39 0.00
 7 5 6 -5.84 0.00
 7 5 7 17.33 0.00
 7 5 8 -5.82 0.00
 7 5 9 15.28 0.00
 7 5 10 8.57 0.00
 7 5 11 1.42 0.00
 7 5 12 -12.81 0.00
 7 5 13 -2.90 0.00
 7 5 14 -1.17 0.00
 7 5 15 -4.03 0.00
 7 5 16 5.53 0.00
 7 5 17 -1.49 0.00
 7 5 18 12.66 0.00
 7 5 19 -2.11 0.00
 7 5 20 0.80 0.00
 7 5 21 -3.28 0.00
 7 5 22 -4.23 0.00
 7 5 23 -2.45 0.00
 7 5 24 -2.82 0.00
 7 5 25 -1.21 0.00
 7 5 26 0.82 0.00
 7 5 27 -0.49 0.00
 7 5 28 0.38 0.00
 -7 7 33 0.44 0.00
 -7 7 32 -0.35 0.00
 -7 7 31 -3.96 0.00
 -7 7 30 1.55 0.00
 -7 7 29 -3.08 0.00
 -7 7 28 2.73 0.00
 -7 7 27 0.50 0.00
 -7 7 26 1.87 0.00
 -7 7 25 7.09 0.00
 -7 7 24 -6.02 0.00
 -7 7 23 9.20 0.00
 -7 7 22 -8.96 0.00
 -7 7 21 4.56 0.00
 -7 7 20 0.65 0.00
 -7 7 19 -4.03 0.00
 -7 7 18 12.70 0.00
 -7 7 17 -11.76 0.00
 -7 7 16 6.18 0.00
 -7 7 15 -11.92 0.00
 -7 7 14 -12.11 0.00
 -7 7 13 -0.89 0.00
 -7 7 12 -13.91 0.00
 -7 7 11 8.54 0.00
 -7 7 10 5.12 0.00
 -7 7 9 19.62 0.00
 -7 7 8 21.19 0.00
 -7 7 7 18.71 0.00
 -7 7 6 -2.89 0.00
 -7 7 5 4.45 0.00
 -7 7 4 4.78 0.00
 -7 7 3 -30.99 0.00
 -7 7 2 11.91 0.00
 -7 7 1 -41.78 0.00
 7 7 0 41.56 0.00
 7 7 1 35.07 0.00
 7 7 2 -14.30 0.00
 7 7 3 5.51 0.00
 7 7 4 -24.61 0.00
 7 7 5 -7.59 0.00
 7 7 6 -31.60 0.00
 7 7 7 -21.10 0.00
 7 7 8 20.06 0.00
 7 7 9 -15.91 0.00
 7 7 10 14.18 0.00
 7 7 11 -10.64 0.00
 7 7 12 6.22 0.00
 7 7 13 2.98 0.00
 7 7 14 -15.16 0.00
 7 7 15 6.31 0.00
 7 7 16 -7.61 0.00
 7 7 17 6.89 0.00
 7 7 18 -3.67 0.00
 7 7 19 0.37 0.00
 7 7 20 1.42 0.00
 7 7 21 -1.53 0.00
 7 7 22 0.31 0.00
 7 7 23 -0.77 0.00
 7 7 24 1.75 0.00
 7 7 25 1.20 0.00
 7 7 26 1.68 0.00
 7 7 27 0.58 0.00
 -7 9 32 1.29 0.00
 -7 9 31 1.10 0.00
 -7 9 30 -4.07 0.00
 -7 9 29 -2.09 0.00
 -7 9 28 -3.14 0.00
 -7 9 27 -3.60 0.00
 -7 9 26 -0.77 0.00
 -7 9 25 -2.43 0.00
 -7 9 24 0.38 0.00
 -7 9 23 -1.38 0.00
 -7 9 22 -3.06 0.00
 -7 9 21 1.68 0.00
 -7 9 20 0.87 0.00
 -7 9 19 4.05 0.00
 -7 9 18 10.75 0.00
 -7 9 17 2.73 0.00
 -7 9 16 13.02 0.00
 -7 9 15 -5.10 0.00
 -7 9 14 -1.25 0.00
 -7 9 13 -14.90 0.00
 -7 9 12 -9.85 0.00
 -7 9 11 -8.65 0.00
 -7 9 10 -0.09 0.00
 -7 9 9 9.78 0.00
 -7 9 8 11.70 0.00
 -7 9 7 35.80 0.00
 -7 9 6 21.18 0.00
 -7 9 5 20.33 0.00
 -7 9 4 14.48 0.00
 -7 9 3 -2.35 0.00
 -7 9 2 23.37 0.00
 -7 9 1 -30.41 0.00
 7 9 0 -6.73 0.00
 7 9 1 3.20 0.00
 7 9 2 -26.50 0.00
 7 9 3 -3.51 0.00
 7 9 4 -51.25 0.00
 7 9 5 -16.92 0.00
 7 9 6 -12.51 0.00
 7 9 7 5.18 0.00
 7 9 8 6.39 0.00
 7 9 9 1.93 0.00
 7 9 10 17.28 0.00
 7 9 11 10.57 0.00
 7 9 12 -4.33 0.00
 7 9 13 2.47 0.00
 7 9 14 -5.80 0.00
 7 9 15 5.17 0.00
 7 9 16 -1.91 0.00
 7 9 17 -0.29 0.00
 7 9 18 5.50 0.00
 7 9 19 -1.00 0.00
 7 9 20 1.13 0.00
 7 9 21 -4.63 0.00
 7 9 22 -0.48 0.00
 7 9 23 -2.93 0.00
 7 9 24 0.68 0.00
 7 9 25 -1.25 0.00
 7 9 26 0.84 0.00
 -7 11 31 2.07 0.00
 -7 11 30 0.71 0.00
 -7 11 29 -0.64 0.00
 -7 11 28 0.32 0.00
 -7 11 27 -1.91 0.00
 -7 11 26 3.80 0.00
 -7 11 25 -2.67 0.00
 -7 11 24 1.56 0.00
 -7 11 23 1.09 0.00
 -7 11 22 -4.74 0.00
 -7 11 21 2.72 0.00
 -7 11 20 -5.31 0.00
 -7 11 19 3.43 0.00
 -7 11 18 1.99 0.00
 -7 11 17 1.62 0.00
 -7 11 16 1.69 0.00
 -7 11 15 -0.51 0.00
 -7 11 14 -4.29 0.00
 -7 11 13 -5.40 0.00
 -7 11 12 -5.23 0.00
 -7 11 11 -12.49 0.00
 -7 11 10 6.96 0.00
 -7 11 9 -7.45 0.00
 -7 11 8 7.37 0.00
 -7 11 7 -1.46 0.00
 -7 11 6 -7.35 0.00
 -7 11 5 15.61 0.00
 -7 11 4 -10.60 0.00
 -7 11 3 5.45 0.00
 -7 11 2 4.54 0.00
 -7 11 1 12.74 0.00
 7 11 0 20.06 0.00
 7 11 1 2.73 0.00
 7 11 2 6.31 0.00
 7 11 3 -8.57 0.00
 7 11 4 -2.52 0.00
 7 11 5 7.81 0.00
 7 11 6 -2.86 0.00
 7 11 7 -7.55 0.00
 7 11 8 8.37 0.00
 7 11 9 1.12 0.00
 7 11 10 0.40 0.00
 7 11 11 -5.47 0.00
 7 11 12 -9.89 0.00
 7 11 13 6.14 0.00
 7 11 14 -12.45 0.00
 7 11 15 2.13 0.00
 7 11 16 -2.28 0.00
 7 11 17 2.46 0.00
 7 11 18 2.40 0.00
 7 11 19 -4.04 0.00
 7 11 20 0.50 0.00
 7 11 21 -0.80 0.00
 7 11 22 -2.40 0.00
 7 11 23 2.09 0.00
 7 11 24 -1.18 0.00
 7 11 25 2.38 0.00
 -7 13 30 -0.35 0.00
 -7 13 29 2.79 0.00
 -7 13 28 -1.36 0.00
 -7 13 27 -2.77 0.00
 -7 13 26 1.66 0.00
 -7 13 25 -4.37 0.00
 -7 13 24 2.77 0.00
 -7 13 23 -4.55 0.00
 -7 13 22 0.59 0.00
 -7 13 21 -2.97 0.00
 -7 13 20 0.02 0.00
 -7 13 19 0.19 0.00
 -7 13 18 0.85 0.00
 -7 13 17 7.63 0.00
 -7 13 16 -1.38 0.00
 -7 13 15 7.37 0.00
 -7 13 14 -5.57 0.00
 -7 13 13 -1.21 0.00
 -7 13 12 4.63 0.00
 -7 13 11 -10.76 0.00
 -7 13 10 17.09 0.00
 -7 13 9 -8.48 0.00
 -7 13 8 15.91 0.00
 -7 13 7 6.79 0.00
 -7 13 6 -12.59 0.00
 -7 13 5 4.96 0.00
 -7 13 4 -25.09 0.00
 -7 13 3 4.37 0.00
 -7 13 2 -14.70 0.00
 -7 13 1 -1.58 0.00
 7 13 0 9.82 0.00
 7 13 1 -21.18 0.00
 7 13 2 9.89 0.00
 7 13 3 -13.03 0.00
 7 13 4 4.04 0.00
 7 13 5 -9.22 0.00
 7 13 6 -1.72 0.00
 7 13 7 15.98 0.00
 7 13 8 2.32 0.00
 7 13 9 8.62 0.00
 7 13 10 -3.75 0.00
 7 13 11 8.10 0.00
 7 13 12 -5.71 0.00
 7 13 13 -3.64 0.00
 7 13 14 -1.66 0.00
 7 13 15 0.87 0.00
 7 13 16 8.29 0.00
 7 13 17 -1.25 0.00
 7 13 18 7.47 0.00
 7 13 19 0.11 0.00
 7 13 20 0.39 0.00
 7 13 21 -2.52 0.00
 7 13 22 -3.82 0.00
 7 13 23 0.21 0.00
 7 13 24 -2.07 0.00
 -7 15 29 1.13 0.00
 -7 15 28 1.27 0.00
 -7 15 27 0.32 0.00
 -7 15 26 1.95 0.00
 -7 15 25 0.63 0.00
 -7 15 24 1.97 0.00
 -7 15 23 1.64 0.00
 -7 15 22 -1.47 0.00
 -7 15 21 -0.69 0.00
 -7 15 20 -4.62 0.00
 -7 15 19 -2.58 0.00
 -7 15 18 -2.42 0.00
 -7 15 17 -2.15 0.00
 -7 15 16 -0.84 0.00
 -7 15 15 2.58 0.00
 -7 15 14 -2.12 0.00
 -7 15 13 -0.12 0.00
 -7 15 12 -0.46 0.00
 -7 15 11 -3.45 0.00
 -7 15 10 6.89 0.00
 -7 15 9 -4.50 0.00
 -7 15 8 0.94 0.00
 -7 15 7 0.64 0.00
 -7 15 6 -7.70 0.00
 -7 15 5 4.48 0.00
 -7 15 4 -16.43 0.00
 -7 15 3 1.22 0.00
 -7 15 2 -0.82 0.00
 -7 15 1 5.51 0.00
 7 15 0 6.86 0.00
 7 15 1 -3.20 0.00
 7 15 2 16.44 0.00
 7 15 3 -6.02 0.00
 7 15 4 7.57 0.00
 7 15 5 5.57 0.00
 7 15 6 11.06 0.00
 7 15 7 0.02 0.00
 7 15 8 0.99 0.00
 7 15 9 -0.36 0.00
 7 15 10 -3.58 0.00
 7 15 11 -7.16 0.00
 7 15 12 -11.81 0.00
 7 15 13 -0.56 0.00
 7 15 14 -1.50 0.00
 7 15 15 1.10 0.00
 7 15 16 4.30 0.00
 7 15 17 3.56 0.00
 7 15 18 4.13 0.00
 7 15 19 -0.41 0.00
 7 15 20 -3.41 0.00
 7 15 21 1.00 0.00
 7 15 22 -3.33 0.00
 7 15 23 1.73 0.00
 -7 17 27 1.87 0.00
 -7 17 26 0.08 0.00
 -7 17 25 2.29 0.00
 -7 17 24 0.17 0.00
 -7 17 23 2.94 0.00
 -7 17 22 0.25 0.00
 -7 17 21 -0.45 0.00
 -7 17 20 4.73 0.00
 -7 17 19 -6.28 0.00
 -7 17 18 6.70 0.00
 -7 17 17 -2.69 0.00
 -7 17 16 -0.46 0.00
 -7 17 15 2.93 0.00
 -7 17 14 -8.84 0.00
 -7 17 13 6.60 0.00
 -7 17 12 -7.37 0.00
 -7 17 11 3.21 0.00
 -7 17 10 3.75 0.00
 -7 17 9 4.11 0.00
 -7 17 8 8.42 0.00
 -7 17 7 1.38 0.00
 -7 17 6 -3.06 0.00
 -7 17 5 -2.54 0.00
 -7 17 4 -6.73 0.00
 -7 17 3 -9.41 0.00
 -7 17 2 -3.84 0.00
 -7 17 1 -6.94 0.00
 7 17 0 8.62 0.00
 7 17 1 -2.37 0.00
 7 17 2 -1.40 0.00
 7 17 3 -5.27 0.00
 7 17 4 -4.60 0.00
 7 17 5 -3.45 0.00
 7 17 6 -9.73 0.00
 7 17 7 0.54 0.00
 7 17 8 4.20 0.00
 7 17 9 -2.65 0.00
 7 17 10 3.89 0.00
 7 17 11 -2.95 0.00
 7 17 12 5.61 0.00
 7 17 13 -1.63 0.00
 7 17 14 0.33 0.00
 7 17 15 1.96 0.00
 7 17 16 3.73 0.00
 7 17 17 1.74 0.00
 7 17 18 1.30 0.00
 7 17 19 0.01 0.00
 7 17 20 0.49 0.00
 7 17 21 -1.85 0.00
 7 17 22 -1.28 0.00
 -7 19 25 -1.29 0.00
 -7 19 24 -2.49 0.00
 -7 19 23 -1.85 0.00
 -7 19 22 -2.27 0.00
 -7 19 21 -5.67 0.00
 -7 19 20 -0.50 0.00
 -7 19 19 -3.89 0.00
 -7 19 18 2.22 0.00
 -7 19 17 0.55 0.00
 -7 19 16 2.61 0.00
 -7 19 15 3.98 0.00
 -7 19 14 -4.86 0.00
 -7 19 13 -0.04 0.00
 -7 19 12 -7.70 0.00
 -7 19 11 -3.61 0.00
 -7 19 10 -5.00 0.00
 -7 19 9 -2.79 0.00
 -7 19 8 1.02 0.00
 -7 19 7 3.92 0.00
 -7 19 6 3.59 0.00
 -7 19 5 2.44 0.00
 -7 19 4 3.71 0.00
 -7 19 3 0.03 0.00
 -7 19 2 5.97 0.00
 -7 19 1 -2.65 0.00
 7 19 0 0.07 0.00
 7 19 1 -1.44 0.00
 7 19 2 -2.14 0.00
 7 19 3 0.35 0.00
 7 19 4 -7.58 0.00
 7 19 5 3.71 0.00
 7 19 6 2.95 0.00
 7 19 7 5.79 0.00
 7 19 8 6.10 0.00
 7 19 9 0.28 0.00
 7 19 10 8.00 0.00
 7 19 11 -4.16 0.00
 7 19 12 -1.60 0.00
 7 19 13 -5.68 0.00
 7 19 14 -1.67 0.00
 7 19 15 -0.58 0.00
 7 19 16 -1.77 0.00
 7 19 17 1.13 0.00
 7 19 18 -0.71 0.00
 7 19 19 0.40 0.00
 7 19 20 -2.11 0.00
 -7 21 23 2.23 0.00
 -7 21 22 -1.75 0.00
 -7 21 21 1.74 0.00
 -7 21 20 -0.97 0.00
 -7 21 19 -0.66 0.00
 -7 21 18 3.51 0.00
 -7 21 17 1.93 0.00
 -7 21 16 3.48 0.00
 -7 21 15 5.08 0.00
 -7 21 14 1.05 0.00
 -7 21 13 2.14 0.00
 -7 21 12 -2.41 0.00
 -7 21 11 -0.84 0.00
 -7 21 10 0.41 0.00
 -7 21 9 -1.58 0.00
 -7 21 8 0.58 0.00
 -7 21 7 -2.50 0.00
 -7 21 6 -1.59 0.00
 -7 21 5 -2.95 0.00
 -7 21 4 -2.14 0.00
 -7 21 3 -4.18 0.00
 -7 21 2 1.22 0.00
 -7 21 1 -0.13 0.00
 7 21 0 4.06 0.00
 7 21 1 -0.84 0.00
 7 21 2 -2.20 0.00
 7 21 3 -2.54 0.00
 7 21 4 -4.96 0.00
 7 21 5 1.23 0.00
 7 21 6 -5.23 0.00
 7 21 7 0.41 0.00
 7 21 8 3.24 0.00
 7 21 9 0.91 0.00
 7 21 10 3.63 0.00
 7 21 11 -1.94 0.00
 7 21 12 2.23 0.00
 7 21 13 0.11 0.00
 7 21 14 -0.38 0.00
 7 21 15 -1.41 0.00
 7 21 16 -0.08 0.00
 7 21 17 -0.83 0.00
 -7 23 20 -1.47 0.00
 -7 23 19 -2.15 0.00
 -7 23 18 -2.80 0.00
 -7 23 17 0.85 0.00
 -7 23 16 0.24 0.00
 -7 23 15 0.07 0.00
 -7 23 14 1.51 0.00
 -7 23 13 -1.49 0.00
 -7 23 12 1.01 0.00
 -7 23 11 -4.44 0.00
 -7 23 10 0.80 0.00
 -7 23 9 -0.15 0.00
 -7 23 8 0.51 0.00
 -7 23 7 5.14 0.00
 -7 23 6 -2.54 0.00
 -7 23 5 4.24 0.00
 -7 23 4 -3.56 0.00
 -7 23 3 -1.04 0.00
 -7 23 2 -0.54 0.00
 -7 23 1 -5.25 0.00
 7 23 0 1.14 0.00
 7 23 1 1.18 0.00
 7 23 2 -0.07 0.00
 7 23 3 -0.90 0.00
 7 23 4 -2.70 0.00
 7 23 5 -1.47 0.00
 7 23 6 0.78 0.00
 7 23 7 3.38 0.00
 7 23 8 2.11 0.00
 7 23 9 2.02 0.00
 7 23 10 0.86 0.00
 7 23 11 0.68 0.00
 7 23 12 -1.74 0.00
 7 23 13 -3.19 0.00
 7 23 14 -2.02 0.00
 7 23 15 -2.11 0.00
 -7 25 17 0.12 0.00
 -7 25 15 2.13 0.00
 -7 25 14 -0.91 0.00
 -7 25 13 -0.71 0.00
 -7 25 12 -0.07 0.00
 -7 25 11 -1.23 0.00
 -7 25 10 1.69 0.00
 -7 25 9 -0.49 0.00
 -7 25 8 2.07 0.00
 -7 25 7 1.26 0.00
 -7 25 6 -0.35 0.00
 -7 25 5 0.44 0.00
 -7 25 4 -1.03 0.00
 -7 25 3 -2.73 0.00
 -7 25 2 0.52 0.00
 -7 25 1 -2.73 0.00
 7 25 0 1.34 0.00
 7 25 1 0.98 0.00
 7 25 2 -0.31 0.00
 7 25 3 -2.44 0.00
 7 25 4 -0.45 0.00
 7 25 5 -0.68 0.00
 7 25 6 -0.17 0.00
 7 25 7 -0.46 0.00
 7 25 8 0.44 0.00
 7 25 9 1.49 0.00
 7 25 10 -0.30 0.00
 7 25 11 0.81 0.00
 -7 27 11 -2.06 0.00
 -7 27 10 1.74 0.00
 -7 27 9 -0.94 0.00
 -7 27 8 1.81 0.00
 -7 27 7 2.01 0.00
 -7 27 6 -0.83 0.00
 -7 27 5 3.05 0.00
 -7 27 4 -1.77 0.00
 -7 27 3 1.49 0.00
 -7 27 2 0.29 0.00
 -7 27 1 -1.27 0.00
 7 27 0 0.75 0.00
 7 27 1 0.65 0.00
 7 27 2 -0.76 0.00
 7 27 3 0.28 0.00
 7 27 4 -1.76 0.00
 7 27 5 -1.04 0.00
 -8 0 34 1.82 0.00
 -8 0 32 0.15 0.00
 -8 0 30 -1.45 0.00
 -8 0 28 2.20 0.00
 -8 0 26 4.03 0.00
 -8 0 24 -0.14 0.00
 -8 0 22 -6.46 0.00
 -8 0 20 -1.35 0.00
 -8 0 18 10.85 0.00
 -8 0 16 9.62 0.00
 -8 0 14 -2.38 0.00
 -8 0 12 -2.67 0.00
 -8 0 10 17.37 0.00
 -8 0 8 20.54 0.00
 -8 0 6 -25.32 0.00
 -8 0 4 -39.01 0.00
 -8 0 2 -25.69 0.00
 8 0 0 40.07 0.00
 8 0 2 5.97 0.00
 8 0 4 -5.17 0.00
 8 0 6 -31.71 0.00
 8 0 8 14.25 0.00
 8 0 10 11.11 0.00
 8 0 12 14.47 0.00
 8 0 14 -6.06 0.00
 8 0 16 -2.56 0.00
 8 0 18 -7.54 0.00
 8 0 20 -6.44 0.00
 8 0 22 -7.42 0.00
 8 0 24 -0.45 0.00
 8 0 26 2.86 0.00
 -8 2 34 1.61 0.00
 -8 2 33 0.10 0.00
 -8 2 32 -0.34 0.00
 -8 2 31 1.11 0.00
 -8 2 30 -4.97 0.00
 -8 2 29 1.78 0.00
 -8 2 28 -3.15 0.00
 -8 2 27 3.53 0.00
 -8 2 26 4.15 0.00
 -8 2 25 0.17 0.00
 -8 2 24 3.09 0.00
 -8 2 23 -6.39 0.00
 -8 2 22 -5.58 0.00
 -8 2 21 -11.18 0.00
 -8 2 20 -6.98 0.00
 -8 2 19 -6.56 0.00
 -8 2 18 4.49 0.00
 -8 2 17 8.62 0.00
 -8 2 16 12.45 0.00
 -8 2 15 21.66 0.00
 -8 2 14 2.60 0.00
 -8 2 13 17.71 0.00
 -8 2 12 -2.07 0.00
 -8 2 11 -5.80 0.00
 -8 2 10 11.83 0.00
 -8 2 9 -31.93 0.00
 -8 2 8 19.64 0.00
 -8 2 7 -29.93 0.00
 -8 2 6 13.07 0.00
 -8 2 5 -5.34 0.00
 -8 2 4 -3.48 0.00
 -8 2 3 38.01 0.00
 -8 2 2 32.05 0.00
 -8 2 1 42.91 0.00
 8 2 0 20.96 0.00
 8 2 1 -42.70 0.00
 8 2 2 11.73 0.00
 8 2 3 -0.94 0.00
 8 2 4 -42.63 0.00
 8 2 5 14.93 0.00
 8 2 6 -25.74 0.00
 8 2 7 33.90 0.00
 8 2 8 -30.64 0.00
 8 2 9 11.83 0.00
 8 2 10 -11.21 0.00
 8 2 11 0.54 0.00
 8 2 12 -16.79 0.00
 8 2 13 -14.27 0.00
 8 2 14 4.82 0.00
 8 2 15 -7.02 0.00
 8 2 16 13.76 0.00
 8 2 17 -1.96 0.00
 8 2 18 17.45 0.00
 8 2 19 4.97 0.00
 8 2 20 3.18 0.00
 8 2 21 3.19 0.00
 8 2 22 -2.52 0.00
 8 2 23 1.80 0.00
 8 2 24 -1.50 0.00
 8 2 25 -0.40 0.00
 8 2 26 0.94 0.00
 8 2 27 -0.59 0.00
 -8 4 33 -0.19 0.00
 -8 4 32 -1.84 0.00
 -8 4 31 0.55 0.00
 -8 4 30 0.01 0.00
 -8 4 29 2.04 0.00
 -8 4 28 3.24 0.00
 -8 4 27 0.85 0.00
 -8 4 26 6.13 0.00
 -8 4 25 0.72 0.00
 -8 4 24 1.19 0.00
 -8 4 23 -1.51 0.00
 -8 4 22 -4.93 0.00
 -8 4 21 -6.79 0.00
 -8 4 20 -2.33 0.00
 -8 4 19 -10.50 0.00
 -8 4 18 3.15 0.00
 -8 4 17 -5.17 0.00
 -8 4 16 -3.16 0.00
 -8 4 15 10.78 0.00
 -8 4 14 -13.92 0.00
 -8 4 13 18.66 0.00
 -8 4 12 -6.57 0.00
 -8 4 11 1.08 0.00
 -8 4 10 23.33 0.00
 -8 4 9 -26.35 0.00
 -8 4 8 29.32 0.00
 -8 4 7 -36.80 0.00
 -8 4 6 -16.67 0.00
 -8 4 5 2.62 0.00
 -8 4 4 -48.05 0.00
 -8 4 3 34.33 0.00
 -8 4 2 -37.84 0.00
 -8 4 1 70.33 0.00
 8 4 0 11.92 0.00
 8 4 1 -31.92 0.00
 8 4 2 10.23 0.00
 8 4 3 -14.72 0.00
 8 4 4 13.25 0.00
 8 4 5 25.74 0.00
 8 4 6 9.12 0.00
 8 4 7 4.75 0.00
 8 4 8 29.77 0.00
 8 4 9 9.00 0.00
 8 4 10 13.95 0.00
 8 4 11 -6.14 0.00
 8 4 12 -1.78 0.00
 8 4 13 7.32 0.00
 8 4 14 -15.49 0.00
 8 4 15 4.93 0.00
 8 4 16 -7.31 0.00
 8 4 17 8.42 0.00
 8 4 18 -2.45 0.00
 8 4 19 -0.04 0.00
 8 4 20 -1.91 0.00
 8 4 21 -1.12 0.00
 8 4 22 -3.93 0.00
 8 4 23 -2.43 0.00
 8 4 24 -1.21 0.00
 8 4 25 -0.84 0.00
 8 4 26 1.22 0.00
 8 4 27 -0.18 0.00
 -8 6 33 0.56 0.00
 -8 6 32 1.23 0.00
 -8 6 31 -2.85 0.00
 -8 6 30 -1.95 0.00
 -8 6 29 -3.49 0.00
 -8 6 28 0.30 0.00
 -8 6 27 0.56 0.00
 -8 6 26 0.02 0.00
 -8 6 25 5.14 0.00
 -8 6 24 -2.87 0.00
 -8 6 23 2.60 0.00
 -8 6 22 -3.91 0.00
 -8 6 21 -3.38 0.00
 -8 6 20 3.38 0.00
 -8 6 19 -4.71 0.00
 -8 6 18 11.08 0.00
 -8 6 17 0.76 0.00
 -8 6 16 2.50 0.00
 -8 6 15 1.97 0.00
 -8 6 14 -18.88 0.00
 -8 6 13 -3.40 0.00
 -8 6 12 -19.34 0.00
 -8 6 11 -6.21 0.00
 -8 6 10 5.75 0.00
 -8 6 9 3.14 0.00
 -8 6 8 25.73 0.00
 -8 6 7 26.17 0.00
 -8 6 6 12.73 0.00
 -8 6 5 18.23 0.00
 -8 6 4 -4.10 0.00
 -8 6 3 9.24 0.00
 -8 6 2 2.41 0.00
 -8 6 1 -26.91 0.00
 8 6 0 11.13 0.00
 8 6 1 6.30 0.00
 8 6 2 -4.42 0.00
 8 6 3 14.92 0.00
 8 6 4 -20.05 0.00
 8 6 5 -10.02 0.00
 8 6 6 -8.39 0.00
 8 6 7 9.20 0.00
 8 6 8 11.47 0.00
 8 6 9 -8.95 0.00
 8 6 10 10.02 0.00
 8 6 11 -0.76 0.00
 8 6 12 -3.92 0.00
 8 6 13 -9.93 0.00
 8 6 14 -9.27 0.00
 8 6 15 2.88 0.00
 8 6 16 -0.38 0.00
 8 6 17 3.38 0.00
 8 6 18 5.67 0.00
 8 6 19 6.34 0.00
 8 6 20 4.24 0.00
 8 6 21 0.37 0.00
 8 6 22 0.92 0.00
 8 6 23 -0.47 0.00
 8 6 24 1.47 0.00
 8 6 25 -0.38 0.00
 8 6 26 0.99 0.00
 -8 8 32 0.53 0.00
 -8 8 31 1.17 0.00
 -8 8 30 1.41 0.00
 -8 8 29 -3.06 0.00
 -8 8 28 0.92 0.00
 -8 8 27 -1.97 0.00
 -8 8 26 0.77 0.00
 -8 8 25 1.75 0.00
 -8 8 24 -2.77 0.00
 -8 8 23 6.41 0.00
 -8 8 22 -6.02 0.00
 -8 8 21 4.09 0.00
 -8 8 20 -0.15 0.00
 -8 8 19 -3.28 0.00
 -8 8 18 9.14 0.00
 -8 8 17 -11.59 0.00
 -8 8 16 7.34 0.00
 -8 8 15 -12.12 0.00
 -8 8 14 -8.69 0.00
 -8 8 13 -7.55 0.00
 -8 8 12 -23.12 0.00
 -8 8 11 0.88 0.00
 -8 8 10 -16.04 0.00
 -8 8 9 10.72 0.00
 -8 8 8 -7.83 0.00
 -8 8 7 12.68 0.00
 -8 8 6 -3.04 0.00
 -8 8 5 15.00 0.00
 -8 8 4 -5.45 0.00
 -8 8 3 -8.21 0.00
 -8 8 2 12.53 0.00
 -8 8 1 -5.71 0.00
 8 8 0 4.38 0.00
 8 8 1 13.78 0.00
 8 8 2 -3.22 0.00
 8 8 3 -13.70 0.00
 8 8 4 -13.97 0.00
 8 8 5 -6.46 0.00
 8 8 6 17.67 0.00
 8 8 7 -20.63 0.00
 8 8 8 28.06 0.00
 8 8 9 -1.88 0.00
 8 8 10 23.81 0.00
 8 8 11 -1.08 0.00
 8 8 12 -5.47 0.00
 8 8 13 13.53 0.00
 8 8 14 -11.02 0.00
 8 8 15 8.72 0.00
 8 8 16 -6.92 0.00
 8 8 17 6.39 0.00
 8 8 18 1.44 0.00
 8 8 19 -3.22 0.00
 8 8 20 -2.32 0.00
 8 8 21 -3.54 0.00
 8 8 22 -3.59 0.00
 8 8 23 -2.32 0.00
 8 8 24 -1.20 0.00
 8 8 25 -1.10 0.00
 8 8 26 1.50 0.00
 -8 10 32 1.40 0.00
 -8 10 31 -0.96 0.00
 -8 10 30 -0.27 0.00
 -8 10 29 -0.85 0.00
 -8 10 28 -1.77 0.00
 -8 10 27 -1.98 0.00
 -8 10 26 -0.99 0.00
 -8 10 25 0.87 0.00
 -8 10 24 -3.23 0.00
 -8 10 23 2.42 0.00
 -8 10 22 -1.93 0.00
 -8 10 21 2.58 0.00
 -8 10 20 5.14 0.00
 -8 10 19 1.68 0.00
 -8 10 18 13.44 0.00
 -8 10 17 1.68 0.00
 -8 10 16 6.97 0.00
 -8 10 15 -1.89 0.00
 -8 10 14 -9.90 0.00
 -8 10 13 -2.55 0.00
 -8 10 12 -15.10 0.00
 -8 10 11 0.43 0.00
 -8 10 10 -6.01 0.00
 -8 10 9 10.61 0.00
 -8 10 8 2.88 0.00
 -8 10 7 14.52 0.00
 -8 10 6 -11.29 0.00
 -8 10 5 -5.01 0.00
 -8 10 4 -3.18 0.00
 -8 10 3 -25.99 0.00
 -8 10 2 9.58 0.00
 -8 10 1 -34.71 0.00
 8 10 0 31.81 0.00
 8 10 1 8.82 0.00
 8 10 2 -0.53 0.00
 8 10 3 -2.80 0.00
 8 10 4 -13.00 0.00
 8 10 5 -12.36 0.00
 8 10 6 -22.83 0.00
 8 10 7 0.58 0.00
 8 10 8 7.44 0.00
 8 10 9 -1.97 0.00
 8 10 10 5.90 0.00
 8 10 11 0.32 0.00
 8 10 12 6.86 0.00
 8 10 13 -6.82 0.00
 8 10 14 -3.40 0.00
 8 10 15 -4.78 0.00
 8 10 16 3.89 0.00
 8 10 17 -5.12 0.00
 8 10 18 3.40 0.00
 8 10 19 -1.75 0.00
 8 10 20 2.99 0.00
 8 10 21 -0.35 0.00
 8 10 22 -1.50 0.00
 8 10 23 2.42 0.00
 8 10 24 -1.79 0.00
 8 10 25 2.69 0.00
 -8 12 31 2.04 0.00
 -8 12 30 -1.42 0.00
 -8 12 29 0.65 0.00
 -8 12 28 2.12 0.00
 -8 12 27 -1.61 0.00
 -8 12 26 4.74 0.00
 -8 12 25 -2.49 0.00
 -8 12 24 4.14 0.00
 -8 12 23 -2.81 0.00
 -8 12 22 -4.12 0.00
 -8 12 21 -1.45 0.00
 -8 12 20 -7.72 0.00
 -8 12 19 3.34 0.00
 -8 12 18 -3.89 0.00
 -8 12 17 7.46 0.00
 -8 12 16 2.69 0.00
 -8 12 15 7.44 0.00
 -8 12 14 1.80 0.00
 -8 12 13 -1.68 0.00
 -8 12 12 1.95 0.00
 -8 12 11 -7.75 0.00
 -8 12 10 5.19 0.00
 -8 12 9 -8.90 0.00
 -8 12 8 -1.61 0.00
 -8 12 7 -1.38 0.00
 -8 12 6 -9.44 0.00
 -8 12 5 -3.61 0.00
 -8 12 4 -17.92 0.00
 -8 12 3 -7.56 0.00
 -8 12 2 2.02 0.00
 -8 12 1 -3.43 0.00
 8 12 0 2.93 0.00
 8 12 1 -12.60 0.00
 8 12 2 10.84 0.00
 8 12 3 -17.49 0.00
 8 12 4 -4.01 0.00
 8 12 5 -5.62 0.00
 8 12 6 12.52 0.00
 8 12 7 8.76 0.00
 8 12 8 5.11 0.00
 8 12 9 12.22 0.00
 8 12 10 5.11 0.00
 8 12 11 6.45 0.00
 8 12 12 -10.90 0.00
 8 12 13 -0.43 0.00
 8 12 14 -1.76 0.00
 8 12 15 -3.55 0.00
 8 12 16 2.96 0.00
 8 12 17 -3.60 0.00
 8 12 18 6.41 0.00
 8 12 19 -3.18 0.00
 8 12 20 -2.68 0.00
 8 12 21 -0.96 0.00
 8 12 22 -4.00 0.00
 8 12 23 0.79 0.00
 8 12 24 -0.91 0.00
 -8 14 29 0.81 0.00
 -8 14 28 -1.60 0.00
 -8 14 27 0.54 0.00
 -8 14 26 1.34 0.00
 -8 14 25 0.21 0.00
 -8 14 24 2.11 0.00
 -8 14 23 2.59 0.00
 -8 14 22 -1.86 0.00
 -8 14 21 2.65 0.00
 -8 14 20 -5.86 0.00
 -8 14 19 0.19 0.00
 -8 14 18 -3.40 0.00
 -8 14 17 0.43 0.00
 -8 14 16 -3.22 0.00
 -8 14 15 2.08 0.00
 -8 14 14 -0.11 0.00
 -8 14 13 2.55 0.00
 -8 14 12 8.07 0.00
 -8 14 11 -1.41 0.00
 -8 14 10 19.82 0.00
 -8 14 9 0.20 0.00
 -8 14 8 12.82 0.00
 -8 14 7 -1.59 0.00
 -8 14 6 -12.38 0.00
 -8 14 5 -1.38 0.00
 -8 14 4 -21.79 0.00
 -8 14 3 -10.75 0.00
 -8 14 2 -10.81 0.00
 -8 14 1 -5.58 0.00
 8 14 0 14.03 0.00
 8 14 1 4.91 0.00
 8 14 2 7.94 0.00
 8 14 3 0.19 0.00
 8 14 4 3.22 0.00
 8 14 5 8.99 0.00
 8 14 6 -10.09 0.00
 8 14 7 3.34 0.00
 8 14 8 -1.58 0.00
 8 14 9 -0.62 0.00
 8 14 10 -6.85 0.00
 8 14 11 -9.30 0.00
 8 14 12 -1.79 0.00
 8 14 13 -6.05 0.00
 8 14 14 -1.37 0.00
 8 14 15 -4.42 0.00
 8 14 16 7.14 0.00
 8 14 17 -1.13 0.00
 8 14 18 4.29 0.00
 8 14 19 -1.87 0.00
 8 14 20 1.88 0.00
 8 14 21 0.03 0.00
 8 14 22 -1.80 0.00
 8 14 23 1.91 0.00
 -8 16 28 -0.49 0.00
 -8 16 27 -0.66 0.00
 -8 16 26 2.15 0.00
 -8 16 25 -1.92 0.00
 -8 16 24 2.15 0.00
 -8 16 23 -2.07 0.00
 -8 16 22 0.10 0.00
 -8 16 21 -3.40 0.00
 -8 16 20 -0.42 0.00
 -8 16 19 -1.26 0.00
 -8 16 18 -1.28 0.00
 -8 16 17 3.53 0.00
 -8 16 16 -2.01 0.00
 -8 16 15 3.61 0.00
 -8 16 14 -6.79 0.00
 -8 16 13 -3.65 0.00
 -8 16 12 -1.04 0.00
 -8 16 11 -10.17 0.00
 -8 16 10 7.46 0.00
 -8 16 9 -5.88 0.00
 -8 16 8 12.03 0.00
 -8 16 7 8.51 0.00
 -8 16 6 2.68 0.00
 -8 16 5 9.21 0.00
 -8 16 4 -3.63 0.00
 -8 16 3 4.33 0.00
 -8 16 2 -1.75 0.00
 -8 16 1 -5.41 0.00
 8 16 0 -0.78 0.00
 8 16 1 -3.53 0.00
 8 16 2 -2.46 0.00
 8 16 3 0.18 0.00
 8 16 4 -8.51 0.00
 8 16 5 -1.07 0.00
 8 16 6 -1.62 0.00
 8 16 7 7.52 0.00
 8 16 8 0.83 0.00
 8 16 9 0.43 0.00
 8 16 10 2.17 0.00
 8 16 11 0.98 0.00
 8 16 12 -3.89 0.00
 8 16 13 -2.40 0.00
 8 16 14 -0.44 0.00
 8 16 15 4.41 0.00
 8 16 16 2.14 0.00
 8 16 17 3.59 0.00
 8 16 18 2.10 0.00
 8 16 19 1.57 0.00
 8 16 20 -2.36 0.00
 8 16 21 -2.49 0.00
 -8 18 26 1.08 0.00
 -8 18 25 3.13 0.00
 -8 18 24 -0.06 0.00
 -8 18 23 1.98 0.00
 -8 18 22 -1.49 0.00
 -8 18 21 0.25 0.00
 -8 18 20 -1.48 0.00
 -8 18 19 -2.56 0.00
 -8 18 18 4.71 0.00
 -8 18 17 -1.87 0.00
 -8 18 16 4.30 0.00
 -8 18 15 2.92 0.00
 -8 18 14 -0.28 0.00
 -8 18 13 2.29 0.00
 -8 18 12 -4.20 0.00
 -8 18 11 0.34 0.00
 -8 18 10 0.51 0.00
 -8 18 9 -1.84 0.00
 -8 18 8 0.36 0.00
 -8 18 7 -0.51 0.00
 -8 18 6 -0.14 0.00
 -8 18 5 1.78 0.00
 -8 18 4 -1.25 0.00
 -8 18 3 -0.46 0.00
 -8 18 2 5.00 0.00
 -8 18 1 1.36 0.00
 8 18 0 4.30 0.00
 8 18 1 4.13 0.00
 8 18 2 -1.83 0.00
 8 18 3 3.58 0.00
 8 18 4 -8.20 0.00
 8 18 5 9.93 0.00
 8 18 6 -5.20 0.00
 8 18 7 0.78 0.00
 8 18 8 1.33 0.00
 8 18 9 -2.75 0.00
 8 18 10 1.41 0.00
 8 18 11 -8.51 0.00
 8 18 12 -2.70 0.00
 8 18 13 -0.61 0.00
 8 18 14 -1.86 0.00
 8 18 15 1.56 0.00
 8 18 16 0.50 0.00
 8 18 17 3.44 0.00
 8 18 18 1.08 0.00
 8 18 19 0.06 0.00
 8 18 20 0.62 0.00
 -8 20 24 -1.46 0.00
 -8 20 23 0.70 0.00
 -8 20 22 -2.29 0.00
 -8 20 21 -2.37 0.00
 -8 20 20 1.44 0.00
 -8 20 19 -4.52 0.00
 -8 20 18 2.93 0.00
 -8 20 17 0.81 0.00
 -8 20 16 1.42 0.00
 -8 20 15 3.35 0.00
 -8 20 14 -4.72 0.00
 -8 20 13 1.97 0.00
 -8 20 12 -6.31 0.00
 -8 20 11 -4.07 0.00
 -8 20 10 -0.02 0.00
 -8 20 9 -1.94 0.00
 -8 20 8 6.32 0.00
 -8 20 7 1.78 0.00
 -8 20 6 3.69 0.00
 -8 20 5 2.88 0.00
 -8 20 4 2.12 0.00
 -8 20 3 0.32 0.00
 -8 20 2 0.93 0.00
 -8 20 1 -0.46 0.00
 8 20 0 2.19 0.00
 8 20 1 -5.85 0.00
 8 20 2 -4.61 0.00
 8 20 3 -5.35 0.00
 8 20 4 -6.98 0.00
 8 20 5 -3.89 0.00
 8 20 6 -4.87 0.00
 8 20 7 4.19 0.00
 8 20 8 3.26 0.00
 8 20 9 2.94 0.00
 8 20 10 3.16 0.00
 8 20 11 3.11 0.00
 8 20 12 0.90 0.00
 8 20 13 -0.40 0.00
 8 20 14 -2.91 0.00
 8 20 15 0.84 0.00
 8 20 16 0.26 0.00
 8 20 17 1.02 0.00
 8 20 18 0.64 0.00
 -8 22 21 0.59 0.00
 -8 22 20 1.27 0.00
 -8 22 19 0.43 0.00
 -8 22 18 2.77 0.00
 -8 22 17 -0.34 0.00
 -8 22 16 4.22 0.00
 -8 22 15 1.91 0.00
 -8 22 14 1.15 0.00
 -8 22 13 0.24 0.00
 -8 22 12 -0.26 0.00
 -8 22 11 -0.47 0.00
 -8 22 10 -1.93 0.00
 -8 22 9 -0.58 0.00
 -8 22 8 -3.21 0.00
 -8 22 7 1.51 0.00
 -8 22 6 -3.81 0.00
 -8 22 5 0.83 0.00
 -8 22 4 -2.04 0.00
 -8 22 3 -0.28 0.00
 -8 22 2 2.24 0.00
 -8 22 1 0.33 0.00
 8 22 0 1.03 0.00
 8 22 1 -1.67 0.00
 8 22 2 0.80 0.00
 8 22 3 -2.83 0.00
 8 22 4 -0.07 0.00
 8 22 5 0.74 0.00
 8 22 6 4.44 0.00
 8 22 7 0.69 0.00
 8 22 8 3.37 0.00
 8 22 9 0.89 0.00
 8 22 10 0.93 0.00
 8 22 11 -1.01 0.00
 8 22 12 -4.78 0.00
 8 22 13 -0.93 0.00
 8 22 14 -2.12 0.00
 8 22 15 -0.09 0.00
 -8 24 18 -0.26 0.00
 -8 24 17 -0.74 0.00
 -8 24 16 -0.07 0.00
 -8 24 15 1.22 0.00
 -8 24 14 0.73 0.00
 -8 24 13 -0.46 0.00
 -8 24 12 -1.18 0.00
 -8 24 11 -1.33 0.00
 -8 24 10 1.74 0.00
 -8 24 9 0.93 0.00
 -8 24 8 2.34 0.00
 -8 24 7 2.17 0.00
 -8 24 6 -0.58 0.00
 -8 24 5 0.30 0.00
 -8 24 4 -2.30 0.00
 -8 24 3 -2.30 0.00
 -8 24 2 -0.92 0.00
 -8 24 1 -2.52 0.00
 8 24 0 2.09 0.00
 8 24 1 0.65 0.00
 8 24 2 0.61 0.00
 8 24 3 -0.95 0.00
 8 24 4 0.04 0.00
 8 24 5 -2.18 0.00
 8 24 6 -0.86 0.00
 8 24 7 -0.15 0.00
 8 24 8 2.62 0.00
 8 24 9 1.22 0.00
 8 24 10 2.55 0.00
 8 24 11 1.00 0.00
 8 24 12 2.63 0.00
 -8 26 13 -0.81 0.00
 -8 26 12 1.34 0.00
 -8 26 11 -2.14 0.00
 -8 26 10 1.92 0.00
 -8 26 9 0.39 0.00
 -8 26 8 0.57 0.00
 -8 26 7 3.16 0.00
 -8 26 6 -2.00 0.00
 -8 26 5 2.25 0.00
 -8 26 4 -1.53 0.00
 -8 26 3 -0.88 0.00
 -8 26 2 2.32 0.00
 -8 26 1 -2.06 0.00
 8 26 0 3.07 0.00
 8 26 1 0.55 0.00
 8 26 2 1.01 0.00
 8 26 3 -1.40 0.00
 8 26 4 -1.71 0.00
 8 26 5 -0.54 0.00
 8 26 6 0.30 0.00
 8 26 7 0.63 0.00
 -9 1 34 1.40 0.00
 -9 1 33 0.77 0.00
 -9 1 32 -0.27 0.00
 -9 1 31 3.25 0.00
 -9 1 30 -1.64 0.00
 -9 1 29 3.33 0.00
 -9 1 28 0.78 0.00
 -9 1 27 -0.18 0.00
 -9 1 26 5.18 0.00
 -9 1 25 -1.63 0.00
 -9 1 24 0.92 0.00
 -9 1 23 -1.07 0.00
 -9 1 22 -9.25 0.00
 -9 1 21 -0.66 0.00
 -9 1 20 -10.63 0.00
 -9 1 19 -2.41 0.00
 -9 1 18 2.38 0.00
 -9 1 17 -2.45 0.00
 -9 1 16 14.03 0.00
 -9 1 15 6.10 0.00
 -9 1 14 7.36 0.00
 -9 1 13 10.25 0.00
 -9 1 12 -6.91 0.00
 -9 1 11 2.44 0.00
 -9 1 10 -14.42 0.00
 -9 1 9 -21.84 0.00
 -9 1 8 -23.53 0.00
 -9 1 7 -41.17 0.00
 -9 1 6 -34.08 0.00
 -9 1 5 -29.73 0.00
 -9 1 4 -18.97 0.00
 -9 1 3 -12.50 0.00
 -9 1 2 33.82 0.00
 -9 1 1 28.07 0.00
 9 1 0 55.45 0.00
 9 1 1 -16.81 0.00
 9 1 2 32.08 0.00
 9 1 3 -27.16 0.00
 9 1 4 -12.90 0.00
 9 1 5 -4.29 0.00
 9 1 6 -14.97 0.00
 9 1 7 -24.42 0.00
 9 1 8 -5.60 0.00
 9 1 9 -4.85 0.00
 9 1 10 5.85 0.00
 9 1 11 -4.90 0.00
 9 1 12 0.90 0.00
 9 1 13 16.45 0.00
 9 1 14 3.35 0.00
 9 1 15 10.66 0.00
 9 1 16 4.17 0.00
 9 1 17 10.00 0.00
 9 1 18 3.68 0.00
 9 1 19 -0.01 0.00
 9 1 20 -3.56 0.00
 9 1 21 0.31 0.00
 9 1 22 -4.88 0.00
 9 1 23 -1.37 0.00
 9 1 24 -0.78 0.00
 9 1 25 -0.91 0.00
 9 1 26 2.50 0.00
 -9 3 33 -1.37 0.00
 -9 3 32 -2.01 0.00
 -9 3 31 -1.02 0.00
 -9 3 30 -3.35 0.00
 -9 3 29 2.18 0.00
 -9 3 28 1.75 0.00
 -9 3 27 3.28 0.00
 -9 3 26 4.37 0.00
 -9 3 25 0.56 0.00
 -9 3 24 1.06 0.00
 -9 3 23 -4.29 0.00
 -9 3 22 -4.16 0.00
 -9 3 21 -6.47 0.00
 -9 3 20 -1.30 0.00
 -9 3 19 -2.27 0.00
 -9 3 18 5.81 0.00
 -9 3 17 7.68 0.00
 -9 3 16 0.21 0.00
 -9 3 15 14.20 0.00
 -9 3 14 -13.33 0.00
 -9 3 13 12.23 0.00
 -9 3 12 -9.89 0.00
 -9 3 11 -2.71 0.00
 -9 3 10 16.49 0.00
 -9 3 9 -11.20 0.00
 -9 3 8 24.64 0.00
 -9 3 7 -4.54 0.00
 -9 3 6 -10.68 0.00
 -9 3 5 2.59 0.00
 -9 3 4 -33.06 0.00
 -9 3 3 12.01 0.00
 -9 3 2 -24.49 0.00
 -9 3 1 -5.68 0.00
 9 3 0 18.81 0.00
 9 3 1 5.66 0.00
 9 3 2 5.61 0.00
 9 3 3 29.88 0.00
 9 3 4 0.97 0.00
 9 3 5 21.80 0.00
 9 3 6 -11.31 0.00
 9 3 7 27.37 0.00
 9 3 8 17.09 0.00
 9 3 9 -0.40 0.00
 9 3 10 11.08 0.00
 9 3 11 -8.33 0.00
 9 3 12 9.57 0.00
 9 3 13 -22.25 0.00
 9 3 14 -5.45 0.00
 9 3 15 -12.90 0.00
 9 3 16 -0.35 0.00
 9 3 17 -7.60 0.00
 9 3 18 -1.64 0.00
 9 3 19 0.18 0.00
 9 3 20 -0.82 0.00
 9 3 21 -0.60 0.00
 9 3 22 -3.63 0.00
 9 3 23 0.86 0.00
 9 3 24 -0.57 0.00
 9 3 25 1.42 0.00
 9 3 26 0.88 0.00
 -9 5 33 0.59 0.00
 -9 5 32 -0.88 0.00
 -9 5 31 1.05 0.00
 -9 5 30 -2.30 0.00
 -9 5 29 -1.00 0.00
 -9 5 28 -1.19 0.00
 -9 5 27 0.19 0.00
 -9 5 26 3.41 0.00
 -9 5 25 -0.16 0.00
 -9 5 24 4.00 0.00
 -9 5 23 -0.87 0.00
 -9 5 22 0.22 0.00
 -9 5 21 -1.70 0.00
 -9 5 20 -1.00 0.00
 -9 5 19 -0.59 0.00
 -9 5 18 -0.70 0.00
 -9 5 17 4.39 0.00
 -9 5 16 -6.05 0.00
 -9 5 15 10.26 0.00
 -9 5 14 -17.71 0.00
 -9 5 13 3.81 0.00
 -9 5 12 -11.85 0.00
 -9 5 11 -12.71 0.00
 -9 5 10 16.64 0.00
 -9 5 9 -27.69 0.00
 -9 5 8 36.07 0.00
 -9 5 7 -23.85 0.00
 -9 5 6 24.78 0.00
 -9 5 5 -7.10 0.00
 -9 5 4 -11.51 0.00
 -9 5 3 0.12 0.00
 -9 5 2 -9.26 0.00
 -9 5 1 2.39 0.00
 9 5 0 -19.46 0.00
 9 5 1 2.94 0.00
 9 5 2 -2.34 0.00
 9 5 3 -3.91 0.00
 9 5 4 -12.11 0.00
 9 5 5 -6.14 0.00
 9 5 6 20.83 0.00
 9 5 7 -16.05 0.00
 9 5 8 9.22 0.00
 9 5 9 -12.05 0.00
 9 5 10 5.57 0.00
 9 5 11 -6.73 0.00
 9 5 12 -22.82 0.00
 9 5 13 4.43 0.00
 9 5 14 -12.72 0.00
 9 5 15 8.23 0.00
 9 5 16 -2.49 0.00
 9 5 17 8.66 0.00
 9 5 18 11.18 0.00
 9 5 19 3.29 0.00
 9 5 20 4.55 0.00
 9 5 21 -0.51 0.00
 9 5 22 1.04 0.00
 9 5 23 -1.67 0.00
 9 5 24 0.14 0.00
 9 5 25 -1.36 0.00
 9 5 26 0.76 0.00
 -9 7 33 1.37 0.00
 -9 7 32 -0.36 0.00
 -9 7 31 -2.90 0.00
 -9 7 30 -1.21 0.00
 -9 7 29 -3.52 0.00
 -9 7 28 -1.84 0.00
 -9 7 27 -2.42 0.00
 -9 7 26 -1.94 0.00
 -9 7 25 3.08 0.00
 -9 7 24 -5.13 0.00
 -9 7 23 7.04 0.00
 -9 7 22 -2.75 0.00
 -9 7 21 5.81 0.00
 -9 7 20 8.15 0.00
 -9 7 19 1.22 0.00
 -9 7 18 15.90 0.00
 -9 7 17 -3.34 0.00
 -9 7 16 2.52 0.00
 -9 7 15 -4.70 0.00
 -9 7 14 -16.66 0.00
 -9 7 13 -2.17 0.00
 -9 7 12 -12.72 0.00
 -9 7 11 -0.31 0.00
 -9 7 10 18.74 0.00
 -9 7 9 7.84 0.00
 -9 7 8 35.04 0.00
 -9 7 7 16.10 0.00
 -9 7 6 6.22 0.00
 -9 7 5 17.55 0.00
 -9 7 4 -16.77 0.00
 -9 7 3 -0.86 0.00
 -9 7 2 -27.21 0.00
 -9 7 1 -15.34 0.00
 9 7 0 -5.04 0.00
 9 7 1 28.61 0.00
 9 7 2 -23.53 0.00
 9 7 3 23.42 0.00
 9 7 4 -13.09 0.00
 9 7 5 17.75 0.00
 9 7 6 -12.73 0.00
 9 7 7 -1.13 0.00
 9 7 8 21.87 0.00
 9 7 9 -7.48 0.00
 9 7 10 11.34 0.00
 9 7 11 -12.29 0.00
 9 7 12 6.20 0.00
 9 7 13 -4.95 0.00
 9 7 14 -9.59 0.00
 9 7 15 -1.25 0.00
 9 7 16 -0.36 0.00
 9 7 17 1.09 0.00
 9 7 18 0.46 0.00
 9 7 19 -3.10 0.00
 9 7 20 1.29 0.00
 9 7 21 -3.38 0.00
 9 7 22 -2.61 0.00
 9 7 23 -0.62 0.00
 9 7 24 -1.23 0.00
 9 7 25 1.63 0.00
 -9 9 32 2.53 0.00
 -9 9 31 0.68 0.00
 -9 9 30 -0.26 0.00
 -9 9 29 -2.07 0.00
 -9 9 28 0.26 0.00
 -9 9 27 -0.75 0.00
 -9 9 26 -0.71 0.00
 -9 9 25 2.37 0.00
 -9 9 24 -3.18 0.00
 -9 9 23 0.06 0.00
 -9 9 22 -4.99 0.00
 -9 9 21 -3.69 0.00
 -9 9 20 2.96 0.00
 -9 9 19 -4.32 0.00
 -9 9 18 13.62 0.00
 -9 9 17 -0.04 0.00
 -9 9 16 13.11 0.00
 -9 9 15 1.23 0.00
 -9 9 14 -3.89 0.00
 -9 9 13 -2.71 0.00
 -9 9 12 -13.67 0.00
 -9 9 11 -3.53 0.00
 -9 9 10 -7.47 0.00
 -9 9 9 1.39 0.00
 -9 9 8 4.41 0.00
 -9 9 7 10.03 0.00
 -9 9 6 11.36 0.00
 -9 9 5 -2.41 0.00
 -9 9 4 10.97 0.00
 -9 9 3 -11.40 0.00
 -9 9 2 23.51 0.00
 -9 9 1 -17.40 0.00
 9 9 0 12.70 0.00
 9 9 1 -12.05 0.00
 9 9 2 0.30 0.00
 9 9 3 -18.91 0.00
 9 9 4 -25.46 0.00
 9 9 5 -23.92 0.00
 9 9 6 -11.51 0.00
 9 9 7 2.76 0.00
 9 9 8 -8.54 0.00
 9 9 9 6.92 0.00
 9 9 10 -1.10 0.00
 9 9 11 14.53 0.00
 9 9 12 -12.66 0.00
 9 9 13 3.10 0.00
 9 9 14 -3.72 0.00
 9 9 15 2.70 0.00
 9 9 16 3.89 0.00
 9 9 17 -1.08 0.00
 9 9 18 10.29 0.00
 9 9 19 0.76 0.00
 9 9 20 3.20 0.00
 9 9 21 -0.72 0.00
 9 9 22 -0.04 0.00
 9 9 23 -0.25 0.00
 9 9 24 -0.03 0.00
 -9 11 31 0.99 0.00
 -9 11 30 1.31 0.00
 -9 11 29 -2.17 0.00
 -9 11 28 -0.25 0.00
 -9 11 27 -1.89 0.00
 -9 11 26 0.68 0.00
 -9 11 25 0.93 0.00
 -9 11 24 -1.12 0.00
 -9 11 23 4.70 0.00
 -9 11 22 -6.03 0.00
 -9 11 21 1.07 0.00
 -9 11 20 -4.49 0.00
 -9 11 19 -4.36 0.00
 -9 11 18 5.77 0.00
 -9 11 17 -7.41 0.00
 -9 11 16 10.00 0.00
 -9 11 15 -2.32 0.00
 -9 11 14 6.34 0.00
 -9 11 13 5.34 0.00
 -9 11 12 1.45 0.00
 -9 11 11 10.58 0.00
 -9 11 10 3.85 0.00
 -9 11 9 10.93 0.00
 -9 11 8 -3.49 0.00
 -9 11 7 1.54 0.00
 -9 11 6 -16.66 0.00
 -9 11 5 -2.47 0.00
 -9 11 4 -16.91 0.00
 -9 11 3 -10.85 0.00
 -9 11 2 0.79 0.00
 -9 11 1 5.66 0.00
 9 11 0 14.20 0.00
 9 11 1 -6.47 0.00
 9 11 2 2.72 0.00
 9 11 3 -15.10 0.00
 9 11 4 -8.57 0.00
 9 11 5 7.30 0.00
 9 11 6 -8.87 0.00
 9 11 7 5.33 0.00
 9 11 8 5.08 0.00
 9 11 9 14.28 0.00
 9 11 10 5.44 0.00
 9 11 11 1.23 0.00
 9 11 12 1.67 0.00
 9 11 13 2.42 0.00
 9 11 14 -2.04 0.00
 9 11 15 -5.03 0.00
 9 11 16 2.97 0.00
 9 11 17 -3.02 0.00
 9 11 18 2.31 0.00
 9 11 19 -5.04 0.00
 9 11 20 -1.21 0.00
 9 11 21 0.09 0.00
 9 11 22 -4.71 0.00
 9 11 23 2.72 0.00
 9 11 24 -3.21 0.00
 -9 13 30 0.04 0.00
 -9 13 29 2.62 0.00
 -9 13 28 -0.01 0.00
 -9 13 27 -0.49 0.00
 -9 13 26 3.07 0.00
 -9 13 25 -0.79 0.00
 -9 13 24 1.73 0.00
 -9 13 23 -0.58 0.00
 -9 13 22 -1.80 0.00
 -9 13 21 -1.88 0.00
 -9 13 20 -2.30 0.00
 -9 13 19 -3.69 0.00
 -9 13 18 0.11 0.00
 -9 13 17 -0.05 0.00
 -9 13 16 -0.84 0.00
 -9 13 15 0.67 0.00
 -9 13 14 -6.11 0.00
 -9 13 13 -0.72 0.00
 -9 13 12 -1.88 0.00
 -9 13 11 -2.83 0.00
 -9 13 10 6.12 0.00
 -9 13 9 3.36 0.00
 -9 13 8 8.70 0.00
 -9 13 7 11.04 0.00
 -9 13 6 -4.51 0.00
 -9 13 5 3.31 0.00
 -9 13 4 -5.41 0.00
 -9 13 3 -4.24 0.00
 -9 13 2 4.27 0.00
 -9 13 1 -8.05 0.00
 9 13 0 18.64 0.00
 9 13 1 -13.88 0.00
 9 13 2 9.13 0.00
 9 13 3 -14.29 0.00
 9 13 4 -2.41 0.00
 9 13 5 -13.66 0.00
 9 13 6 -9.46 0.00
 9 13 7 9.34 0.00
 9 13 8 -3.45 0.00
 9 13 9 8.14 0.00
 9 13 10 -4.34 0.00
 9 13 11 9.45 0.00
 9 13 12 -5.52 0.00
 9 13 13 -2.89 0.00
 9 13 14 -4.38 0.00
 9 13 15 0.13 0.00
 9 13 16 1.49 0.00
 9 13 17 -0.16 0.00
 9 13 18 2.40 0.00
 9 13 19 2.73 0.00
 9 13 20 0.24 0.00
 9 13 21 -0.75 0.00
 9 13 22 -0.31 0.00
 9 13 23 -1.39 0.00
 -9 15 29 1.49 0.00
 -9 15 28 3.05 0.00
 -9 15 27 -1.26 0.00
 -9 15 26 4.88 0.00
 -9 15 25 -1.61 0.00
 -9 15 24 5.19 0.00
 -9 15 23 -0.99 0.00
 -9 15 22 -0.15 0.00
 -9 15 21 -0.62 0.00
 -9 15 20 -5.89 0.00
 -9 15 19 1.38 0.00
 -9 15 18 -5.10 0.00
 -9 15 17 2.80 0.00
 -9 15 16 -1.88 0.00
 -9 15 15 4.13 0.00
 -9 15 14 0.75 0.00
 -9 15 13 -3.23 0.00
 -9 15 12 4.57 0.00
 -9 15 11 -7.43 0.00
 -9 15 10 8.19 0.00
 -9 15 9 -6.78 0.00
 -9 15 8 0.46 0.00
 -9 15 7 3.04 0.00
 -9 15 6 -8.13 0.00
 -9 15 5 8.94 0.00
 -9 15 4 -13.54 0.00
 -9 15 3 7.19 0.00
 -9 15 2 -1.77 0.00
 -9 15 1 5.68 0.00
 9 15 0 -0.89 0.00
 9 15 1 0.37 0.00
 9 15 2 2.12 0.00
 9 15 3 1.89 0.00
 9 15 4 -3.59 0.00
 9 15 5 10.39 0.00
 9 15 6 8.60 0.00
 9 15 7 3.14 0.00
 9 15 8 10.28 0.00
 9 15 9 -0.28 0.00
 9 15 10 8.87 0.00
 9 15 11 -7.76 0.00
 9 15 12 -3.04 0.00
 9 15 13 -1.29 0.00
 9 15 14 -1.20 0.00
 9 15 15 1.28 0.00
 9 15 16 -0.28 0.00
 9 15 17 3.26 0.00
 9 15 18 -0.13 0.00
 9 15 19 -1.25 0.00
 9 15 20 -3.55 0.00
 9 15 21 -0.56 0.00
 -9 17 27 0.98 0.00
 -9 17 26 -1.12 0.00
 -9 17 25 -0.12 0.00
 -9 17 24 -0.70 0.00
 -9 17 23 1.51 0.00
 -9 17 22 -1.96 0.00
 -9 17 21 1.25 0.00
 -9 17 20 0.60 0.00
 -9 17 19 -1.23 0.00
 -9 17 18 3.06 0.00
 -9 17 17 2.09 0.00
 -9 17 16 -0.95 0.00
 -9 17 15 1.55 0.00
 -9 17 14 -7.37 0.00
 -9 17 13 -1.51 0.00
 -9 17 12 -7.27 0.00
 -9 17 11 -6.98 0.00
 -9 17 10 2.64 0.00
 -9 17 9 -0.94 0.00
 -9 17 8 6.79 0.00
 -9 17 7 5.37 0.00
 -9 17 6 -0.11 0.00
 -9 17 5 8.70 0.00
 -9 17 4 -1.56 0.00
 -9 17 3 1.25 0.00
 -9 17 2 2.46 0.00
 -9 17 1 -2.96 0.00
 9 17 0 12.80 0.00
 9 17 1 3.67 0.00
 9 17 2 4.04 0.00
 9 17 3 3.40 0.00
 9 17 4 -0.12 0.00
 9 17 5 2.28 0.00
 9 17 6 -6.83 0.00
 9 17 7 -0.11 0.00
 9 17 8 1.55 0.00
 9 17 9 -6.29 0.00
 9 17 10 -0.78 0.00
 9 17 11 -5.93 0.00
 9 17 12 0.96 0.00
 9 17 13 -1.76 0.00
 9 17 14 -2.47 0.00
 9 17 15 3.22 0.00
 9 17 16 1.35 0.00
 9 17 17 3.48 0.00
 9 17 18 0.11 0.00
 9 17 19 1.43 0.00
 9 17 20 0.39 0.00
 -9 19 25 -1.62 0.00
 -9 19 24 -0.28 0.00
 -9 19 23 -1.05 0.00
 -9 19 22 1.02 0.00
 -9 19 21 -2.67 0.00
 -9 19 20 0.94 0.00
 -9 19 19 0.51 0.00
 -9 19 18 1.09 0.00
 -9 19 17 4.48 0.00
 -9 19 16 2.18 0.00
 -9 19 15 8.08 0.00
 -9 19 14 -1.30 0.00
 -9 19 13 1.99 0.00
 -9 19 12 -1.26 0.00
 -9 19 11 -5.56 0.00
 -9 19 10 -1.64 0.00
 -9 19 9 -8.07 0.00
 -9 19 8 -0.68 0.00
 -9 19 7 -1.62 0.00
 -9 19 6 -2.39 0.00
 -9 19 5 0.31 0.00
 -9 19 4 -1.34 0.00
 -9 19 3 0.90 0.00
 -9 19 2 2.94 0.00
 -9 19 1 -1.96 0.00
 9 19 0 0.33 0.00
 9 19 1 -1.99 0.00
 9 19 2 -1.70 0.00
 9 19 3 -1.98 0.00
 9 19 4 -6.02 0.00
 9 19 5 -1.95 0.00
 9 19 6 3.37 0.00
 9 19 7 0.24 0.00
 9 19 8 6.20 0.00
 9 19 9 -1.11 0.00
 9 19 10 6.76 0.00
 9 19 11 -1.21 0.00
 9 19 12 -1.72 0.00
 9 19 13 -1.79 0.00
 9 19 14 -0.40 0.00
 9 19 15 1.79 0.00
 9 19 16 0.77 0.00
 9 19 17 1.20 0.00
 9 19 18 1.54 0.00
 -9 21 22 -1.26 0.00
 -9 21 21 -0.57 0.00
 -9 21 20 -1.09 0.00
 -9 21 19 -3.76 0.00
 -9 21 18 2.03 0.00
 -9 21 17 -0.95 0.00
 -9 21 16 0.33 0.00
 -9 21 15 2.80 0.00
 -9 21 14 -1.78 0.00
 -9 21 13 3.26 0.00
 -9 21 12 -3.66 0.00
 -9 21 11 2.73 0.00
 -9 21 10 1.99 0.00
 -9 21 9 1.52 0.00
 -9 21 8 3.37 0.00
 -9 21 7 -1.30 0.00
 -9 21 6 0.61 0.00
 -9 21 5 -3.65 0.00
 -9 21 4 -2.67 0.00
 -9 21 3 -5.79 0.00
 -9 21 2 -0.40 0.00
 -9 21 1 -1.72 0.00
 9 21 0 2.95 0.00
 9 21 1 0.42 0.00
 9 21 2 0.54 0.00
 9 21 3 -2.15 0.00
 9 21 4 -0.91 0.00
 9 21 5 0.40 0.00
 9 21 6 -2.42 0.00
 9 21 7 -0.82 0.00
 9 21 8 1.03 0.00
 9 21 9 -0.36 0.00
 9 21 10 -0.96 0.00
 9 21 11 -2.90 0.00
 9 21 12 -1.44 0.00
 9 21 13 -0.69 0.00
 9 21 14 -1.09 0.00
 9 21 15 -2.23 0.00
 -9 23 19 -0.96 0.00
 -9 23 18 -2.45 0.00
 -9 23 17 -0.38 0.00
 -9 23 16 -0.34 0.00
 -9 23 15 0.29 0.00
 -9 23 14 -0.42 0.00
 -9 23 13 0.71 0.00
 -9 23 12 -0.13 0.00
 -9 23 11 -2.26 0.00
 -9 23 10 1.00 0.00
 -9 23 9 -1.07 0.00
 -9 23 8 2.31 0.00
 -9 23 7 1.01 0.00
 -9 23 6 -0.81 0.00
 -9 23 5 0.11 0.00
 -9 23 4 -3.06 0.00
 -9 23 3 -1.89 0.00
 -9 23 2 -2.21 0.00
 -9 23 1 -2.83 0.00
 9 23 0 -0.31 0.00
 9 23 1 -2.05 0.00
 9 23 2 -1.25 0.00
 9 23 3 -3.84 0.00
 9 23 4 -2.65 0.00
 9 23 5 -3.46 0.00
 9 23 6 1.15 0.00
 9 23 7 2.05 0.00
 9 23 8 3.79 0.00
 9 23 9 2.88 0.00
 9 23 10 2.77 0.00
 9 23 11 2.81 0.00
 9 23 12 -0.24 0.00
 -9 25 15 -0.68 0.00
 -9 25 14 -0.30 0.00
 -9 25 13 -1.83 0.00
 -9 25 12 0.08 0.00
 -9 25 11 0.45 0.00
 -9 25 10 0.87 0.00
 -9 25 9 2.40 0.00
 -9 25 8 0.65 0.00
 -9 25 7 3.11 0.00
 -9 25 6 -0.46 0.00
 -9 25 5 0.99 0.00
 -9 25 4 -0.86 0.00
 -9 25 3 -2.25 0.00
 -9 25 2 0.41 0.00
 -9 25 1 -2.05 0.00
 9 25 0 0.23 0.00
 9 25 1 0.53 0.00
 9 25 2 -0.85 0.00
 9 25 3 -0.86 0.00
 9 25 4 -0.97 0.00
 9 25 5 1.04 0.00
 9 25 6 -0.72 0.00
 9 25 7 0.56 0.00
 9 25 8 -0.15 0.00
 -9 27 7 0.63 0.00
 -9 27 6 -1.10 0.00
 -9 27 5 1.69 0.00
 -9 27 4 -0.54 0.00
 -9 27 3 1.31 0.00
 -9 27 2 1.63 0.00
 -9 27 1 -0.21 0.00
 -10 0 32 -1.19 0.00
 -10 0 30 1.02 0.00
 -10 0 28 5.29 0.00
 -10 0 26 3.54 0.00
 -10 0 24 -5.83 0.00
 -10 0 22 -14.31 0.00
 -10 0 20 -8.12 0.00
 -10 0 18 11.24 0.00
 -10 0 16 22.57 0.00
 -10 0 14 20.37 0.00
 -10 0 12 11.39 0.00
 -10 0 10 13.77 0.00
 -10 0 8 2.78 0.00
 -10 0 6 -20.37 0.00
 -10 0 4 -18.93 0.00
 -10 0 2 0.69 0.00
 10 0 0 27.66 0.00
 10 0 2 -17.82 0.00
 10 0 4 -43.29 0.00
 10 0 6 -58.12 0.00
 10 0 8 -4.91 0.00
 10 0 10 14.17 0.00
 10 0 12 31.97 0.00
 10 0 14 14.03 0.00
 10 0 16 10.31 0.00
 10 0 18 -1.65 0.00
 10 0 20 -2.96 0.00
 10 0 22 -5.73 0.00
 10 0 24 -1.77 0.00
 -10 2 33 -0.78 0.00
 -10 2 32 0.38 0.00
 -10 2 31 0.99 0.00
 -10 2 30 -2.04 0.00
 -10 2 29 1.99 0.00
 -10 2 28 0.41 0.00
 -10 2 27 2.90 0.00
 -10 2 26 5.00 0.00
 -10 2 25 0.60 0.00
 -10 2 24 2.16 0.00
 -10 2 23 -2.12 0.00
 -10 2 22 -6.08 0.00
 -10 2 21 -3.93 0.00
 -10 2 20 -6.73 0.00
 -10 2 19 -3.50 0.00
 -10 2 18 4.21 0.00
 -10 2 17 -0.51 0.00
 -10 2 16 14.20 0.00
 -10 2 15 0.95 0.00
 -10 2 14 5.32 0.00
 -10 2 13 0.49 0.00
 -10 2 12 -7.44 0.00
 -10 2 11 -1.21 0.00
 -10 2 10 -15.61 0.00
 -10 2 9 4.30 0.00
 -10 2 8 -14.44 0.00
 -10 2 7 13.10 0.00
 -10 2 6 -13.54 0.00
 -10 2 5 14.82 0.00
 -10 2 4 -2.98 0.00
 -10 2 3 11.67 0.00
 -10 2 2 33.43 0.00
 -10 2 1 -1.85 0.00
 10 2 0 34.45 0.00
 10 2 1 -4.31 0.00
 10 2 2 24.64 0.00
 10 2 3 0.37 0.00
 10 2 4 -12.10 0.00
 10 2 5 -5.63 0.00
 10 2 6 -1.41 0.00
 10 2 7 8.79 0.00
 10 2 8 -10.91 0.00
 10 2 9 5.05 0.00
 10 2 10 -5.65 0.00
 10 2 11 10.37 0.00
 10 2 12 -21.76 0.00
 10 2 13 1.47 0.00
 10 2 14 -8.94 0.00
 10 2 15 2.06 0.00
 10 2 16 -2.15 0.00
 10 2 17 -2.43 0.00
 10 2 18 6.75 0.00
 10 2 19 -1.08 0.00
 10 2 20 0.49 0.00
 10 2 21 -2.55 0.00
 10 2 22 0.38 0.00
 10 2 23 -0.88 0.00
 10 2 24 1.20 0.00
 10 2 25 -0.06 0.00
 -10 4 33 0.08 0.00
 -10 4 32 -2.46 0.00
 -10 4 31 0.53 0.00
 -10 4 30 -3.20 0.00
 -10 4 29 0.75 0.00
 -10 4 28 -1.16 0.00
 -10 4 27 -2.64 0.00
 -10 4 26 3.42 0.00
 -10 4 25 -3.32 0.00
 -10 4 24 2.64 0.00
 -10 4 23 -0.82 0.00
 -10 4 22 -0.43 0.00
 -10 4 21 1.87 0.00
 -10 4 20 0.50 0.00
 -10 4 19 1.50 0.00
 -10 4 18 2.21 0.00
 -10 4 17 -1.21 0.00
 -10 4 16 -5.96 0.00
 -10 4 15 0.63 0.00
 -10 4 14 -13.93 0.00
 -10 4 13 2.49 0.00
 -10 4 12 -2.46 0.00
 -10 4 11 2.01 0.00
 -10 4 10 33.19 0.00
 -10 4 9 -2.99 0.00
 -10 4 8 45.60 0.00
 -10 4 7 -0.17 0.00
 -10 4 6 13.10 0.00
 -10 4 5 12.37 0.00
 -10 4 4 -25.40 0.00
 -10 4 3 11.27 0.00
 -10 4 2 -37.24 0.00
 -10 4 1 13.82 0.00
 10 4 0 -21.47 0.00
 10 4 1 9.18 0.00
 10 4 2 -24.85 0.00
 10 4 3 3.26 0.00
 10 4 4 -15.36 0.00
 10 4 5 9.56 0.00
 10 4 6 -4.74 0.00
 10 4 7 -16.79 0.00
 10 4 8 21.89 0.00
 10 4 9 -8.36 0.00
 10 4 10 18.19 0.00
 10 4 11 -9.37 0.00
 10 4 12 9.88 0.00
 10 4 13 11.26 0.00
 10 4 14 -4.30 0.00
 10 4 15 9.62 0.00
 10 4 16 -0.64 0.00
 10 4 17 9.76 0.00
 10 4 18 0.87 0.00
 10 4 19 -0.27 0.00
 10 4 20 1.20 0.00
 10 4 21 -1.12 0.00
 10 4 22 -2.33 0.00
 10 4 23 -1.66 0.00
 10 4 24 -1.81 0.00
 10 4 25 -0.01 0.00
 -10 6 33 1.83 0.00
 -10 6 32 1.00 0.00
 -10 6 31 1.06 0.00
 -10 6 30 -2.82 0.00
 -10 6 29 -0.84 0.00
 -10 6 28 -0.65 0.00
 -10 6 27 -0.72 0.00
 -10 6 26 0.96 0.00
 -10 6 25 0.07 0.00
 -10 6 24 0.80 0.00
 -10 6 23 -1.79 0.00
 -10 6 22 1.25 0.00
 -10 6 21 -3.39 0.00
 -10 6 20 6.02 0.00
 -10 6 19 -0.72 0.00
 -10 6 18 6.88 0.00
 -10 6 17 5.84 0.00
 -10 6 16 -7.48 0.00
 -10 6 15 4.15 0.00
 -10 6 14 -28.22 0.00
 -10 6 13 -6.00 0.00
 -10 6 12 -24.19 0.00
 -10 6 11 -16.28 0.00
 -10 6 10 4.99 0.00
 -10 6 9 -4.77 0.00
 -10 6 8 25.67 0.00
 -10 6 7 21.63 0.00
 -10 6 6 10.44 0.00
 -10 6 5 32.20 0.00
 -10 6 4 -11.07 0.00
 -10 6 3 28.02 0.00
 -10 6 2 -7.88 0.00
 -10 6 1 -0.45 0.00
 10 6 0 11.72 0.00
 10 6 1 -0.40 0.00
 10 6 2 17.59 0.00
 10 6 3 13.91 0.00
 10 6 4 14.05 0.00
 10 6 5 1.26 0.00
 10 6 6 12.05 0.00
 10 6 7 17.51 0.00
 10 6 8 9.66 0.00
 10 6 9 3.92 0.00
 10 6 10 -3.50 0.00
 10 6 11 9.13 0.00
 10 6 12 -15.95 0.00
 10 6 13 -4.96 0.00
 10 6 14 -15.31 0.00
 10 6 15 0.73 0.00
 10 6 16 -4.23 0.00
 10 6 17 -2.27 0.00
 10 6 18 3.11 0.00
 10 6 19 0.90 0.00
 10 6 20 2.26 0.00
 10 6 21 -2.76 0.00
 10 6 22 0.72 0.00
 10 6 23 -1.52 0.00
 10 6 24 1.41 0.00
 -10 8 32 0.93 0.00
 -10 8 31 -0.77 0.00
 -10 8 30 1.31 0.00
 -10 8 29 -4.17 0.00
 -10 8 28 -0.65 0.00
 -10 8 27 -2.52 0.00
 -10 8 26 -0.32 0.00
 -10 8 25 1.10 0.00
 -10 8 24 -0.72 0.00
 -10 8 23 2.67 0.00
 -10 8 22 -2.31 0.00
 -10 8 21 0.01 0.00
 -10 8 20 0.20 0.00
 -10 8 19 -0.81 0.00
 -10 8 18 3.32 0.00
 -10 8 17 1.11 0.00
 -10 8 16 -0.13 0.00
 -10 8 15 6.07 0.00
 -10 8 14 -7.97 0.00
 -10 8 13 4.83 0.00
 -10 8 12 -6.32 0.00
 -10 8 11 -1.58 0.00
 -10 8 10 7.69 0.00
 -10 8 9 -12.22 0.00
 -10 8 8 10.84 0.00
 -10 8 7 -15.55 0.00
 -10 8 6 -1.68 0.00
 -10 8 5 -6.95 0.00
 -10 8 4 -16.14 0.00
 -10 8 3 -4.30 0.00
 -10 8 2 -4.48 0.00
 -10 8 1 6.59 0.00
 10 8 0 -0.60 0.00
 10 8 1 -0.24 0.00
 10 8 2 1.93 0.00
 10 8 3 -9.17 0.00
 10 8 4 -7.35 0.00
 10 8 5 1.55 0.00
 10 8 6 8.65 0.00
 10 8 7 -10.73 0.00
 10 8 8 10.87 0.00
 10 8 9 -2.25 0.00
 10 8 10 10.38 0.00
 10 8 11 -7.65 0.00
 10 8 12 -5.41 0.00
 10 8 13 3.97 0.00
 10 8 14 -2.98 0.00
 10 8 15 2.19 0.00
 10 8 16 3.41 0.00
 10 8 17 5.49 0.00
 10 8 18 7.64 0.00
 10 8 19 0.58 0.00
 10 8 20 -0.04 0.00
 10 8 21 1.89 0.00
 10 8 22 -4.54 0.00
 10 8 23 1.62 0.00
 10 8 24 -2.58 0.00
 -10 10 31 1.11 0.00
 -10 10 30 2.20 0.00
 -10 10 29 2.14 0.00
 -10 10 28 1.70 0.00
 -10 10 27 2.88 0.00
 -10 10 26 -0.81 0.00
 -10 10 25 5.13 0.00
 -10 10 24 -6.52 0.00
 -10 10 23 4.00 0.00
 -10 10 22 -6.80 0.00
 -10 10 21 -2.13 0.00
 -10 10 20 0.99 0.00
 -10 10 19 -7.77 0.00
 -10 10 18 11.14 0.00
 -10 10 17 -6.51 0.00
 -10 10 16 7.03 0.00
 -10 10 15 -2.48 0.00
 -10 10 14 -7.09 0.00
 -10 10 13 3.63 0.00
 -10 10 12 -12.83 0.00
 -10 10 11 6.24 0.00
 -10 10 10 -4.99 0.00
 -10 10 9 10.05 0.00
 -10 10 8 -1.58 0.00
 -10 10 7 7.34 0.00
 -10 10 6 -14.52 0.00
 -10 10 5 -4.46 0.00
 -10 10 4 -9.39 0.00
 -10 10 3 -13.01 0.00
 -10 10 2 9.23 0.00
 -10 10 1 -9.79 0.00
 10 10 0 37.55 0.00
 10 10 1 -8.92 0.00
 10 10 2 21.40 0.00
 10 10 3 -10.47 0.00
 10 10 4 6.87 0.00
 10 10 5 -5.43 0.00
 10 10 6 -14.53 0.00
 10 10 7 12.38 0.00
 10 10 8 -2.71 0.00
 10 10 9 10.43 0.00
 10 10 10 -5.94 0.00
 10 10 11 6.41 0.00
 10 10 12 0.24 0.00
 10 10 13 -6.34 0.00
 10 10 14 -3.11 0.00
 10 10 15 -5.57 0.00
 10 10 16 3.62 0.00
 10 10 17 -5.56 0.00
 10 10 18 1.54 0.00
 10 10 19 -2.12 0.00
 10 10 20 0.59 0.00
 10 10 21 -1.85 0.00
 10 10 22 -1.07 0.00
 10 10 23 0.29 0.00
 -10 12 30 -0.06 0.00
 -10 12 29 -0.83 0.00
 -10 12 28 1.80 0.00
 -10 12 27 -0.49 0.00
 -10 12 26 2.75 0.00
 -10 12 25 2.64 0.00
 -10 12 24 1.82 0.00
 -10 12 23 1.11 0.00
 -10 12 22 -2.91 0.00
 -10 12 21 -2.99 0.00
 -10 12 20 -3.46 0.00
 -10 12 19 -4.40 0.00
 -10 12 18 0.75 0.00
 -10 12 17 -1.08 0.00
 -10 12 16 5.03 0.00
 -10 12 15 4.57 0.00
 -10 12 14 1.10 0.00
 -10 12 13 5.32 0.00
 -10 12 12 -1.73 0.00
 -10 12 11 4.07 0.00
 -10 12 10 -1.99 0.00
 -10 12 9 -2.06 0.00
 -10 12 8 -3.57 0.00
 -10 12 7 -7.41 0.00
 -10 12 6 -4.14 0.00
 -10 12 5 -18.69 0.00
 -10 12 4 -3.31 0.00
 -10 12 3 -22.10 0.00
 -10 12 2 9.99 0.00
 -10 12 1 -13.68 0.00
 10 12 0 2.86 0.00
 10 12 1 -7.71 0.00
 10 12 2 -1.98 0.00
 10 12 3 -18.74 0.00
 10 12 4 -16.79 0.00
 10 12 5 -15.81 0.00
 10 12 6 1.17 0.00
 10 12 7 -5.60 0.00
 10 12 8 5.26 0.00
 10 12 9 0.59 0.00
 10 12 10 11.68 0.00
 10 12 11 -0.42 0.00
 10 12 12 -1.86 0.00
 10 12 13 -2.27 0.00
 10 12 14 1.70 0.00
 10 12 15 -2.09 0.00
 10 12 16 2.15 0.00
 10 12 17 1.09 0.00
 10 12 18 4.09 0.00
 10 12 19 2.13 0.00
 10 12 20 -2.56 0.00
 10 12 21 2.77 0.00
 10 12 22 -3.49 0.00
 -10 14 29 0.19 0.00
 -10 14 28 0.29 0.00
 -10 14 27 0.46 0.00
 -10 14 26 1.80 0.00
 -10 14 25 -0.12 0.00
 -10 14 24 2.27 0.00
 -10 14 23 3.18 0.00
 -10 14 22 -1.65 0.00
 -10 14 21 3.82 0.00
 -10 14 20 -3.66 0.00
 -10 14 19 0.12 0.00
 -10 14 18 0.32 0.00
 -10 14 17 -3.81 0.00
 -10 14 16 0.36 0.00
 -10 14 15 -6.07 0.00
 -10 14 14 -1.22 0.00
 -10 14 13 -5.17 0.00
 -10 14 12 -0.31 0.00
 -10 14 11 -2.53 0.00
 -10 14 10 8.69 0.00
 -10 14 9 5.33 0.00
 -10 14 8 7.71 0.00
 -10 14 7 8.40 0.00
 -10 14 6 -3.04 0.00
 -10 14 5 7.81 0.00
 -10 14 4 -7.65 0.00
 -10 14 3 -2.75 0.00
 -10 14 2 -2.50 0.00
 -10 14 1 -1.49 0.00
 10 14 0 7.48 0.00
 10 14 1 4.03 0.00
 10 14 2 -2.16 0.00
 10 14 3 1.99 0.00
 10 14 4 -4.86 0.00
 10 14 5 10.53 0.00
 10 14 6 -7.90 0.00
 10 14 7 6.67 0.00
 10 14 8 5.91 0.00
 10 14 9 2.96 0.00
 10 14 10 3.10 0.00
 10 14 11 -5.01 0.00
 10 14 12 2.72 0.00
 10 14 13 -3.64 0.00
 10 14 14 -3.68 0.00
 10 14 15 -2.57 0.00
 10 14 16 -0.23 0.00
 10 14 17 -0.50 0.00
 10 14 18 -0.84 0.00
 10 14 19 -1.81 0.00
 10 14 20 1.30 0.00
 10 14 21 -1.62 0.00
 -10 16 27 0.57 0.00
 -10 16 26 1.44 0.00
 -10 16 25 -1.08 0.00
 -10 16 24 -0.54 0.00
 -10 16 23 -0.80 0.00
 -10 16 22 -2.72 0.00
 -10 16 21 -0.56 0.00
 -10 16 20 -1.73 0.00
 -10 16 19 2.63 0.00
 -10 16 18 1.20 0.00
 -10 16 17 7.02 0.00
 -10 16 16 3.51 0.00
 -10 16 15 6.26 0.00
 -10 16 14 -1.56 0.00
 -10 16 13 -3.25 0.00
 -10 16 12 -1.13 0.00
 -10 16 11 -13.08 0.00
 -10 16 10 0.60 0.00
 -10 16 9 -10.13 0.00
 -10 16 8 3.38 0.00
 -10 16 7 3.01 0.00
 -10 16 6 -1.32 0.00
 -10 16 5 6.26 0.00
 -10 16 4 -1.47 0.00
 -10 16 3 2.23 0.00
 -10 16 2 0.24 0.00
 -10 16 1 -7.88 0.00
 10 16 0 -1.13 0.00
 10 16 1 2.13 0.00
 10 16 2 -6.38 0.00
 10 16 3 3.19 0.00
 10 16 4 -10.44 0.00
 10 16 5 -3.60 0.00
 10 16 6 -1.38 0.00
 10 16 7 -0.94 0.00
 10 16 8 4.57 0.00
 10 16 9 -6.03 0.00
 10 16 10 5.96 0.00
 10 16 11 -2.29 0.00
 10 16 12 -1.97 0.00
 10 16 13 -2.55 0.00
 10 16 14 -2.09 0.00
 10 16 15 3.57 0.00
 10 16 16 -0.05 0.00
 10 16 17 2.70 0.00
 10 16 18 1.60 0.00
 10 16 19 1.08 0.00
 -10 18 25 -1.99 0.00
 -10 18 24 2.25 0.00
 -10 18 23 -1.26 0.00
 -10 18 22 -0.28 0.00
 -10 18 21 1.02 0.00
 -10 18 20 -3.20 0.00
 -10 18 19 0.33 0.00
 -10 18 18 0.43 0.00
 -10 18 17 -0.27 0.00
 -10 18 16 1.06 0.00
 -10 18 15 0.34 0.00
 -10 18 14 2.11 0.00
 -10 18 13 -2.30 0.00
 -10 18 12 2.63 0.00
 -10 18 11 -2.30 0.00
 -10 18 10 6.20 0.00
 -10 18 9 -0.37 0.00
 -10 18 8 1.47 0.00
 -10 18 7 5.12 0.00
 -10 18 6 -3.72 0.00
 -10 18 5 7.45 0.00
 -10 18 4 -7.07 0.00
 -10 18 3 3.82 0.00
 -10 18 2 -0.07 0.00
 -10 18 1 3.22 0.00
 10 18 0 1.69 0.00
 10 18 1 2.60 0.00
 10 18 2 0.02 0.00
 10 18 3 3.30 0.00
 10 18 4 -4.68 0.00
 10 18 5 10.04 0.00
 10 18 6 -1.92 0.00
 10 18 7 4.18 0.00
 10 18 8 2.08 0.00
 10 18 9 1.92 0.00
 10 18 10 0.84 0.00
 10 18 11 -3.75 0.00
 10 18 12 -2.59 0.00
 10 18 13 0.73 0.00
 10 18 14 -0.19 0.00
 10 18 15 0.72 0.00
 10 18 16 1.67 0.00
 10 18 17 1.29 0.00
 -10 20 23 3.05 0.00
 -10 20 22 0.05 0.00
 -10 20 21 -0.44 0.00
 -10 20 20 2.77 0.00
 -10 20 19 -3.92 0.00
 -10 20 18 2.12 0.00
 -10 20 17 0.90 0.00
 -10 20 16 0.85 0.00
 -10 20 15 4.82 0.00
 -10 20 14 -4.30 0.00
 -10 20 13 4.21 0.00
 -10 20 12 -4.43 0.00
 -10 20 11 -3.00 0.00
 -10 20 10 0.69 0.00
 -10 20 9 -2.93 0.00
 -10 20 8 4.25 0.00
 -10 20 7 -0.73 0.00
 -10 20 6 -0.10 0.00
 -10 20 5 0.19 0.00
 -10 20 4 -1.66 0.00
 -10 20 3 -2.82 0.00
 -10 20 2 -1.09 0.00
 -10 20 1 -4.30 0.00
 10 20 0 4.89 0.00
 10 20 1 -0.81 0.00
 10 20 2 1.95 0.00
 10 20 3 -2.98 0.00
 10 20 4 0.04 0.00
 10 20 5 -5.41 0.00
 10 20 6 -2.60 0.00
 10 20 7 -1.37 0.00
 10 20 8 -0.19 0.00
 10 20 9 -1.35 0.00
 10 20 10 -2.24 0.00
 10 20 11 1.84 0.00
 10 20 12 -2.09 0.00
 10 20 13 1.40 0.00
 10 20 14 -2.78 0.00
 10 20 15 1.90 0.00
 -10 22 20 -0.05 0.00
 -10 22 19 -0.91 0.00
 -10 22 18 -0.63 0.00
 -10 22 17 -1.64 0.00
 -10 22 16 -1.30 0.00
 -10 22 15 1.67 0.00
 -10 22 14 -1.27 0.00
 -10 22 13 1.10 0.00
 -10 22 12 1.37 0.00
 -10 22 11 1.31 0.00
 -10 22 10 2.81 0.00
 -10 22 9 0.77 0.00
 -10 22 8 1.73 0.00
 -10 22 7 2.00 0.00
 -10 22 6 -0.92 0.00
 -10 22 5 0.35 0.00
 -10 22 4 -3.05 0.00
 -10 22 3 -0.84 0.00
 -10 22 2 -0.82 0.00
 -10 22 1 -0.44 0.00
 10 22 0 -2.13 0.00
 10 22 1 -2.01 0.00
 10 22 2 -1.24 0.00
 10 22 3 -2.67 0.00
 10 22 4 -2.27 0.00
 10 22 5 1.33 0.00
 10 22 6 2.03 0.00
 10 22 7 3.20 0.00
 10 22 8 2.40 0.00
 10 22 9 3.12 0.00
 10 22 10 1.77 0.00
 10 22 11 0.34 0.00
 10 22 12 -2.45 0.00
 -10 24 17 -0.88 0.00
 -10 24 16 -0.79 0.00
 -10 24 15 -0.85 0.00
 -10 24 14 -1.76 0.00
 -10 24 13 -0.78 0.00
 -10 24 12 -3.19 0.00
 -10 24 11 -0.28 0.00
 -10 24 10 0.17 0.00
 -10 24 9 1.18 0.00
 -10 24 8 2.19 0.00
 -10 24 7 0.57 0.00
 -10 24 6 1.03 0.00
 -10 24 5 0.15 0.00
 -10 24 4 0.27 0.00
 -10 24 3 -0.22 0.00
 -10 24 2 0.49 0.00
 -10 24 1 0.98 0.00
 10 24 0 2.54 0.00
 10 24 1 -0.57 0.00
 10 24 2 1.23 0.00
 10 24 3 -0.82 0.00
 10 24 4 0.63 0.00
 10 24 5 -1.62 0.00
 10 24 6 -0.71 0.00
 10 24 7 -1.19 0.00
 10 24 8 0.80 0.00
 -10 26 10 0.49 0.00
 -10 26 9 0.28 0.00
 -10 26 8 -0.10 0.00
 -10 26 7 1.66 0.00
 -10 26 6 -1.53 0.00
 -10 26 5 0.78 0.00
 -10 26 4 -1.15 0.00
 -10 26 3 -0.06 0.00
 -10 26 2 1.81 0.00
 -10 26 1 -0.85 0.00
 10 26 0 2.76 0.00
 10 26 1 -0.21 0.00
 10 26 2 0.58 0.00
 -11 1 33 -0.68 0.00
 -11 1 32 -0.09 0.00
 -11 1 31 0.87 0.00
 -11 1 30 0.94 0.00
 -11 1 29 0.21 0.00
 -11 1 28 2.64 0.00
 -11 1 27 -2.75 0.00
 -11 1 26 3.17 0.00
 -11 1 25 -2.35 0.00
 -11 1 24 -2.15 0.00
 -11 1 23 1.57 0.00
 -11 1 22 -9.34 0.00
 -11 1 21 4.16 0.00
 -11 1 20 -8.62 0.00
 -11 1 19 1.39 0.00
 -11 1 18 3.03 0.00
 -11 1 17 -4.46 0.00
 -11 1 16 13.11 0.00
 -11 1 15 -1.02 0.00
 -11 1 14 7.13 0.00
 -11 1 13 8.07 0.00
 -11 1 12 -6.62 0.00
 -11 1 11 19.53 0.00
 -11 1 10 -14.52 0.00
 -11 1 9 10.75 0.00
 -11 1 8 -16.09 0.00
 -11 1 7 -5.39 0.00
 -11 1 6 -16.83 0.00
 -11 1 5 -22.16 0.00
 -11 1 4 -3.43 0.00
 -11 1 3 -32.94 0.00
 -11 1 2 26.29 0.00
 -11 1 1 -23.97 0.00
 11 1 0 34.63 0.00
 11 1 1 26.05 0.00
 11 1 2 17.51 0.00
 11 1 3 3.70 0.00
 11 1 4 -7.75 0.00
 11 1 5 -1.62 0.00
 11 1 6 -3.99 0.00
 11 1 7 -31.14 0.00
 11 1 8 2.74 0.00
 11 1 9 -22.54 0.00
 11 1 10 7.53 0.00
 11 1 11 -21.58 0.00
 11 1 12 -2.12 0.00
 11 1 13 3.18 0.00
 11 1 14 -3.32 0.00
 11 1 15 4.03 0.00
 11 1 16 -1.84 0.00
 11 1 17 7.03 0.00
 11 1 18 1.29 0.00
 11 1 19 -0.58 0.00
 11 1 20 -1.58 0.00
 11 1 21 1.63 0.00
 11 1 22 -1.67 0.00
 11 1 23 1.14 0.00
 11 1 24 0.18 0.00
 -11 3 33 -0.22 0.00
 -11 3 32 -1.31 0.00
 -11 3 31 -0.32 0.00
 -11 3 30 -1.93 0.00
 -11 3 29 1.00 0.00
 -11 3 28 1.73 0.00
 -11 3 27 1.57 0.00
 -11 3 26 2.43 0.00
 -11 3 25 1.95 0.00
 -11 3 24 -1.18 0.00
 -11 3 23 3.31 0.00
 -11 3 22 -5.09 0.00
 -11 3 21 4.62 0.00
 -11 3 20 -1.56 0.00
 -11 3 19 1.42 0.00
 -11 3 18 5.75 0.00
 -11 3 17 -5.83 0.00
 -11 3 16 1.85 0.00
 -11 3 15 -15.98 0.00
 -11 3 14 -10.93 0.00
 -11 3 13 -18.80 0.00
 -11 3 12 -13.21 0.00
 -11 3 11 -14.32 0.00
 -11 3 10 8.18 0.00
 -11 3 9 6.46 0.00
 -11 3 8 19.57 0.00
 -11 3 7 21.50 0.00
 -11 3 6 5.26 0.00
 -11 3 5 17.93 0.00
 -11 3 4 -8.54 0.00
 -11 3 3 1.47 0.00
 -11 3 2 -4.93 0.00
 -11 3 1 -14.54 0.00
 11 3 0 13.73 0.00
 11 3 1 1.52 0.00
 11 3 2 -1.54 0.00
 11 3 3 -5.17 0.00
 11 3 4 -7.84 0.00
 11 3 5 -17.59 0.00
 11 3 6 -16.47 0.00
 11 3 7 0.35 0.00
 11 3 8 6.47 0.00
 11 3 9 3.88 0.00
 11 3 10 5.15 0.00
 11 3 11 14.53 0.00
 11 3 12 8.33 0.00
 11 3 13 3.29 0.00
 11 3 14 -3.22 0.00
 11 3 15 2.35 0.00
 11 3 16 0.45 0.00
 11 3 17 -3.97 0.00
 11 3 18 -0.75 0.00
 11 3 19 -2.82 0.00
 11 3 20 1.14 0.00
 11 3 21 -4.91 0.00
 11 3 22 -0.77 0.00
 11 3 23 -1.95 0.00
 11 3 24 0.40 0.00
 -11 5 33 0.22 0.00
 -11 5 32 -2.36 0.00
 -11 5 31 0.16 0.00
 -11 5 30 -5.08 0.00
 -11 5 29 -2.45 0.00
 -11 5 28 -3.81 0.00
 -11 5 27 -3.51 0.00
 -11 5 26 2.89 0.00
 -11 5 25 -3.94 0.00
 -11 5 24 5.78 0.00
 -11 5 23 -1.65 0.00
 -11 5 22 3.92 0.00
 -11 5 21 1.38 0.00
 -11 5 20 3.15 0.00
 -11 5 19 3.55 0.00
 -11 5 18 2.36 0.00
 -11 5 17 4.28 0.00
 -11 5 16 -3.08 0.00
 -11 5 15 5.85 0.00
 -11 5 14 -13.32 0.00
 -11 5 13 3.16 0.00
 -11 5 12 -9.72 0.00
 -11 5 11 -1.14 0.00
 -11 5 10 4.85 0.00
 -11 5 9 -7.24 0.00
 -11 5 8 16.47 0.00
 -11 5 7 -7.28 0.00
 -11 5 6 5.92 0.00
 -11 5 5 -9.64 0.00
 -11 5 4 -13.36 0.00
 -11 5 3 -17.58 0.00
 -11 5 2 -10.83 0.00
 -11 5 1 -24.05 0.00
 11 5 0 -13.66 0.00
 11 5 1 22.85 0.00
 11 5 2 -1.14 0.00
 11 5 3 7.42 0.00
 11 5 4 -3.95 0.00
 11 5 5 -8.00 0.00
 11 5 6 21.85 0.00
 11 5 7 -22.07 0.00
 11 5 8 13.26 0.00
 11 5 9 -19.09 0.00
 11 5 10 9.78 0.00
 11 5 11 -11.78 0.00
 11 5 12 -15.29 0.00
 11 5 13 -0.35 0.00
 11 5 14 -9.26 0.00
 11 5 15 2.16 0.00
 11 5 16 -4.17 0.00
 11 5 17 3.43 0.00
 11 5 18 5.24 0.00
 11 5 19 1.15 0.00
 11 5 20 -0.24 0.00
 11 5 21 1.73 0.00
 11 5 22 -1.07 0.00
 11 5 23 1.11 0.00
 11 5 24 -0.40 0.00
 -11 7 32 1.68 0.00
 -11 7 31 0.88 0.00
 -11 7 30 -0.23 0.00
 -11 7 29 1.95 0.00
 -11 7 28 0.06 0.00
 -11 7 27 -0.02 0.00
 -11 7 26 1.02 0.00
 -11 7 25 -0.80 0.00
 -11 7 24 -1.38 0.00
 -11 7 23 -0.08 0.00
 -11 7 22 -2.82 0.00
 -11 7 21 1.71 0.00
 -11 7 20 1.34 0.00
 -11 7 19 3.93 0.00
 -11 7 18 5.22 0.00
 -11 7 17 4.58 0.00
 -11 7 16 -3.87 0.00
 -11 7 15 1.49 0.00
 -11 7 14 -12.42 0.00
 -11 7 13 -5.63 0.00
 -11 7 12 -1.39 0.00
 -11 7 11 -14.94 0.00
 -11 7 10 29.43 0.00
 -11 7 9 -15.73 0.00
 -11 7 8 34.81 0.00
 -11 7 7 -5.38 0.00
 -11 7 6 3.07 0.00
 -11 7 5 11.74 0.00
 -11 7 4 -24.68 0.00
 -11 7 3 19.22 0.00
 -11 7 2 -25.21 0.00
 -11 7 1 21.62 0.00
 11 7 0 0.71 0.00
 11 7 1 -8.88 0.00
 11 7 2 -4.87 0.00
 11 7 3 2.08 0.00
 11 7 4 -6.24 0.00
 11 7 5 15.52 0.00
 11 7 6 -19.74 0.00
 11 7 7 12.30 0.00
 11 7 8 -0.72 0.00
 11 7 9 9.27 0.00
 11 7 10 -2.77 0.00
 11 7 11 -0.44 0.00
 11 7 12 5.77 0.00
 11 7 13 -2.32 0.00
 11 7 14 -0.05 0.00
 11 7 15 -2.57 0.00
 11 7 16 8.34 0.00
 11 7 17 -1.02 0.00
 11 7 18 5.47 0.00
 11 7 19 -2.31 0.00
 11 7 20 3.23 0.00
 11 7 21 -1.93 0.00
 11 7 22 -1.89 0.00
 11 7 23 0.07 0.00
 -11 9 31 0.31 0.00
 -11 9 30 -1.79 0.00
 -11 9 29 -2.00 0.00
 -11 9 28 0.75 0.00
 -11 9 27 0.57 0.00
 -11 9 26 2.14 0.00
 -11 9 25 3.69 0.00
 -11 9 24 -0.89 0.00
 -11 9 23 -0.74 0.00
 -11 9 22 -3.36 0.00
 -11 9 21 -7.56 0.00
 -11 9 20 1.86 0.00
 -11 9 19 -7.11 0.00
 -11 9 18 8.82 0.00
 -11 9 17 4.15 0.00
 -11 9 16 7.97 0.00
 -11 9 15 13.56 0.00
 -11 9 14 -1.84 0.00
 -11 9 13 11.28 0.00
 -11 9 12 -3.85 0.00
 -11 9 11 -0.17 0.00
 -11 9 10 -1.07 0.00
 -11 9 9 -7.67 0.00
 -11 9 8 -2.06 0.00
 -11 9 7 -5.86 0.00
 -11 9 6 -13.09 0.00
 -11 9 5 -7.51 0.00
 -11 9 4 -17.43 0.00
 -11 9 3 -6.28 0.00
 -11 9 2 -1.00 0.00
 -11 9 1 -8.85 0.00
 11 9 0 10.70 0.00
 11 9 1 -5.44 0.00
 11 9 2 14.83 0.00
 11 9 3 -4.30 0.00
 11 9 4 0.33 0.00
 11 9 5 -8.83 0.00
 11 9 6 3.84 0.00
 11 9 7 4.97 0.00
 11 9 8 -2.61 0.00
 11 9 9 1.70 0.00
 11 9 10 -1.69 0.00
 11 9 11 3.50 0.00
 11 9 12 -11.34 0.00
 11 9 13 -5.69 0.00
 11 9 14 -2.20 0.00
 11 9 15 -3.32 0.00
 11 9 16 2.38 0.00
 11 9 17 -2.29 0.00
 11 9 18 5.32 0.00
 11 9 19 1.56 0.00
 11 9 20 -1.56 0.00
 11 9 21 1.94 0.00
 11 9 22 -2.34 0.00
 -11 11 30 3.27 0.00
 -11 11 29 -1.36 0.00
 -11 11 28 2.05 0.00
 -11 11 27 0.02 0.00
 -11 11 26 0.47 0.00
 -11 11 25 3.36 0.00
 -11 11 24 -0.70 0.00
 -11 11 23 4.28 0.00
 -11 11 22 -3.92 0.00
 -11 11 21 -1.92 0.00
 -11 11 20 -2.93 0.00
 -11 11 19 -7.88 0.00
 -11 11 18 1.77 0.00
 -11 11 17 -8.83 0.00
 -11 11 16 1.92 0.00
 -11 11 15 -1.77 0.00
 -11 11 14 -0.68 0.00
 -11 11 13 6.22 0.00
 -11 11 12 1.03 0.00
 -11 11 11 11.09 0.00
 -11 11 10 10.96 0.00
 -11 11 9 8.50 0.00
 -11 11 8 10.39 0.00
 -11 11 7 1.69 0.00
 -11 11 6 0.38 0.00
 -11 11 5 -0.55 0.00
 -11 11 4 -6.80 0.00
 -11 11 3 -2.58 0.00
 -11 11 2 0.85 0.00
 -11 11 1 9.34 0.00
 11 11 0 5.84 0.00
 11 11 1 -6.91 0.00
 11 11 2 -4.58 0.00
 11 11 3 -8.13 0.00
 11 11 4 -16.26 0.00
 11 11 5 10.17 0.00
 11 11 6 -15.92 0.00
 11 11 7 7.05 0.00
 11 11 8 -1.40 0.00
 11 11 9 10.59 0.00
 11 11 10 3.30 0.00
 11 11 11 -1.02 0.00
 11 11 12 3.75 0.00
 11 11 13 1.76 0.00
 11 11 14 1.12 0.00
 11 11 15 -0.67 0.00
 11 11 16 5.11 0.00
 11 11 17 1.76 0.00
 11 11 18 3.82 0.00
 11 11 19 -2.05 0.00
 11 11 20 1.67 0.00
 11 11 21 -1.51 0.00
 -11 13 29 -0.03 0.00
 -11 13 28 -0.73 0.00
 -11 13 27 0.16 0.00
 -11 13 26 0.94 0.00
 -11 13 25 2.16 0.00
 -11 13 24 -1.93 0.00
 -11 13 23 2.74 0.00
 -11 13 22 -1.99 0.00
 -11 13 21 -1.54 0.00
 -11 13 20 3.50 0.00
 -11 13 19 -5.16 0.00
 -11 13 18 10.25 0.00
 -11 13 17 -2.32 0.00
 -11 13 16 7.11 0.00
 -11 13 15 0.34 0.00
 -11 13 14 -6.23 0.00
 -11 13 13 1.21 0.00
 -11 13 12 -13.46 0.00
 -11 13 11 -0.20 0.00
 -11 13 10 -10.55 0.00
 -11 13 9 5.42 0.00
 -11 13 8 -2.74 0.00
 -11 13 7 10.79 0.00
 -11 13 6 -2.33 0.00
 -11 13 5 5.36 0.00
 -11 13 4 3.23 0.00
 -11 13 3 -5.34 0.00
 -11 13 2 8.01 0.00
 -11 13 1 -14.19 0.00
 11 13 0 13.56 0.00
 11 13 1 2.12 0.00
 11 13 2 2.47 0.00
 11 13 3 -1.93 0.00
 11 13 4 -3.35 0.00
 11 13 5 -9.17 0.00
 11 13 6 -2.87 0.00
 11 13 7 1.92 0.00
 11 13 8 5.99 0.00
 11 13 9 0.05 0.00
 11 13 10 4.49 0.00
 11 13 11 3.79 0.00
 11 13 12 -1.99 0.00
 11 13 13 -2.72 0.00
 11 13 14 -6.15 0.00
 11 13 15 1.25 0.00
 11 13 16 -4.14 0.00
 11 13 17 0.97 0.00
 11 13 18 -2.06 0.00
 11 13 19 2.49 0.00
 11 13 20 -1.35 0.00
 -11 15 28 1.22 0.00
 -11 15 27 -2.25 0.00
 -11 15 26 1.12 0.00
 -11 15 25 0.16 0.00
 -11 15 24 2.03 0.00
 -11 15 23 0.54 0.00
 -11 15 22 -0.63 0.00
 -11 15 21 -0.05 0.00
 -11 15 20 -3.76 0.00
 -11 15 19 0.06 0.00
 -11 15 18 -2.58 0.00
 -11 15 17 1.51 0.00
 -11 15 16 -0.77 0.00
 -11 15 15 3.44 0.00
 -11 15 14 -0.34 0.00
 -11 15 13 -0.52 0.00
 -11 15 12 0.89 0.00
 -11 15 11 -2.04 0.00
 -11 15 10 4.23 0.00
 -11 15 9 -1.98 0.00
 -11 15 8 4.18 0.00
 -11 15 7 3.97 0.00
 -11 15 6 4.31 0.00
 -11 15 5 5.18 0.00
 -11 15 4 2.96 0.00
 -11 15 3 2.98 0.00
 -11 15 2 7.58 0.00
 -11 15 1 2.09 0.00
 11 15 0 -2.14 0.00
 11 15 1 -0.34 0.00
 11 15 2 -8.87 0.00
 11 15 3 -0.64 0.00
 11 15 4 -16.96 0.00
 11 15 5 5.33 0.00
 11 15 6 -2.57 0.00
 11 15 7 1.85 0.00
 11 15 8 6.42 0.00
 11 15 9 1.75 0.00
 11 15 10 8.97 0.00
 11 15 11 -3.25 0.00
 11 15 12 -1.42 0.00
 11 15 13 0.66 0.00
 11 15 14 -2.14 0.00
 11 15 15 1.51 0.00
 11 15 16 -1.04 0.00
 11 15 17 2.26 0.00
 11 15 18 1.11 0.00
 11 15 19 -1.11 0.00
 -11 17 26 -0.09 0.00
 -11 17 25 -3.84 0.00
 -11 17 24 1.13 0.00
 -11 17 23 0.04 0.00
 -11 17 22 -1.26 0.00
 -11 17 21 2.14 0.00
 -11 17 20 -0.84 0.00
 -11 17 19 1.56 0.00
 -11 17 18 1.94 0.00
 -11 17 17 2.86 0.00
 -11 17 16 2.67 0.00
 -11 17 15 -0.58 0.00
 -11 17 14 -1.19 0.00
 -11 17 13 -4.80 0.00
 -11 17 12 -3.75 0.00
 -11 17 11 -8.74 0.00
 -11 17 10 -0.45 0.00
 -11 17 9 -1.99 0.00
 -11 17 8 -0.76 0.00
 -11 17 7 4.62 0.00
 -11 17 6 -5.82 0.00
 -11 17 5 7.89 0.00
 -11 17 4 -4.81 0.00
 -11 17 3 1.10 0.00
 -11 17 2 0.35 0.00
 -11 17 1 -1.40 0.00
 11 17 0 11.11 0.00
 11 17 1 1.19 0.00
 11 17 2 6.68 0.00
 11 17 3 -0.56 0.00
 11 17 4 6.31 0.00
 11 17 5 0.21 0.00
 11 17 6 1.24 0.00
 11 17 7 0.69 0.00
 11 17 8 5.20 0.00
 11 17 9 -1.74 0.00
 11 17 10 -0.93 0.00
 11 17 11 -1.21 0.00
 11 17 12 -2.40 0.00
 11 17 13 0.69 0.00
 11 17 14 -4.98 0.00
 11 17 15 1.80 0.00
 11 17 16 -0.69 0.00
 11 17 17 0.86 0.00
 -11 19 24 -0.88 0.00
 -11 19 23 1.50 0.00
 -11 19 22 0.95 0.00
 -11 19 21 0.21 0.00
 -11 19 20 -1.83 0.00
 -11 19 19 0.64 0.00
 -11 19 18 -3.59 0.00
 -11 19 17 1.53 0.00
 -11 19 16 -1.47 0.00
 -11 19 15 5.48 0.00
 -11 19 14 0.80 0.00
 -11 19 13 2.20 0.00
 -11 19 12 5.15 0.00
 -11 19 11 -2.44 0.00
 -11 19 10 5.24 0.00
 -11 19 9 -4.43 0.00
 -11 19 8 2.75 0.00
 -11 19 7 -0.11 0.00
 -11 19 6 -2.86 0.00
 -11 19 5 -0.37 0.00
 -11 19 4 -3.78 0.00
 -11 19 3 -0.85 0.00
 -11 19 2 1.42 0.00
 -11 19 1 -4.30 0.00
 11 19 0 2.02 0.00
 11 19 1 -0.61 0.00
 11 19 2 1.66 0.00
 11 19 3 -1.71 0.00
 11 19 4 -4.12 0.00
 11 19 5 -3.92 0.00
 11 19 6 -0.23 0.00
 11 19 7 -1.51 0.00
 11 19 8 0.44 0.00
 11 19 9 -1.19 0.00
 11 19 10 2.59 0.00
 11 19 11 0.01 0.00
 11 19 12 -0.91 0.00
 11 19 13 -1.21 0.00
 11 19 14 1.11 0.00
 11 19 15 0.88 0.00
 -11 21 21 2.33 0.00
 -11 21 20 -1.35 0.00
 -11 21 19 -0.59 0.00
 -11 21 18 0.18 0.00
 -11 21 17 -0.36 0.00
 -11 21 16 -1.40 0.00
 -11 21 15 -0.75 0.00
 -11 21 14 -2.29 0.00
 -11 21 13 -0.28 0.00
 -11 21 12 -2.72 0.00
 -11 21 11 0.38 0.00
 -11 21 10 1.91 0.00
 -11 21 9 1.09 0.00
 -11 21 8 1.22 0.00
 -11 21 7 -0.19 0.00
 -11 21 6 -2.47 0.00
 -11 21 5 -1.05 0.00
 -11 21 4 -5.00 0.00
 -11 21 3 -3.27 0.00
 -11 21 2 -1.37 0.00
 -11 21 1 0.92 0.00
 11 21 0 3.26 0.00
 11 21 1 -1.27 0.00
 11 21 2 3.18 0.00
 11 21 3 -3.74 0.00
 11 21 4 2.79 0.00
 11 21 5 -0.16 0.00
 11 21 6 1.86 0.00
 11 21 7 -0.40 0.00
 11 21 8 2.83 0.00
 11 21 9 0.76 0.00
 11 21 10 -0.83 0.00
 11 21 11 -1.26 0.00
 11 21 12 -2.38 0.00
 -11 23 18 -0.89 0.00
 -11 23 17 -0.17 0.00
 -11 23 16 -0.54 0.00
 -11 23 15 1.79 0.00
 -11 23 14 -2.63 0.00
 -11 23 13 1.49 0.00
 -11 23 12 -0.65 0.00
 -11 23 11 -1.46 0.00
 -11 23 10 3.02 0.00
 -11 23 9 -1.64 0.00
 -11 23 8 5.26 0.00
 -11 23 7 -0.32 0.00
 -11 23 6 1.03 0.00
 -11 23 5 -1.19 0.00
 -11 23 4 -1.97 0.00
 -11 23 3 -1.46 0.00
 -11 23 2 -1.78 0.00
 -11 23 1 -2.53 0.00
 11 23 0 0.86 0.00
 11 23 1 -0.82 0.00
 11 23 2 -1.11 0.00
 11 23 3 -0.52 0.00
 11 23 4 -3.69 0.00
 11 23 5 -1.07 0.00
 11 23 6 -2.36 0.00
 11 23 7 0.99 0.00
 11 23 8 0.47 0.00
 11 23 9 -0.01 0.00
 -11 25 12 -0.76 0.00
 -11 25 11 0.14 0.00
 -11 25 10 -0.22 0.00
 -11 25 9 0.99 0.00
 -11 25 8 -0.44 0.00
 -11 25 7 1.42 0.00
 -11 25 6 -0.12 0.00
 -11 25 5 1.17 0.00
 -11 25 4 -0.64 0.00
 -11 25 3 -0.05 0.00
 -11 25 2 0.35 0.00
 -11 25 1 0.86 0.00
 11 25 0 -0.78 0.00
 11 25 1 -1.51 0.00
 11 25 2 -0.62 0.00
 11 25 3 -1.61 0.00
 -12 0 32 -0.59 0.00
 -12 0 30 3.06 0.00
 -12 0 28 6.65 0.00
 -12 0 26 2.96 0.00
 -12 0 24 -4.78 0.00
 -12 0 22 -8.66 0.00
 -12 0 20 -4.29 0.00
 -12 0 18 3.65 0.00
 -12 0 16 1.96 0.00
 -12 0 14 -5.74 0.00
 -12 0 12 -8.06 0.00
 -12 0 10 13.04 0.00
 -12 0 8 22.74 0.00
 -12 0 6 13.65 0.00
 -12 0 4 0.07 0.00
 -12 0 2 1.53 0.00
 12 0 0 13.28 0.00
 12 0 2 -8.87 0.00
 12 0 4 -20.76 0.00
 12 0 6 -35.20 0.00
 12 0 8 -9.78 0.00
 12 0 10 -5.12 0.00
 12 0 12 10.11 0.00
 12 0 14 2.50 0.00
 12 0 16 7.16 0.00
 12 0 18 2.95 0.00
 12 0 20 4.72 0.00
 12 0 22 0.80 0.00
 -12 2 33 -0.62 0.00
 -12 2 32 -0.71 0.00
 -12 2 31 -1.81 0.00
 -12 2 30 -2.28 0.00
 -12 2 29 -2.34 0.00
 -12 2 28 -1.70 0.00
 -12 2 27 0.30 0.00
 -12 2 26 0.60 0.00
 -12 2 25 2.81 0.00
 -12 2 24 -0.23 0.00
 -12 2 23 4.87 0.00
 -12 2 22 -2.55 0.00
 -12 2 21 4.60 0.00
 -12 2 20 0.33 0.00
 -12 2 19 0.50 0.00
 -12 2 18 8.60 0.00
 -12 2 17 -6.92 0.00
 -12 2 16 16.03 0.00
 -12 2 15 -13.33 0.00
 -12 2 14 10.20 0.00
 -12 2 13 -10.39 0.00
 -12 2 12 0.77 0.00
 -12 2 11 1.89 0.00
 -12 2 10 -10.06 0.00
 -12 2 9 20.77 0.00
 -12 2 8 -11.40 0.00
 -12 2 7 27.09 0.00
 -12 2 6 -17.85 0.00
 -12 2 5 14.02 0.00
 -12 2 4 -17.88 0.00
 -12 2 3 -8.37 0.00
 -12 2 2 -7.00 0.00
 -12 2 1 -23.77 0.00
 12 2 0 -7.27 0.00
 12 2 1 11.29 0.00
 12 2 2 -3.95 0.00
 12 2 3 -2.45 0.00
 12 2 4 -6.42 0.00
 12 2 5 -18.01 0.00
 12 2 6 19.39 0.00
 12 2 7 -7.27 0.00
 12 2 8 18.21 0.00
 12 2 9 -1.15 0.00
 12 2 10 15.27 0.00
 12 2 11 11.86 0.00
 12 2 12 -9.22 0.00
 12 2 13 7.21 0.00
 12 2 14 -7.23 0.00
 12 2 15 5.36 0.00
 12 2 16 -5.42 0.00
 12 2 17 -1.00 0.00
 12 2 18 2.01 0.00
 12 2 19 -1.16 0.00
 12 2 20 -2.09 0.00
 12 2 21 -2.25 0.00
 12 2 22 -0.99 0.00
 12 2 23 -0.66 0.00
 -12 4 32 -0.09 0.00
 -12 4 31 0.61 0.00
 -12 4 30 -0.50 0.00
 -12 4 29 -1.12 0.00
 -12 4 28 1.29 0.00
 -12 4 27 -4.68 0.00
 -12 4 26 2.95 0.00
 -12 4 25 -3.25 0.00
 -12 4 24 0.29 0.00
 -12 4 23 1.89 0.00
 -12 4 22 -2.32 0.00
 -12 4 21 6.34 0.00
 -12 4 20 -0.37 0.00
 -12 4 19 3.63 0.00
 -12 4 18 3.04 0.00
 -12 4 17 -6.52 0.00
 -12 4 16 -3.75 0.00
 -12 4 15 -11.04 0.00
 -12 4 14 -14.34 0.00
 -12 4 13 -2.74 0.00
 -12 4 12 -13.52 0.00
 -12 4 11 15.84 0.00
 -12 4 10 10.40 0.00
 -12 4 9 22.70 0.00
 -12 4 8 25.21 0.00
 -12 4 7 19.67 0.00
 -12 4 6 19.16 0.00
 -12 4 5 8.16 0.00
 -12 4 4 6.25 0.00
 -12 4 3 -6.01 0.00
 -12 4 2 6.70 0.00
 -12 4 1 -9.41 0.00
 12 4 0 9.93 0.00
 12 4 1 18.34 0.00
 12 4 2 -6.55 0.00
 12 4 3 9.00 0.00
 12 4 4 -18.27 0.00
 12 4 5 10.71 0.00
 12 4 6 -22.05 0.00
 12 4 7 -8.08 0.00
 12 4 8 -4.84 0.00
 12 4 9 -2.20 0.00
 12 4 10 0.07 0.00
 12 4 11 -5.51 0.00
 12 4 12 4.43 0.00
 12 4 13 7.36 0.00
 12 4 14 -1.13 0.00
 12 4 15 2.81 0.00
 12 4 16 2.74 0.00
 12 4 17 1.94 0.00
 12 4 18 2.33 0.00
 12 4 19 -3.78 0.00
 12 4 20 2.55 0.00
 12 4 21 -1.13 0.00
 12 4 22 -0.55 0.00
 12 4 23 -0.21 0.00
 -12 6 32 -1.51 0.00
 -12 6 31 1.25 0.00
 -12 6 30 -4.84 0.00
 -12 6 29 0.68 0.00
 -12 6 28 -2.00 0.00
 -12 6 27 1.35 0.00
 -12 6 26 1.42 0.00
 -12 6 25 0.31 0.00
 -12 6 24 0.41 0.00
 -12 6 23 -1.63 0.00
 -12 6 22 -2.68 0.00
 -12 6 21 -1.36 0.00
 -12 6 20 0.71 0.00
 -12 6 19 2.41 0.00
 -12 6 18 7.12 0.00
 -12 6 17 7.24 0.00
 -12 6 16 5.70 0.00
 -12 6 15 4.51 0.00
 -12 6 14 -4.86 0.00
 -12 6 13 -4.23 0.00
 -12 6 12 -6.87 0.00
 -12 6 11 -15.63 0.00
 -12 6 10 0.76 0.00
 -12 6 9 -9.86 0.00
 -12 6 8 2.50 0.00
 -12 6 7 3.93 0.00
 -12 6 6 -13.47 0.00
 -12 6 5 13.19 0.00
 -12 6 4 -21.42 0.00
 -12 6 3 12.72 0.00
 -12 6 2 -9.05 0.00
 -12 6 1 3.93 0.00
 12 6 0 12.47 0.00
 12 6 1 -11.29 0.00
 12 6 2 16.31 0.00
 12 6 3 -5.63 0.00
 12 6 4 11.20 0.00
 12 6 5 -10.16 0.00
 12 6 6 6.48 0.00
 12 6 7 10.23 0.00
 12 6 8 5.77 0.00
 12 6 9 9.02 0.00
 12 6 10 0.08 0.00
 12 6 11 15.50 0.00
 12 6 12 -6.13 0.00
 12 6 13 0.14 0.00
 12 6 14 -5.71 0.00
 12 6 15 0.19 0.00
 12 6 16 -1.33 0.00
 12 6 17 -3.13 0.00
 12 6 18 0.98 0.00
 12 6 19 1.09 0.00
 12 6 20 -1.65 0.00
 12 6 21 -0.68 0.00
 12 6 22 -1.86 0.00
 -12 8 31 1.94 0.00
 -12 8 30 3.33 0.00
 -12 8 29 0.12 0.00
 -12 8 28 2.81 0.00
 -12 8 27 -1.88 0.00
 -12 8 26 4.32 0.00
 -12 8 25 -2.33 0.00
 -12 8 24 3.38 0.00
 -12 8 23 -4.18 0.00
 -12 8 22 -1.80 0.00
 -12 8 21 -6.14 0.00
 -12 8 20 -5.70 0.00
 -12 8 19 -3.21 0.00
 -12 8 18 -7.17 0.00
 -12 8 17 3.89 0.00
 -12 8 16 -8.72 0.00
 -12 8 15 12.76 0.00
 -12 8 14 -7.84 0.00
 -12 8 13 13.41 0.00
 -12 8 12 2.51 0.00
 -12 8 11 6.12 0.00
 -12 8 10 16.07 0.00
 -12 8 9 -9.38 0.00
 -12 8 8 15.34 0.00
 -12 8 7 -14.12 0.00
 -12 8 6 1.01 0.00
 -12 8 5 -6.77 0.00
 -12 8 4 -8.86 0.00
 -12 8 3 4.30 0.00
 -12 8 2 5.13 0.00
 -12 8 1 13.01 0.00
 12 8 0 13.09 0.00
 12 8 1 -3.16 0.00
 12 8 2 12.22 0.00
 12 8 3 3.53 0.00
 12 8 4 -5.24 0.00
 12 8 5 16.28 0.00
 12 8 6 -4.03 0.00
 12 8 7 3.62 0.00
 12 8 8 -4.95 0.00
 12 8 9 0.95 0.00
 12 8 10 -0.54 0.00
 12 8 11 -10.03 0.00
 12 8 12 -5.95 0.00
 12 8 13 -3.08 0.00
 12 8 14 -1.29 0.00
 12 8 15 -4.00 0.00
 12 8 16 3.78 0.00
 12 8 17 0.79 0.00
 12 8 18 5.77 0.00
 12 8 19 -1.24 0.00
 12 8 20 0.88 0.00
 12 8 21 1.08 0.00
 12 8 22 -1.70 0.00
 -12 10 30 -0.85 0.00
 -12 10 29 0.99 0.00
 -12 10 28 0.41 0.00
 -12 10 27 3.16 0.00
 -12 10 26 0.76 0.00
 -12 10 25 4.06 0.00
 -12 10 24 -2.19 0.00
 -12 10 23 3.42 0.00
 -12 10 22 -3.90 0.00
 -12 10 21 -0.28 0.00
 -12 10 20 -0.47 0.00
 -12 10 19 -2.00 0.00
 -12 10 18 5.38 0.00
 -12 10 17 -0.07 0.00
 -12 10 16 2.09 0.00
 -12 10 15 0.05 0.00
 -12 10 14 -5.68 0.00
 -12 10 13 -3.83 0.00
 -12 10 12 -4.89 0.00
 -12 10 11 -11.89 0.00
 -12 10 10 6.13 0.00
 -12 10 9 -11.24 0.00
 -12 10 8 6.04 0.00
 -12 10 7 -4.82 0.00
 -12 10 6 -11.25 0.00
 -12 10 5 3.08 0.00
 -12 10 4 -18.89 0.00
 -12 10 3 4.93 0.00
 -12 10 2 -8.80 0.00
 -12 10 1 6.86 0.00
 12 10 0 17.23 0.00
 12 10 1 -11.86 0.00
 12 10 2 16.98 0.00
 12 10 3 -9.50 0.00
 12 10 4 13.38 0.00
 12 10 5 -5.95 0.00
 12 10 6 -1.95 0.00
 12 10 7 4.52 0.00
 12 10 8 3.15 0.00
 12 10 9 2.86 0.00
 12 10 10 -1.99 0.00
 12 10 11 2.79 0.00
 12 10 12 0.86 0.00
 12 10 13 -2.63 0.00
 12 10 14 -2.49 0.00
 12 10 15 2.26 0.00
 12 10 16 1.33 0.00
 12 10 17 2.47 0.00
 12 10 18 -0.76 0.00
 12 10 19 2.68 0.00
 12 10 20 -1.37 0.00
 12 10 21 -0.17 0.00
 -12 12 29 -0.84 0.00
 -12 12 28 -0.23 0.00
 -12 12 27 -0.77 0.00
 -12 12 26 -0.34 0.00
 -12 12 25 4.27 0.00
 -12 12 24 -0.61 0.00
 -12 12 23 2.42 0.00
 -12 12 22 -1.04 0.00
 -12 12 21 -4.19 0.00
 -12 12 20 0.44 0.00
 -12 12 19 -8.50 0.00
 -12 12 18 2.63 0.00
 -12 12 17 -3.70 0.00
 -12 12 16 1.51 0.00
 -12 12 15 5.15 0.00
 -12 12 14 -4.72 0.00
 -12 12 13 8.89 0.00
 -12 12 12 -5.85 0.00
 -12 12 11 7.63 0.00
 -12 12 10 -2.08 0.00
 -12 12 9 3.01 0.00
 -12 12 8 2.87 0.00
 -12 12 7 1.49 0.00
 -12 12 6 4.68 0.00
 -12 12 5 -5.11 0.00
 -12 12 4 5.81 0.00
 -12 12 3 -10.28 0.00
 -12 12 2 11.13 0.00
 -12 12 1 -14.78 0.00
 12 12 0 1.53 0.00
 12 12 1 8.73 0.00
 12 12 2 -6.06 0.00
 12 12 3 3.39 0.00
 12 12 4 -16.96 0.00
 12 12 5 -2.97 0.00
 12 12 6 -1.43 0.00
 12 12 7 -6.13 0.00
 12 12 8 4.43 0.00
 12 12 9 -6.87 0.00
 12 12 10 9.39 0.00
 12 12 11 -6.64 0.00
 12 12 12 -2.16 0.00
 12 12 13 -3.62 0.00
 12 12 14 -1.00 0.00
 12 12 15 -1.13 0.00
 12 12 16 -0.58 0.00
 12 12 17 0.80 0.00
 12 12 18 2.28 0.00
 12 12 19 -0.38 0.00
 12 12 20 -0.01 0.00
 -12 14 28 0.96 0.00
 -12 14 27 -0.22 0.00
 -12 14 26 -1.11 0.00
 -12 14 25 -0.11 0.00
 -12 14 24 -0.85 0.00
 -12 14 23 3.44 0.00
 -12 14 22 -1.60 0.00
 -12 14 21 3.49 0.00
 -12 14 20 1.87 0.00
 -12 14 19 0.45 0.00
 -12 14 18 6.81 0.00
 -12 14 17 -2.98 0.00
 -12 14 16 4.26 0.00
 -12 14 15 -5.42 0.00
 -12 14 14 -4.58 0.00
 -12 14 13 -6.27 0.00
 -12 14 12 -9.93 0.00
 -12 14 11 -5.98 0.00
 -12 14 10 -2.45 0.00
 -12 14 9 -2.01 0.00
 -12 14 8 3.09 0.00
 -12 14 7 0.73 0.00
 -12 14 6 2.23 0.00
 -12 14 5 2.63 0.00
 -12 14 4 -1.02 0.00
 -12 14 3 -1.83 0.00
 -12 14 2 -0.91 0.00
 -12 14 1 3.24 0.00
 12 14 0 2.08 0.00
 12 14 1 -3.71 0.00
 12 14 2 -5.54 0.00
 12 14 3 -7.65 0.00
 12 14 4 -5.78 0.00
 12 14 5 -0.71 0.00
 12 14 6 -4.17 0.00
 12 14 7 -0.72 0.00
 12 14 8 8.75 0.00
 12 14 9 1.18 0.00
 12 14 10 6.05 0.00
 12 14 11 -0.64 0.00
 12 14 12 2.79 0.00
 12 14 13 2.19 0.00
 12 14 14 -3.62 0.00
 12 14 15 2.85 0.00
 12 14 16 -1.04 0.00
 12 14 17 2.50 0.00
 12 14 18 -0.46 0.00
 -12 16 26 0.70 0.00
 -12 16 25 -1.01 0.00
 -12 16 24 -1.00 0.00
 -12 16 23 0.63 0.00
 -12 16 22 -0.92 0.00
 -12 16 21 -1.33 0.00
 -12 16 20 0.19 0.00
 -12 16 19 -2.45 0.00
 -12 16 18 3.67 0.00
 -12 16 17 0.54 0.00
 -12 16 16 5.69 0.00
 -12 16 15 5.27 0.00
 -12 16 14 1.53 0.00
 -12 16 13 4.00 0.00
 -12 16 12 -0.28 0.00
 -12 16 11 -0.66 0.00
 -12 16 10 -1.30 0.00
 -12 16 9 -0.16 0.00
 -12 16 8 -0.20 0.00
 -12 16 7 4.27 0.00
 -12 16 6 -2.87 0.00
 -12 16 5 1.52 0.00
 -12 16 4 -0.62 0.00
 -12 16 3 -3.90 0.00
 -12 16 2 1.80 0.00
 -12 16 1 -11.62 0.00
 12 16 0 1.32 0.00
 12 16 1 4.57 0.00
 12 16 2 -3.94 0.00
 12 16 3 3.62 0.00
 12 16 4 -7.42 0.00
 12 16 5 -3.06 0.00
 12 16 6 -1.11 0.00
 12 16 7 -0.01 0.00
 12 16 8 3.64 0.00
 12 16 9 -2.95 0.00
 12 16 10 4.47 0.00
 12 16 11 -1.09 0.00
 12 16 12 -1.41 0.00
 12 16 13 -3.49 0.00
 12 16 14 -1.92 0.00
 12 16 15 -0.51 0.00
 12 16 16 -0.13 0.00
 12 16 17 -0.52 0.00
 -12 18 24 0.79 0.00
 -12 18 23 0.31 0.00
 -12 18 22 -0.19 0.00
 -12 18 21 2.46 0.00
 -12 18 20 -2.20 0.00
 -12 18 19 0.67 0.00
 -12 18 18 -1.34 0.00
 -12 18 17 -1.07 0.00
 -12 18 16 -1.89 0.00
 -12 18 15 -2.73 0.00
 -12 18 14 0.65 0.00
 -12 18 13 -4.43 0.00
 -12 18 12 3.22 0.00
 -12 18 11 -3.32 0.00
 -12 18 10 6.12 0.00
 -12 18 9 -1.24 0.00
 -12 18 8 0.82 0.00
 -12 18 7 1.78 0.00
 -12 18 6 -4.88 0.00
 -12 18 5 1.91 0.00
 -12 18 4 -8.33 0.00
 -12 18 3 -0.59 0.00
 -12 18 2 -1.26 0.00
 -12 18 1 3.40 0.00
 12 18 0 1.67 0.00
 12 18 1 -3.28 0.00
 12 18 2 2.13 0.00
 12 18 3 -5.64 0.00
 12 18 4 -2.86 0.00
 12 18 5 1.49 0.00
 12 18 6 -1.03 0.00
 12 18 7 1.61 0.00
 12 18 8 1.23 0.00
 12 18 9 4.56 0.00
 12 18 10 -0.03 0.00
 12 18 11 1.30 0.00
 12 18 12 -3.33 0.00
 12 18 13 2.13 0.00
 12 18 14 -1.12 0.00
 12 18 15 -0.03 0.00
 -12 20 22 -0.34 0.00
 -12 20 21 0.03 0.00
 -12 20 20 0.22 0.00
 -12 20 19 -1.57 0.00
 -12 20 18 0.19 0.00
 -12 20 17 0.80 0.00
 -12 20 16 1.76 0.00
 -12 20 15 2.58 0.00
 -12 20 14 -0.97 0.00
 -12 20 13 2.40 0.00
 -12 20 12 -0.29 0.00
 -12 20 11 -0.18 0.00
 -12 20 10 2.03 0.00
 -12 20 9 2.18 0.00
 -12 20 8 2.18 0.00
 -12 20 7 3.33 0.00
 -12 20 6 -3.77 0.00
 -12 20 5 1.17 0.00
 -12 20 4 -5.19 0.00
 -12 20 3 -3.42 0.00
 -12 20 2 -4.23 0.00
 -12 20 1 -5.72 0.00
 12 20 0 3.55 0.00
 12 20 1 2.16 0.00
 12 20 2 1.96 0.00
 12 20 3 1.73 0.00
 12 20 4 1.52 0.00
 12 20 5 0.21 0.00
 12 20 6 -1.53 0.00
 12 20 7 1.35 0.00
 12 20 8 0.68 0.00
 12 20 9 -1.55 0.00
 12 20 10 -0.79 0.00
 12 20 11 -0.95 0.00
 12 20 12 0.00 0.00
 -12 22 19 0.13 0.00
 -12 22 18 -0.36 0.00
 -12 22 17 -0.52 0.00
 -12 22 16 -3.23 0.00
 -12 22 15 0.36 0.00
 -12 22 14 -2.79 0.00
 -12 22 13 -2.22 0.00
 -12 22 12 0.29 0.00
 -12 22 11 -2.46 0.00
 -12 22 10 3.38 0.00
 -12 22 9 -1.53 0.00
 -12 22 8 3.02 0.00
 -12 22 7 1.77 0.00
 -12 22 6 1.09 0.00
 -12 22 5 1.54 0.00
 -12 22 4 -1.42 0.00
 -12 22 3 0.35 0.00
 -12 22 2 1.74 0.00
 -12 22 1 -0.73 0.00
 12 22 0 1.12 0.00
 12 22 1 -1.03 0.00
 12 22 2 1.96 0.00
 12 22 3 -1.90 0.00
 12 22 4 -2.48 0.00
 12 22 5 -0.36 0.00
 12 22 6 -1.17 0.00
 12 22 7 1.19 0.00
 12 22 8 -0.69 0.00
 12 22 9 2.13 0.00
 -12 24 14 -1.75 0.00
 -12 24 13 0.45 0.00
 -12 24 12 -2.41 0.00
 -12 24 11 0.58 0.00
 -12 24 10 -0.02 0.00
 -12 24 9 1.34 0.00
 -12 24 8 1.50 0.00
 -12 24 7 0.41 0.00
 -12 24 6 0.44 0.00
 -12 24 5 1.20 0.00
 -12 24 4 0.11 0.00
 -12 24 3 0.97 0.00
 -12 24 2 -0.64 0.00
 -12 24 1 2.13 0.00
 12 24 0 0.81 0.00
 12 24 1 -0.35 0.00
 12 24 2 -0.73 0.00
 12 24 3 -0.04 0.00
 12 24 4 -0.47 0.00
 -13 1 32 0.02 0.00
 -13 1 31 0.56 0.00
 -13 1 30 0.13 0.00
 -13 1 29 -0.16 0.00
 -13 1 28 0.19 0.00
 -13 1 27 -3.24 0.00
 -13 1 26 0.57 0.00
 -13 1 25 -2.87 0.00
 -13 1 24 -0.40 0.00
 -13 1 23 0.58 0.00
 -13 1 22 -1.22 0.00
 -13 1 21 2.18 0.00
 -13 1 20 -0.59 0.00
 -13 1 19 -2.34 0.00
 -13 1 18 0.65 0.00
 -13 1 17 -11.65 0.00
 -13 1 16 -1.48 0.00
 -13 1 15 -12.57 0.00
 -13 1 14 -6.92 0.00
 -13 1 13 -1.60 0.00
 -13 1 12 -6.12 0.00
 -13 1 11 18.77 0.00
 -13 1 10 4.09 0.00
 -13 1 9 22.14 0.00
 -13 1 8 12.78 0.00
 -13 1 7 15.93 0.00
 -13 1 6 6.60 0.00
 -13 1 5 1.69 0.00
 -13 1 4 -2.18 0.00
 -13 1 3 -6.59 0.00
 -13 1 2 0.11 0.00
 -13 1 1 -7.78 0.00
 13 1 0 2.33 0.00
 13 1 1 15.94 0.00
 13 1 2 1.10 0.00
 13 1 3 12.03 0.00
 13 1 4 -1.82 0.00
 13 1 5 15.62 0.00
 13 1 6 7.96 0.00
 13 1 7 -3.84 0.00
 13 1 8 10.08 0.00
 13 1 9 -4.70 0.00
 13 1 10 5.93 0.00
 13 1 11 -13.16 0.00
 13 1 12 -6.93 0.00
 13 1 13 0.07 0.00
 13 1 14 -7.79 0.00
 13 1 15 -0.78 0.00
 13 1 16 -2.80 0.00
 13 1 17 1.61 0.00
 13 1 18 2.67 0.00
 13 1 19 -3.33 0.00
 13 1 20 1.29 0.00
 13 1 21 -0.21 0.00
 13 1 22 0.26 0.00
 -13 3 32 -0.94 0.00
 -13 3 31 -3.20 0.00
 -13 3 30 -0.24 0.00
 -13 3 29 -3.49 0.00
 -13 3 28 2.65 0.00
 -13 3 27 -0.06 0.00
 -13 3 26 0.98 0.00
 -13 3 25 4.15 0.00
 -13 3 24 -3.37 0.00
 -13 3 23 7.41 0.00
 -13 3 22 -5.24 0.00
 -13 3 21 9.11 0.00
 -13 3 20 0.54 0.00
 -13 3 19 5.80 0.00
 -13 3 18 7.31 0.00
 -13 3 17 -1.92 0.00
 -13 3 16 3.12 0.00
 -13 3 15 -12.68 0.00
 -13 3 14 -10.18 0.00
 -13 3 13 -16.15 0.00
 -13 3 12 -15.87 0.00
 -13 3 11 -13.69 0.00
 -13 3 10 -1.06 0.00
 -13 3 9 -0.31 0.00
 -13 3 8 9.52 0.00
 -13 3 7 3.32 0.00
 -13 3 6 5.05 0.00
 -13 3 5 -3.63 0.00
 -13 3 4 -1.79 0.00
 -13 3 3 -17.18 0.00
 -13 3 2 3.81 0.00
 -13 3 1 -18.44 0.00
 13 3 0 16.75 0.00
 13 3 1 -2.05 0.00
 13 3 2 7.36 0.00
 13 3 3 -19.29 0.00
 13 3 4 0.63 0.00
 13 3 5 -31.25 0.00
 13 3 6 -10.72 0.00
 13 3 7 -14.63 0.00
 13 3 8 -0.33 0.00
 13 3 9 -3.39 0.00
 13 3 10 -2.83 0.00
 13 3 11 10.96 0.00
 13 3 12 2.31 0.00
 13 3 13 5.08 0.00
 13 3 14 -3.26 0.00
 13 3 15 4.94 0.00
 13 3 16 0.25 0.00
 13 3 17 0.18 0.00
 13 3 18 -0.83 0.00
 13 3 19 1.44 0.00
 13 3 20 0.62 0.00
 13 3 21 -0.62 0.00
 13 3 22 -0.24 0.00
 -13 5 32 -1.23 0.00
 -13 5 31 2.92 0.00
 -13 5 30 -2.59 0.00
 -13 5 29 1.61 0.00
 -13 5 28 -2.87 0.00
 -13 5 27 -0.38 0.00
 -13 5 26 0.25 0.00
 -13 5 25 -1.54 0.00
 -13 5 24 -0.80 0.00
 -13 5 23 -1.06 0.00
 -13 5 22 -3.47 0.00
 -13 5 21 -1.51 0.00
 -13 5 20 -1.24 0.00
 -13 5 19 -3.39 0.00
 -13 5 18 5.63 0.00
 -13 5 17 -7.01 0.00
 -13 5 16 10.47 0.00
 -13 5 15 -5.12 0.00
 -13 5 14 6.95 0.00
 -13 5 13 1.70 0.00
 -13 5 12 1.99 0.00
 -13 5 11 11.44 0.00
 -13 5 10 -5.30 0.00
 -13 5 9 11.86 0.00
 -13 5 8 -7.55 0.00
 -13 5 7 7.17 0.00
 -13 5 6 -10.79 0.00
 -13 5 5 -3.45 0.00
 -13 5 4 -5.93 0.00
 -13 5 3 -8.92 0.00
 -13 5 2 5.88 0.00
 -13 5 1 -10.29 0.00
 13 5 0 2.36 0.00
 13 5 1 7.17 0.00
 13 5 2 -3.49 0.00
 13 5 3 3.51 0.00
 13 5 4 -15.59 0.00
 13 5 5 1.14 0.00
 13 5 6 2.02 0.00
 13 5 7 -3.29 0.00
 13 5 8 4.73 0.00
 13 5 9 -3.09 0.00
 13 5 10 10.97 0.00
 13 5 11 -4.04 0.00
 13 5 12 -3.36 0.00
 13 5 13 -1.70 0.00
 13 5 14 0.20 0.00
 13 5 15 -3.57 0.00
 13 5 16 0.18 0.00
 13 5 17 -2.56 0.00
 13 5 18 3.15 0.00
 13 5 19 -2.28 0.00
 13 5 20 -2.03 0.00
 13 5 21 0.79 0.00
 -13 7 31 -0.90 0.00
 -13 7 30 0.45 0.00
 -13 7 29 0.76 0.00
 -13 7 28 5.31 0.00
 -13 7 27 -0.21 0.00
 -13 7 26 6.67 0.00
 -13 7 25 -1.46 0.00
 -13 7 24 2.18 0.00
 -13 7 23 -1.55 0.00
 -13 7 22 -3.57 0.00
 -13 7 21 1.05 0.00
 -13 7 20 -2.72 0.00
 -13 7 19 4.89 0.00
 -13 7 18 1.95 0.00
 -13 7 17 6.83 0.00
 -13 7 16 -1.56 0.00
 -13 7 15 4.06 0.00
 -13 7 14 -8.18 0.00
 -13 7 13 -1.85 0.00
 -13 7 12 -6.45 0.00
 -13 7 11 -10.50 0.00
 -13 7 10 9.55 0.00
 -13 7 9 -17.02 0.00
 -13 7 8 10.60 0.00
 -13 7 7 -18.03 0.00
 -13 7 6 -4.91 0.00
 -13 7 5 -9.40 0.00
 -13 7 4 -16.91 0.00
 -13 7 3 0.79 0.00
 -13 7 2 -6.23 0.00
 -13 7 1 14.72 0.00
 13 7 0 15.83 0.00
 13 7 1 -16.21 0.00
 13 7 2 12.09 0.00
 13 7 3 -12.92 0.00
 13 7 4 1.70 0.00
 13 7 5 -0.14 0.00
 13 7 6 -16.94 0.00
 13 7 7 3.41 0.00
 13 7 8 -7.37 0.00
 13 7 9 5.86 0.00
 13 7 10 -5.04 0.00
 13 7 11 0.86 0.00
 13 7 12 5.45 0.00
 13 7 13 -0.75 0.00
 13 7 14 0.95 0.00
 13 7 15 -1.06 0.00
 13 7 16 4.34 0.00
 13 7 17 0.01 0.00
 13 7 18 1.22 0.00
 13 7 19 0.31 0.00
 13 7 20 1.19 0.00
 13 7 21 0.28 0.00
 -13 9 30 -2.83 0.00
 -13 9 29 0.84 0.00
 -13 9 28 -1.88 0.00
 -13 9 27 1.19 0.00
 -13 9 26 2.40 0.00
 -13 9 25 1.55 0.00
 -13 9 24 1.40 0.00
 -13 9 23 -2.09 0.00
 -13 9 22 -2.59 0.00
 -13 9 21 -6.78 0.00
 -13 9 20 -3.16 0.00
 -13 9 19 -6.04 0.00
 -13 9 18 0.73 0.00
 -13 9 17 2.23 0.00
 -13 9 16 4.44 0.00
 -13 9 15 8.85 0.00
 -13 9 14 5.25 0.00
 -13 9 13 6.88 0.00
 -13 9 12 9.57 0.00
 -13 9 11 -1.82 0.00
 -13 9 10 10.29 0.00
 -13 9 9 -4.23 0.00
 -13 9 8 4.10 0.00
 -13 9 7 2.67 0.00
 -13 9 6 -12.84 0.00
 -13 9 5 7.84 0.00
 -13 9 4 -20.72 0.00
 -13 9 3 7.41 0.00
 -13 9 2 -14.41 0.00
 -13 9 1 -3.63 0.00
 13 9 0 -5.62 0.00
 13 9 1 5.30 0.00
 13 9 2 -1.05 0.00
 13 9 3 10.64 0.00
 13 9 4 -3.82 0.00
 13 9 5 3.06 0.00
 13 9 6 5.65 0.00
 13 9 7 5.06 0.00
 13 9 8 6.10 0.00
 13 9 9 -1.65 0.00
 13 9 10 7.11 0.00
 13 9 11 -1.09 0.00
 13 9 12 -2.38 0.00
 13 9 13 -5.60 0.00
 13 9 14 1.05 0.00
 13 9 15 -2.21 0.00
 13 9 16 1.62 0.00
 13 9 17 -1.01 0.00
 13 9 18 3.05 0.00
 13 9 19 0.29 0.00
 13 9 20 -1.12 0.00
 -13 11 29 -1.92 0.00
 -13 11 28 1.35 0.00
 -13 11 27 -1.52 0.00
 -13 11 26 0.90 0.00
 -13 11 25 1.11 0.00
 -13 11 24 2.44 0.00
 -13 11 23 2.39 0.00
 -13 11 22 1.66 0.00
 -13 11 21 1.16 0.00
 -13 11 20 1.89 0.00
 -13 11 19 1.20 0.00
 -13 11 18 -0.19 0.00
 -13 11 17 2.01 0.00
 -13 11 16 -6.82 0.00
 -13 11 15 2.29 0.00
 -13 11 14 -12.59 0.00
 -13 11 13 -0.48 0.00
 -13 11 12 -8.23 0.00
 -13 11 11 -2.87 0.00
 -13 11 10 6.66 0.00
 -13 11 9 -4.39 0.00
 -13 11 8 12.83 0.00
 -13 11 7 -1.16 0.00
 -13 11 6 7.34 0.00
 -13 11 5 3.72 0.00
 -13 11 4 -2.54 0.00
 -13 11 3 4.30 0.00
 -13 11 2 0.50 0.00
 -13 11 1 7.44 0.00
 13 11 0 4.34 0.00
 13 11 1 0.12 0.00
 13 11 2 1.19 0.00
 13 11 3 1.37 0.00
 13 11 4 -6.31 0.00
 13 11 5 9.48 0.00
 13 11 6 -7.26 0.00
 13 11 7 0.54 0.00
 13 11 8 -0.04 0.00
 13 11 9 -0.08 0.00
 13 11 10 0.04 0.00
 13 11 11 -5.42 0.00
 13 11 12 -1.88 0.00
 13 11 13 1.12 0.00
 13 11 14 -4.63 0.00
 13 11 15 2.26 0.00
 13 11 16 -0.84 0.00
 13 11 17 3.45 0.00
 13 11 18 0.11 0.00
 13 11 19 -0.22 0.00
 -13 13 28 -1.14 0.00
 -13 13 27 -0.97 0.00
 -13 13 26 -0.12 0.00
 -13 13 25 1.32 0.00
 -13 13 24 -2.82 0.00
 -13 13 23 2.42 0.00
 -13 13 22 -2.39 0.00
 -13 13 21 -1.97 0.00
 -13 13 20 2.46 0.00
 -13 13 19 -3.97 0.00
 -13 13 18 10.23 0.00
 -13 13 17 -0.20 0.00
 -13 13 16 9.55 0.00
 -13 13 15 4.04 0.00
 -13 13 14 -0.04 0.00
 -13 13 13 3.82 0.00
 -13 13 12 -6.13 0.00
 -13 13 11 -0.17 0.00
 -13 13 10 -3.39 0.00
 -13 13 9 2.48 0.00
 -13 13 8 2.15 0.00
 -13 13 7 8.45 0.00
 -13 13 6 -0.39 0.00
 -13 13 5 9.62 0.00
 -13 13 4 -2.16 0.00
 -13 13 3 1.48 0.00
 -13 13 2 -4.59 0.00
 -13 13 1 -10.43 0.00
 13 13 0 -0.82 0.00
 13 13 1 8.77 0.00
 13 13 2 -5.66 0.00
 13 13 3 7.17 0.00
 13 13 4 -4.27 0.00
 13 13 5 -1.56 0.00
 13 13 6 -0.54 0.00
 13 13 7 1.61 0.00
 13 13 8 7.08 0.00
 13 13 9 -1.77 0.00
 13 13 10 5.67 0.00
 13 13 11 1.49 0.00
 13 13 12 0.80 0.00
 13 13 13 -0.88 0.00
 13 13 14 -1.49 0.00
 13 13 15 2.37 0.00
 13 13 16 0.22 0.00
 13 13 17 0.77 0.00
 13 13 18 1.21 0.00
 -13 15 27 -2.46 0.00
 -13 15 26 -1.88 0.00
 -13 15 25 1.08 0.00
 -13 15 24 -0.75 0.00
 -13 15 23 0.75 0.00
 -13 15 22 0.02 0.00
 -13 15 21 -1.24 0.00
 -13 15 20 0.38 0.00
 -13 15 19 -3.93 0.00
 -13 15 18 0.14 0.00
 -13 15 17 -2.07 0.00
 -13 15 16 -3.02 0.00
 -13 15 15 1.67 0.00
 -13 15 14 -6.96 0.00
 -13 15 13 2.75 0.00
 -13 15 12 -7.13 0.00
 -13 15 11 2.75 0.00
 -13 15 10 -2.12 0.00
 -13 15 9 0.49 0.00
 -13 15 8 2.54 0.00
 -13 15 7 0.50 0.00
 -13 15 6 6.15 0.00
 -13 15 5 -2.29 0.00
 -13 15 4 7.62 0.00
 -13 15 3 -3.58 0.00
 -13 15 2 13.50 0.00
 -13 15 1 -0.81 0.00
 13 15 0 7.06 0.00
 13 15 1 -2.48 0.00
 13 15 2 0.91 0.00
 13 15 3 -4.62 0.00
 13 15 4 -10.13 0.00
 13 15 5 0.15 0.00
 13 15 6 -3.91 0.00
 13 15 7 0.27 0.00
 13 15 8 -0.23 0.00
 13 15 9 2.82 0.00
 13 15 10 1.28 0.00
 13 15 11 0.49 0.00
 13 15 12 -4.75 0.00
 13 15 13 1.91 0.00
 13 15 14 -3.41 0.00
 13 15 15 1.24 0.00
 13 15 16 -1.24 0.00
 -13 17 25 -1.20 0.00
 -13 17 24 0.84 0.00
 -13 17 23 2.05 0.00
 -13 17 22 -0.90 0.00
 -13 17 21 1.19 0.00
 -13 17 20 -0.12 0.00
 -13 17 19 -0.05 0.00
 -13 17 18 3.01 0.00
 -13 17 17 0.79 0.00
 -13 17 16 5.78 0.00
 -13 17 15 0.65 0.00
 -13 17 14 2.81 0.00
 -13 17 13 0.26 0.00
 -13 17 12 0.40 0.00
 -13 17 11 -1.51 0.00
 -13 17 10 1.92 0.00
 -13 17 9 0.62 0.00
 -13 17 8 0.98 0.00
 -13 17 7 1.24 0.00
 -13 17 6 -4.13 0.00
 -13 17 5 1.07 0.00
 -13 17 4 -5.71 0.00
 -13 17 3 -3.31 0.00
 -13 17 2 -4.54 0.00
 -13 17 1 -0.92 0.00
 13 17 0 3.90 0.00
 13 17 1 -3.27 0.00
 13 17 2 1.36 0.00
 13 17 3 -6.27 0.00
 13 17 4 3.08 0.00
 13 17 5 -2.39 0.00
 13 17 6 0.14 0.00
 13 17 7 1.50 0.00
 13 17 8 4.54 0.00
 13 17 9 1.38 0.00
 13 17 10 0.88 0.00
 13 17 11 0.04 0.00
 13 17 12 -0.04 0.00
 13 17 13 -0.10 0.00
 13 17 14 -1.93 0.00
 -13 19 22 0.63 0.00
 -13 19 21 0.67 0.00
 -13 19 20 -2.63 0.00
 -13 19 19 -0.43 0.00
 -13 19 18 -3.48 0.00
 -13 19 17 -1.66 0.00
 -13 19 16 -2.78 0.00
 -13 19 15 0.65 0.00
 -13 19 14 -1.13 0.00
 -13 19 13 -0.53 0.00
 -13 19 12 1.76 0.00
 -13 19 11 -0.98 0.00
 -13 19 10 2.59 0.00
 -13 19 9 -0.43 0.00
 -13 19 8 1.20 0.00
 -13 19 7 2.42 0.00
 -13 19 6 -2.10 0.00
 -13 19 5 -0.10 0.00
 -13 19 4 -1.88 0.00
 -13 19 3 -1.36 0.00
 -13 19 2 3.62 0.00
 -13 19 1 -3.68 0.00
 13 19 0 4.50 0.00
 13 19 1 -1.79 0.00
 13 19 2 4.64 0.00
 13 19 3 -1.36 0.00
 13 19 4 -1.52 0.00
 13 19 5 -2.24 0.00
 13 19 6 -0.86 0.00
 13 19 7 1.07 0.00
 13 19 8 -2.11 0.00
 13 19 9 0.76 0.00
 13 19 10 -0.61 0.00
 13 19 11 0.94 0.00
 13 19 12 -2.00 0.00
 -13 21 19 1.33 0.00
 -13 21 18 1.38 0.00
 -13 21 17 1.23 0.00
 -13 21 16 0.96 0.00
 -13 21 15 -2.15 0.00
 -13 21 14 0.19 0.00
 -13 21 13 -3.01 0.00
 -13 21 12 -0.07 0.00
 -13 21 11 -2.26 0.00
 -13 21 10 2.47 0.00
 -13 21 9 0.49 0.00
 -13 21 8 0.95 0.00
 -13 21 7 1.08 0.00
 -13 21 6 -1.93 0.00
 -13 21 5 1.12 0.00
 -13 21 4 -3.40 0.00
 -13 21 3 -2.13 0.00
 -13 21 2 -0.57 0.00
 -13 21 1 0.50 0.00
 13 21 0 2.56 0.00
 13 21 1 0.46 0.00
 13 21 2 1.43 0.00
 13 21 3 -2.78 0.00
 13 21 4 0.03 0.00
 13 21 5 -0.14 0.00
 13 21 6 0.12 0.00
 13 21 7 -0.80 0.00
 13 21 8 2.67 0.00
 13 21 9 0.83 0.00
 -13 23 15 1.30 0.00
 -13 23 14 -3.72 0.00
 -13 23 13 0.31 0.00
 -13 23 12 -2.39 0.00
 -13 23 11 -1.17 0.00
 -13 23 10 0.60 0.00
 -13 23 9 -0.98 0.00
 -13 23 8 2.95 0.00
 -13 23 7 0.85 0.00
 -13 23 6 0.39 0.00
 -13 23 5 0.69 0.00
 -13 23 4 -0.76 0.00
 -13 23 3 1.27 0.00
 -13 23 2 -0.77 0.00
 -13 23 1 -0.64 0.00
 13 23 0 1.61 0.00
 13 23 1 -1.18 0.00
 13 23 2 0.02 0.00
 13 23 3 0.70 0.00
 13 23 4 -1.33 0.00
 -14 0 32 -1.90 0.00
 -14 0 30 0.72 0.00
 -14 0 28 5.80 0.00
 -14 0 26 5.50 0.00
 -14 0 24 2.88 0.00
 -14 0 22 3.48 0.00
 -14 0 20 6.64 0.00
 -14 0 18 4.23 0.00
 -14 0 16 -9.54 0.00
 -14 0 14 -22.58 0.00
 -14 0 12 -19.02 0.00
 -14 0 10 8.49 0.00
 -14 0 8 21.88 0.00
 -14 0 6 9.57 0.00
 -14 0 4 -15.06 0.00
 -14 0 2 -18.72 0.00
 14 0 0 -1.52 0.00
 14 0 2 5.82 0.00
 14 0 4 12.53 0.00
 14 0 6 1.94 0.00
 14 0 8 4.87 0.00
 14 0 10 -5.34 0.00
 14 0 12 -0.61 0.00
 14 0 14 -5.56 0.00
 14 0 16 0.29 0.00
 14 0 18 0.37 0.00
 14 0 20 3.10 0.00
 -14 2 32 0.01 0.00
 -14 2 31 -2.95 0.00
 -14 2 30 -1.61 0.00
 -14 2 29 -3.68 0.00
 -14 2 28 -3.92 0.00
 -14 2 27 -0.36 0.00
 -14 2 26 -3.53 0.00
 -14 2 25 2.43 0.00
 -14 2 24 -3.05 0.00
 -14 2 23 3.46 0.00
 -14 2 22 -2.24 0.00
 -14 2 21 2.72 0.00
 -14 2 20 0.10 0.00
 -14 2 19 1.80 0.00
 -14 2 18 2.08 0.00
 -14 2 17 -0.71 0.00
 -14 2 16 4.16 0.00
 -14 2 15 -3.11 0.00
 -14 2 14 4.43 0.00
 -14 2 13 -2.55 0.00
 -14 2 12 8.27 0.00
 -14 2 11 1.06 0.00
 -14 2 10 9.26 0.00
 -14 2 9 8.03 0.00
 -14 2 8 10.30 0.00
 -14 2 7 10.02 0.00
 -14 2 6 -0.85 0.00
 -14 2 5 4.99 0.00
 -14 2 4 -9.86 0.00
 -14 2 3 -4.77 0.00
 -14 2 2 -14.12 0.00
 -14 2 1 -12.60 0.00
 14 2 0 -18.96 0.00
 14 2 1 7.69 0.00
 14 2 2 -17.98 0.00
 14 2 3 2.38 0.00
 14 2 4 -14.27 0.00
 14 2 5 -7.06 0.00
 14 2 6 8.80 0.00
 14 2 7 -1.97 0.00
 14 2 8 12.86 0.00
 14 2 9 -0.54 0.00
 14 2 10 12.28 0.00
 14 2 11 5.85 0.00
 14 2 12 -4.29 0.00
 14 2 13 1.26 0.00
 14 2 14 -2.19 0.00
 14 2 15 0.89 0.00
 14 2 16 -0.08 0.00
 14 2 17 -0.85 0.00
 14 2 18 4.34 0.00
 14 2 19 0.76 0.00
 14 2 20 -0.11 0.00
 -14 4 31 0.67 0.00
 -14 4 30 0.54 0.00
 -14 4 29 1.32 0.00
 -14 4 28 3.99 0.00
 -14 4 27 -0.08 0.00
 -14 4 26 3.66 0.00
 -14 4 25 0.48 0.00
 -14 4 24 -0.99 0.00
 -14 4 23 1.24 0.00
 -14 4 22 -2.79 0.00
 -14 4 21 2.36 0.00
 -14 4 20 1.93 0.00
 -14 4 19 -0.12 0.00
 -14 4 18 8.88 0.00
 -14 4 17 -7.14 0.00
 -14 4 16 4.75 0.00
 -14 4 15 -10.31 0.00
 -14 4 14 -7.66 0.00
 -14 4 13 -1.85 0.00
 -14 4 12 -17.39 0.00
 -14 4 11 13.64 0.00
 -14 4 10 -10.46 0.00
 -14 4 9 15.91 0.00
 -14 4 8 -4.32 0.00
 -14 4 7 8.55 0.00
 -14 4 6 -1.97 0.00
 -14 4 5 -1.50 0.00
 -14 4 4 0.14 0.00
 -14 4 3 -3.50 0.00
 -14 4 2 14.58 0.00
 -14 4 1 2.74 0.00
 14 4 0 23.37 0.00
 14 4 1 -0.40 0.00
 14 4 2 12.86 0.00
 14 4 3 1.37 0.00
 14 4 4 -2.93 0.00
 14 4 5 13.49 0.00
 14 4 6 -13.63 0.00
 14 4 7 6.69 0.00
 14 4 8 -7.48 0.00
 14 4 9 6.98 0.00
 14 4 10 -4.06 0.00
 14 4 11 -2.61 0.00
 14 4 12 1.24 0.00
 14 4 13 1.61 0.00
 14 4 14 -1.22 0.00
 14 4 15 -1.47 0.00
 14 4 16 0.80 0.00
 14 4 17 -0.23 0.00
 14 4 18 -0.58 0.00
 14 4 19 -2.22 0.00
 14 4 20 -0.10 0.00
 -14 6 31 -0.25 0.00
 -14 6 30 0.26 0.00
 -14 6 29 -2.25 0.00
 -14 6 28 1.18 0.00
 -14 6 27 0.56 0.00
 -14 6 26 0.96 0.00
 -14 6 25 2.03 0.00
 -14 6 24 -3.99 0.00
 -14 6 23 0.66 0.00
 -14 6 22 -10.14 0.00
 -14 6 21 -1.61 0.00
 -14 6 20 -6.98 0.00
 -14 6 19 -0.64 0.00
 -14 6 18 3.98 0.00
 -14 6 17 4.15 0.00
 -14 6 16 12.94 0.00
 -14 6 15 7.26 0.00
 -14 6 14 10.59 0.00
 -14 6 13 6.65 0.00
 -14 6 12 5.09 0.00
 -14 6 11 -0.42 0.00
 -14 6 10 0.64 0.00
 -14 6 9 -1.34 0.00
 -14 6 8 -2.40 0.00
 -14 6 7 -1.51 0.00
 -14 6 6 -8.90 0.00
 -14 6 5 -1.22 0.00
 -14 6 4 -5.23 0.00
 -14 6 3 -5.47 0.00
 -14 6 2 4.23 0.00
 -14 6 1 -8.05 0.00
 14 6 0 11.96 0.00
 14 6 1 -0.73 0.00
 14 6 2 2.85 0.00
 14 6 3 -4.02 0.00
 14 6 4 -6.31 0.00
 14 6 5 -11.13 0.00
 14 6 6 -7.87 0.00
 14 6 7 1.43 0.00
 14 6 8 -0.98 0.00
 14 6 9 3.36 0.00
 14 6 10 2.26 0.00
 14 6 11 9.35 0.00
 14 6 12 1.46 0.00
 14 6 13 -1.12 0.00
 14 6 14 1.19 0.00
 14 6 15 -1.33 0.00
 14 6 16 1.51 0.00
 14 6 17 -2.75 0.00
 14 6 18 1.37 0.00
 14 6 19 0.83 0.00
 14 6 20 -0.80 0.00
 -14 8 30 -1.15 0.00
 -14 8 29 3.08 0.00
 -14 8 28 0.33 0.00
 -14 8 27 0.68 0.00
 -14 8 26 4.24 0.00
 -14 8 25 -0.02 0.00
 -14 8 24 4.72 0.00
 -14 8 23 -1.28 0.00
 -14 8 22 0.82 0.00
 -14 8 21 -2.68 0.00
 -14 8 20 -2.18 0.00
 -14 8 19 -3.25 0.00
 -14 8 18 -2.64 0.00
 -14 8 17 -3.86 0.00
 -14 8 16 -4.29 0.00
 -14 8 15 -1.75 0.00
 -14 8 14 -6.52 0.00
 -14 8 13 1.44 0.00
 -14 8 12 -4.26 0.00
 -14 8 11 5.34 0.00
 -14 8 10 1.28 0.00
 -14 8 9 1.69 0.00
 -14 8 8 2.66 0.00
 -14 8 7 0.37 0.00
 -14 8 6 0.02 0.00
 -14 8 5 -0.06 0.00
 -14 8 4 0.69 0.00
 -14 8 3 5.54 0.00
 -14 8 2 13.03 0.00
 -14 8 1 10.30 0.00
 14 8 0 15.48 0.00
 14 8 1 -5.42 0.00
 14 8 2 9.88 0.00
 14 8 3 2.00 0.00
 14 8 4 -5.41 0.00
 14 8 5 12.17 0.00
 14 8 6 -4.10 0.00
 14 8 7 4.42 0.00
 14 8 8 -2.14 0.00
 14 8 9 1.99 0.00
 14 8 10 1.70 0.00
 14 8 11 -4.63 0.00
 14 8 12 -3.46 0.00
 14 8 13 0.70 0.00
 14 8 14 -3.30 0.00
 14 8 15 -0.39 0.00
 14 8 16 -1.53 0.00
 14 8 17 1.12 0.00
 14 8 18 0.40 0.00
 14 8 19 -1.48 0.00
 -14 10 29 -2.60 0.00
 -14 10 28 -0.68 0.00
 -14 10 27 -1.79 0.00
 -14 10 26 1.25 0.00
 -14 10 25 -1.20 0.00
 -14 10 24 0.74 0.00
 -14 10 23 0.34 0.00
 -14 10 22 -2.44 0.00
 -14 10 21 1.18 0.00
 -14 10 20 -3.28 0.00
 -14 10 19 5.02 0.00
 -14 10 18 -0.14 0.00
 -14 10 17 8.89 0.00
 -14 10 16 -0.54 0.00
 -14 10 15 6.48 0.00
 -14 10 14 -2.83 0.00
 -14 10 13 -3.04 0.00
 -14 10 12 0.96 0.00
 -14 10 11 -14.28 0.00
 -14 10 10 12.25 0.00
 -14 10 9 -13.80 0.00
 -14 10 8 14.47 0.00
 -14 10 7 -5.20 0.00
 -14 10 6 2.31 0.00
 -14 10 5 5.26 0.00
 -14 10 4 -10.57 0.00
 -14 10 3 3.84 0.00
 -14 10 2 -13.49 0.00
 -14 10 1 -0.04 0.00
 14 10 0 -1.19 0.00
 14 10 1 1.69 0.00
 14 10 2 1.48 0.00
 14 10 3 -0.46 0.00
 14 10 4 4.91 0.00
 14 10 5 -5.45 0.00
 14 10 6 -0.60 0.00
 14 10 7 -4.49 0.00
 14 10 8 4.84 0.00
 14 10 9 -5.50 0.00
 14 10 10 1.36 0.00
 14 10 11 -2.03 0.00
 14 10 12 1.11 0.00
 14 10 13 -2.23 0.00
 14 10 14 -2.61 0.00
 14 10 15 2.14 0.00
 14 10 16 -0.10 0.00
 14 10 17 1.69 0.00
 14 10 18 -0.03 0.00
 -14 12 28 -1.56 0.00
 -14 12 27 -1.68 0.00
 -14 12 26 -0.51 0.00
 -14 12 25 1.20 0.00
 -14 12 24 0.35 0.00
 -14 12 23 0.73 0.00
 -14 12 22 0.65 0.00
 -14 12 21 -2.12 0.00
 -14 12 20 0.80 0.00
 -14 12 19 -5.35 0.00
 -14 12 18 1.12 0.00
 -14 12 17 -3.44 0.00
 -14 12 16 -1.28 0.00
 -14 12 15 -1.17 0.00
 -14 12 14 -5.41 0.00
 -14 12 13 -1.65 0.00
 -14 12 12 -4.44 0.00
 -14 12 11 -2.72 0.00
 -14 12 10 -0.17 0.00
 -14 12 9 -0.95 0.00
 -14 12 8 3.04 0.00
 -14 12 7 6.34 0.00
 -14 12 6 0.87 0.00
 -14 12 5 9.11 0.00
 -14 12 4 0.24 0.00
 -14 12 3 8.36 0.00
 -14 12 2 4.97 0.00
 -14 12 1 0.11 0.00
 14 12 0 2.82 0.00
 14 12 1 3.39 0.00
 14 12 2 0.95 0.00
 14 12 3 6.45 0.00
 14 12 4 -5.70 0.00
 14 12 5 2.99 0.00
 14 12 6 2.68 0.00
 14 12 7 -0.83 0.00
 14 12 8 3.39 0.00
 14 12 9 -2.48 0.00
 14 12 10 4.08 0.00
 14 12 11 -1.46 0.00
 14 12 12 -3.73 0.00
 14 12 13 1.71 0.00
 14 12 14 -2.29 0.00
 14 12 15 2.90 0.00
 14 12 16 -1.14 0.00
 14 12 17 1.85 0.00
 -14 14 27 0.07 0.00
 -14 14 26 -2.03 0.00
 -14 14 25 0.34 0.00
 -14 14 24 -0.96 0.00
 -14 14 23 2.58 0.00
 -14 14 22 -1.10 0.00
 -14 14 21 1.60 0.00
 -14 14 20 2.00 0.00
 -14 14 19 1.56 0.00
 -14 14 18 4.64 0.00
 -14 14 17 2.86 0.00
 -14 14 16 3.04 0.00
 -14 14 15 3.69 0.00
 -14 14 14 -3.48 0.00
 -14 14 13 1.58 0.00
 -14 14 12 -5.84 0.00
 -14 14 11 -2.56 0.00
 -14 14 10 0.49 0.00
 -14 14 9 -4.98 0.00
 -14 14 8 4.23 0.00
 -14 14 7 -5.79 0.00
 -14 14 6 1.57 0.00
 -14 14 5 -4.96 0.00
 -14 14 4 -4.22 0.00
 -14 14 3 -6.93 0.00
 -14 14 2 -4.46 0.00
 -14 14 1 -0.63 0.00
 14 14 0 1.27 0.00
 14 14 1 -2.01 0.00
 14 14 2 0.19 0.00
 14 14 3 -7.64 0.00
 14 14 4 0.00 0.00
 14 14 5 -3.78 0.00
 14 14 6 -2.11 0.00
 14 14 7 -3.92 0.00
 14 14 8 4.06 0.00
 14 14 9 -1.58 0.00
 14 14 10 2.05 0.00
 14 14 11 -2.31 0.00
 14 14 12 0.72 0.00
 14 14 13 -0.34 0.00
 14 14 14 -1.91 0.00
 14 14 15 0.29 0.00
 -14 16 25 -0.34 0.00
 -14 16 24 -1.86 0.00
 -14 16 23 1.27 0.00
 -14 16 22 -0.76 0.00
 -14 16 21 -2.85 0.00
 -14 16 20 -0.07 0.00
 -14 16 19 -7.84 0.00
 -14 16 18 2.65 0.00
 -14 16 17 -7.13 0.00
 -14 16 16 2.04 0.00
 -14 16 15 0.21 0.00
 -14 16 14 -1.76 0.00
 -14 16 13 4.60 0.00
 -14 16 12 -2.97 0.00
 -14 16 11 3.99 0.00
 -14 16 10 -1.57 0.00
 -14 16 9 2.49 0.00
 -14 16 8 -0.02 0.00
 -14 16 7 2.48 0.00
 -14 16 6 -2.98 0.00
 -14 16 5 0.34 0.00
 -14 16 4 -2.67 0.00
 -14 16 3 -0.59 0.00
 -14 16 2 -0.15 0.00
 -14 16 1 -3.65 0.00
 14 16 0 2.34 0.00
 14 16 1 -2.46 0.00
 14 16 2 0.33 0.00
 14 16 3 -0.61 0.00
 14 16 4 -2.74 0.00
 14 16 5 -2.40 0.00
 14 16 6 -1.00 0.00
 14 16 7 3.27 0.00
 14 16 8 0.53 0.00
 14 16 9 2.09 0.00
 14 16 10 1.15 0.00
 14 16 11 2.14 0.00
 14 16 12 -0.51 0.00
 14 16 13 -1.03 0.00
 -14 18 23 0.68 0.00
 -14 18 22 1.26 0.00
 -14 18 21 1.89 0.00
 -14 18 20 2.19 0.00
 -14 18 19 1.00 0.00
 -14 18 18 2.21 0.00
 -14 18 17 1.65 0.00
 -14 18 16 -0.17 0.00
 -14 18 15 0.54 0.00
 -14 18 14 -0.68 0.00
 -14 18 13 -0.26 0.00
 -14 18 12 0.38 0.00
 -14 18 11 -0.33 0.00
 -14 18 10 2.72 0.00
 -14 18 9 -0.28 0.00
 -14 18 8 0.21 0.00
 -14 18 7 -1.19 0.00
 -14 18 6 -2.85 0.00
 -14 18 5 -4.13 0.00
 -14 18 4 -5.16 0.00
 -14 18 3 -6.97 0.00
 -14 18 2 -0.10 0.00
 -14 18 1 -1.20 0.00
 14 18 0 1.70 0.00
 14 18 1 -1.61 0.00
 14 18 2 2.08 0.00
 14 18 3 -5.95 0.00
 14 18 4 -2.38 0.00
 14 18 5 -1.04 0.00
 14 18 6 -0.26 0.00
 14 18 7 -1.11 0.00
 14 18 8 1.72 0.00
 14 18 9 1.27 0.00
 14 18 10 1.29 0.00
 14 18 11 -0.93 0.00
 -14 20 20 -0.01 0.00
 -14 20 19 -0.63 0.00
 -14 20 18 0.44 0.00
 -14 20 17 -0.98 0.00
 -14 20 16 1.60 0.00
 -14 20 15 -1.73 0.00
 -14 20 14 -0.93 0.00
 -14 20 13 -2.13 0.00
 -14 20 12 -0.27 0.00
 -14 20 11 -0.82 0.00
 -14 20 10 1.36 0.00
 -14 20 9 3.32 0.00
 -14 20 8 1.98 0.00
 -14 20 7 4.75 0.00
 -14 20 6 -1.71 0.00
 -14 20 5 2.44 0.00
 -14 20 4 -2.19 0.00
 -14 20 3 -1.35 0.00
 -14 20 2 -2.57 0.00
 -14 20 1 -3.38 0.00
 14 20 0 2.00 0.00
 14 20 1 0.89 0.00
 14 20 2 -1.33 0.00
 14 20 3 2.03 0.00
 14 20 4 -1.17 0.00
 14 20 5 2.21 0.00
 14 20 6 -2.55 0.00
 14 20 7 3.27 0.00
 14 20 8 0.74 0.00
 -14 22 15 0.73 0.00
 -14 22 14 -1.51 0.00
 -14 22 13 -1.86 0.00
 -14 22 12 -0.93 0.00
 -14 22 11 -1.98 0.00
 -14 22 10 0.71 0.00
 -14 22 9 -0.76 0.00
 -14 22 8 0.63 0.00
 -14 22 7 2.19 0.00
 -14 22 6 0.57 0.00
 -14 22 5 1.92 0.00
 -14 22 4 -0.66 0.00
 -14 22 3 0.97 0.00
 -14 22 2 2.00 0.00
 -14 22 1 -0.36 0.00
 14 22 0 0.89 0.00
 14 22 1 -0.23 0.00
 14 22 2 1.97 0.00
 14 22 3 -0.19 0.00
 14 22 4 -2.14 0.00
 -15 1 31 2.18 0.00
 -15 1 30 -1.12 0.00
 -15 1 29 4.46 0.00
 -15 1 28 -0.88 0.00
 -15 1 27 2.32 0.00
 -15 1 26 0.66 0.00
 -15 1 25 0.52 0.00
 -15 1 24 1.42 0.00
 -15 1 23 0.39 0.00
 -15 1 22 2.30 0.00
 -15 1 21 0.88 0.00
 -15 1 20 2.16 0.00
 -15 1 19 -1.37 0.00
 -15 1 18 -1.42 0.00
 -15 1 17 -7.35 0.00
 -15 1 16 -8.88 0.00
 -15 1 15 -10.65 0.00
 -15 1 14 -12.07 0.00
 -15 1 13 -6.90 0.00
 -15 1 12 -3.66 0.00
 -15 1 11 2.67 0.00
 -15 1 10 11.68 0.00
 -15 1 9 2.87 0.00
 -15 1 8 18.92 0.00
 -15 1 7 0.78 0.00
 -15 1 6 9.86 0.00
 -15 1 5 -0.58 0.00
 -15 1 4 -2.28 0.00
 -15 1 3 7.68 0.00
 -15 1 2 -4.11 0.00
 -15 1 1 15.74 0.00
 15 1 0 -2.09 0.00
 15 1 1 -11.36 0.00
 15 1 2 -1.12 0.00
 15 1 3 -3.33 0.00
 15 1 4 -1.60 0.00
 15 1 5 10.83 0.00
 15 1 6 4.85 0.00
 15 1 7 5.28 0.00
 15 1 8 5.43 0.00
 15 1 9 3.21 0.00
 15 1 10 1.76 0.00
 15 1 11 -6.10 0.00
 15 1 12 -6.37 0.00
 15 1 13 0.34 0.00
 15 1 14 -5.67 0.00
 15 1 15 0.49 0.00
 15 1 16 -1.49 0.00
 15 1 17 2.50 0.00
 15 1 18 1.86 0.00
 15 1 19 -0.60 0.00
 -15 3 31 -2.57 0.00
 -15 3 30 -0.65 0.00
 -15 3 29 -4.76 0.00
 -15 3 28 1.87 0.00
 -15 3 27 -2.64 0.00
 -15 3 26 0.98 0.00
 -15 3 25 -0.48 0.00
 -15 3 24 -2.22 0.00
 -15 3 23 -0.44 0.00
 -15 3 22 -3.82 0.00
 -15 3 21 0.01 0.00
 -15 3 20 1.40 0.00
 -15 3 19 2.42 0.00
 -15 3 18 6.83 0.00
 -15 3 17 6.89 0.00
 -15 3 16 4.69 0.00
 -15 3 15 7.19 0.00
 -15 3 14 -4.48 0.00
 -15 3 13 3.40 0.00
 -15 3 12 -8.07 0.00
 -15 3 11 -5.38 0.00
 -15 3 10 0.28 0.00
 -15 3 9 -7.89 0.00
 -15 3 8 4.92 0.00
 -15 3 7 -9.03 0.00
 -15 3 6 -0.67 0.00
 -15 3 5 -6.24 0.00
 -15 3 4 -6.74 0.00
 -15 3 3 -7.17 0.00
 -15 3 2 -1.42 0.00
 -15 3 1 -4.76 0.00
 15 3 0 10.21 0.00
 15 3 1 -2.09 0.00
 15 3 2 8.39 0.00
 15 3 3 -6.57 0.00
 15 3 4 5.19 0.00
 15 3 5 -10.64 0.00
 15 3 6 -3.86 0.00
 15 3 7 -2.90 0.00
 15 3 8 -0.86 0.00
 15 3 9 -0.87 0.00
 15 3 10 -4.10 0.00
 15 3 11 3.04 0.00
 15 3 12 0.21 0.00
 15 3 13 -2.56 0.00
 15 3 14 -1.30 0.00
 15 3 15 -1.25 0.00
 15 3 16 1.50 0.00
 15 3 17 -0.94 0.00
 15 3 18 0.25 0.00
 15 3 19 1.75 0.00
 -15 5 31 1.32 0.00
 -15 5 30 2.36 0.00
 -15 5 29 3.24 0.00
 -15 5 28 1.21 0.00
 -15 5 27 4.12 0.00
 -15 5 26 0.24 0.00
 -15 5 25 4.46 0.00
 -15 5 24 -4.02 0.00
 -15 5 23 3.08 0.00
 -15 5 22 -6.85 0.00
 -15 5 21 -1.47 0.00
 -15 5 20 -4.33 0.00
 -15 5 19 -5.84 0.00
 -15 5 18 2.46 0.00
 -15 5 17 -10.42 0.00
 -15 5 16 7.88 0.00
 -15 5 15 -9.42 0.00
 -15 5 14 7.66 0.00
 -15 5 13 -4.06 0.00
 -15 5 12 3.34 0.00
 -15 5 11 3.73 0.00
 -15 5 10 -5.38 0.00
 -15 5 9 3.30 0.00
 -15 5 8 -9.72 0.00
 -15 5 7 0.27 0.00
 -15 5 6 -10.02 0.00
 -15 5 5 -3.78 0.00
 -15 5 4 0.86 0.00
 -15 5 3 1.66 0.00
 -15 5 2 13.95 0.00
 -15 5 1 7.57 0.00
 15 5 0 11.36 0.00
 15 5 1 -11.10 0.00
 15 5 2 -1.55 0.00
 15 5 3 -5.85 0.00
 15 5 4 -16.65 0.00
 15 5 5 0.98 0.00
 15 5 6 -6.49 0.00
 15 5 7 2.71 0.00
 15 5 8 0.19 0.00
 15 5 9 1.77 0.00
 15 5 10 7.80 0.00
 15 5 11 -0.73 0.00
 15 5 12 -0.12 0.00
 15 5 13 0.31 0.00
 15 5 14 1.41 0.00
 15 5 15 0.04 0.00
 15 5 16 0.66 0.00
 15 5 17 0.50 0.00
 15 5 18 1.89 0.00
 -15 7 30 -2.62 0.00
 -15 7 29 -0.98 0.00
 -15 7 28 1.75 0.00
 -15 7 27 -1.47 0.00
 -15 7 26 2.99 0.00
 -15 7 25 -0.67 0.00
 -15 7 24 0.24 0.00
 -15 7 23 -0.70 0.00
 -15 7 22 -2.95 0.00
 -15 7 21 -0.46 0.00
 -15 7 20 0.31 0.00
 -15 7 19 0.43 0.00
 -15 7 18 7.83 0.00
 -15 7 17 2.13 0.00
 -15 7 16 7.26 0.00
 -15 7 15 2.63 0.00
 -15 7 14 -2.01 0.00
 -15 7 13 4.10 0.00
 -15 7 12 -10.37 0.00
 -15 7 11 3.72 0.00
 -15 7 10 -6.07 0.00
 -15 7 9 0.66 0.00
 -15 7 8 -3.58 0.00
 -15 7 7 -5.80 0.00
 -15 7 6 -5.46 0.00
 -15 7 5 -9.81 0.00
 -15 7 4 -9.61 0.00
 -15 7 3 -12.05 0.00
 -15 7 2 -2.53 0.00
 -15 7 1 -4.13 0.00
 15 7 0 8.39 0.00
 15 7 1 -1.79 0.00
 15 7 2 7.38 0.00
 15 7 3 -7.25 0.00
 15 7 4 2.82 0.00
 15 7 5 -3.74 0.00
 15 7 6 -5.78 0.00
 15 7 7 -2.76 0.00
 15 7 8 1.14 0.00
 15 7 9 -0.08 0.00
 15 7 10 2.05 0.00
 15 7 11 -1.46 0.00
 15 7 12 5.49 0.00
 15 7 13 -1.26 0.00
 15 7 14 -0.49 0.00
 15 7 15 -1.35 0.00
 15 7 16 -0.29 0.00
 15 7 17 -0.86 0.00
 15 7 18 -1.42 0.00
 -15 9 29 -1.19 0.00
 -15 9 28 -0.48 0.00
 -15 9 27 -0.64 0.00
 -15 9 26 1.96 0.00
 -15 9 25 0.91 0.00
 -15 9 24 0.83 0.00
 -15 9 23 0.98 0.00
 -15 9 22 -2.46 0.00
 -15 9 21 -0.70 0.00
 -15 9 20 -3.75 0.00
 -15 9 19 -1.71 0.00
 -15 9 18 -1.79 0.00
 -15 9 17 -0.92 0.00
 -15 9 16 0.59 0.00
 -15 9 15 -1.43 0.00
 -15 9 14 1.15 0.00
 -15 9 13 -3.52 0.00
 -15 9 12 4.09 0.00
 -15 9 11 -4.75 0.00
 -15 9 10 6.10 0.00
 -15 9 9 -0.08 0.00
 -15 9 8 6.60 0.00
 -15 9 7 7.74 0.00
 -15 9 6 -0.53 0.00
 -15 9 5 10.83 0.00
 -15 9 4 -3.36 0.00
 -15 9 3 6.97 0.00
 -15 9 2 -4.25 0.00
 -15 9 1 -3.94 0.00
 15 9 0 -5.04 0.00
 15 9 1 5.97 0.00
 15 9 2 -8.63 0.00
 15 9 3 6.80 0.00
 15 9 4 -9.74 0.00
 15 9 5 -1.13 0.00
 15 9 6 0.83 0.00
 15 9 7 -0.63 0.00
 15 9 8 5.73 0.00
 15 9 9 -2.54 0.00
 15 9 10 6.57 0.00
 15 9 11 0.68 0.00
 15 9 12 -1.33 0.00
 15 9 13 -0.10 0.00
 15 9 14 -1.43 0.00
 15 9 15 1.71 0.00
 15 9 16 -1.05 0.00
 15 9 17 0.61 0.00
 -15 11 28 -0.10 0.00
 -15 11 27 -2.17 0.00
 -15 11 26 0.98 0.00
 -15 11 25 -1.85 0.00
 -15 11 24 3.22 0.00
 -15 11 23 -0.54 0.00
 -15 11 22 2.60 0.00
 -15 11 21 1.63 0.00
 -15 11 20 3.12 0.00
 -15 11 19 5.27 0.00
 -15 11 18 2.44 0.00
 -15 11 17 6.40 0.00
 -15 11 16 -1.35 0.00
 -15 11 15 3.36 0.00
 -15 11 14 -6.89 0.00
 -15 11 13 -1.82 0.00
 -15 11 12 -6.55 0.00
 -15 11 11 -3.93 0.00
 -15 11 10 1.11 0.00
 -15 11 9 -3.27 0.00
 -15 11 8 4.29 0.00
 -15 11 7 0.61 0.00
 -15 11 6 0.28 0.00
 -15 11 5 1.69 0.00
 -15 11 4 -8.06 0.00
 -15 11 3 -0.65 0.00
 -15 11 2 -5.78 0.00
 -15 11 1 -0.23 0.00
 15 11 0 -1.06 0.00
 15 11 1 4.32 0.00
 15 11 2 2.54 0.00
 15 11 3 3.99 0.00
 15 11 4 1.25 0.00
 15 11 5 7.15 0.00
 15 11 6 1.06 0.00
 15 11 7 -0.63 0.00
 15 11 8 3.51 0.00
 15 11 9 -1.71 0.00
 15 11 10 1.92 0.00
 15 11 11 -3.92 0.00
 15 11 12 -0.13 0.00
 15 11 13 0.28 0.00
 15 11 14 -2.02 0.00
 15 11 15 0.44 0.00
 15 11 16 -0.31 0.00
 -15 13 27 -0.21 0.00
 -15 13 26 0.14 0.00
 -15 13 25 -0.23 0.00
 -15 13 24 -1.46 0.00
 -15 13 23 0.00 0.00
 -15 13 22 -2.90 0.00
 -15 13 21 -2.12 0.00
 -15 13 20 -3.93 0.00
 -15 13 19 -1.41 0.00
 -15 13 18 -0.61 0.00
 -15 13 17 1.47 0.00
 -15 13 16 0.91 0.00
 -15 13 15 3.03 0.00
 -15 13 14 0.56 0.00
 -15 13 13 -0.15 0.00
 -15 13 12 2.24 0.00
 -15 13 11 -4.55 0.00
 -15 13 10 6.68 0.00
 -15 13 9 -2.65 0.00
 -15 13 8 8.10 0.00
 -15 13 7 3.45 0.00
 -15 13 6 1.99 0.00
 -15 13 5 8.20 0.00
 -15 13 4 -2.92 0.00
 -15 13 3 5.11 0.00
 -15 13 2 -5.26 0.00
 -15 13 1 -2.55 0.00
 15 13 0 0.15 0.00
 15 13 1 3.64 0.00
 15 13 2 -1.25 0.00
 15 13 3 5.09 0.00
 15 13 4 -1.52 0.00
 15 13 5 0.74 0.00
 15 13 6 -3.02 0.00
 15 13 7 2.83 0.00
 15 13 8 -0.72 0.00
 15 13 9 -0.37 0.00
 15 13 10 -1.53 0.00
 15 13 11 0.13 0.00
 15 13 12 -2.20 0.00
 15 13 13 -1.41 0.00
 15 13 14 -1.49 0.00
 -15 15 25 1.30 0.00
 -15 15 24 0.54 0.00
 -15 15 23 1.57 0.00
 -15 15 22 1.42 0.00
 -15 15 21 0.80 0.00
 -15 15 20 3.41 0.00
 -15 15 19 -1.81 0.00
 -15 15 18 3.80 0.00
 -15 15 17 -0.06 0.00
 -15 15 16 0.22 0.00
 -15 15 15 2.77 0.00
 -15 15 14 -4.67 0.00
 -15 15 13 4.94 0.00
 -15 15 12 -5.89 0.00
 -15 15 11 4.06 0.00
 -15 15 10 -2.60 0.00
 -15 15 9 0.50 0.00
 -15 15 8 -0.43 0.00
 -15 15 7 -1.68 0.00
 -15 15 6 -1.22 0.00
 -15 15 5 -4.20 0.00
 -15 15 4 -2.29 0.00
 -15 15 3 -3.78 0.00
 -15 15 2 4.06 0.00
 -15 15 1 0.14 0.00
 15 15 0 5.32 0.00
 15 15 1 -3.11 0.00
 15 15 2 6.27 0.00
 15 15 3 -3.69 0.00
 15 15 4 -1.32 0.00
 15 15 5 0.45 0.00
 15 15 6 -0.05 0.00
 15 15 7 0.56 0.00
 15 15 8 -0.61 0.00
 15 15 9 2.28 0.00
 15 15 10 0.53 0.00
 15 15 11 1.39 0.00
 15 15 12 -1.42 0.00
 15 15 13 1.61 0.00
 -15 17 23 0.68 0.00
 -15 17 22 -2.48 0.00
 -15 17 21 -1.64 0.00
 -15 17 20 -1.74 0.00
 -15 17 19 -1.92 0.00
 -15 17 18 0.29 0.00
 -15 17 17 -0.96 0.00
 -15 17 16 2.06 0.00
 -15 17 15 0.90 0.00
 -15 17 14 -0.42 0.00
 -15 17 13 2.22 0.00
 -15 17 12 -0.10 0.00
 -15 17 11 1.80 0.00
 -15 17 10 3.74 0.00
 -15 17 9 1.41 0.00
 -15 17 8 5.47 0.00
 -15 17 7 -0.23 0.00
 -15 17 6 2.23 0.00
 -15 17 5 -1.41 0.00
 -15 17 4 -0.82 0.00
 -15 17 3 -3.83 0.00
 -15 17 2 -2.52 0.00
 -15 17 1 -1.10 0.00
 15 17 0 2.30 0.00
 15 17 1 -2.16 0.00
 15 17 2 -0.96 0.00
 15 17 3 -3.48 0.00
 15 17 4 -0.85 0.00
 15 17 5 0.32 0.00
 15 17 6 -3.83 0.00
 15 17 7 2.69 0.00
 15 17 8 0.46 0.00
 15 17 9 1.72 0.00
 15 17 10 -0.13 0.00
 -15 19 20 0.93 0.00
 -15 19 19 -0.15 0.00
 -15 19 18 2.87 0.00
 -15 19 17 -1.25 0.00
 -15 19 16 0.51 0.00
 -15 19 15 -0.36 0.00
 -15 19 14 -2.59 0.00
 -15 19 13 -1.25 0.00
 -15 19 12 -3.33 0.00
 -15 19 11 -1.15 0.00
 -15 19 10 -1.13 0.00
 -15 19 9 -0.31 0.00
 -15 19 8 0.51 0.00
 -15 19 7 1.97 0.00
 -15 19 6 -0.14 0.00
 -15 19 5 0.58 0.00
 -15 19 4 0.03 0.00
 -15 19 3 0.19 0.00
 -15 19 2 3.15 0.00
 -15 19 1 -1.01 0.00
 15 19 0 2.62 0.00
 15 19 1 -2.66 0.00
 15 19 2 2.86 0.00
 15 19 3 -0.96 0.00
 15 19 4 -1.07 0.00
 15 19 5 -1.45 0.00
 15 19 6 0.32 0.00
 15 19 7 0.63 0.00
 15 19 8 -0.31 0.00
 -15 21 16 -0.09 0.00
 -15 21 15 -1.54 0.00
 -15 21 14 -0.24 0.00
 -15 21 13 -2.13 0.00
 -15 21 12 0.29 0.00
 -15 21 11 -1.63 0.00
 -15 21 10 1.64 0.00
 -15 21 9 1.10 0.00
 -15 21 8 0.75 0.00
 -15 21 7 1.96 0.00
 -15 21 6 0.09 0.00
 -15 21 5 1.64 0.00
 -15 21 4 -0.36 0.00
 -15 21 3 -1.41 0.00
 -15 21 2 0.46 0.00
 -15 21 1 0.34 0.00
 15 21 0 1.13 0.00
 15 21 1 0.55 0.00
 15 21 2 -0.47 0.00
 15 21 3 -2.00 0.00
 -16 0 30 -4.93 0.00
 -16 0 28 -1.04 0.00
 -16 0 26 1.18 0.00
 -16 0 24 1.71 0.00
 -16 0 22 3.73 0.00
 -16 0 20 8.51 0.00
 -16 0 18 8.48 0.00
 -16 0 16 -1.12 0.00
 -16 0 14 -12.44 0.00
 -16 0 12 -11.48 0.00
 -16 0 10 3.94 0.00
 -16 0 8 9.95 0.00
 -16 0 6 -1.74 0.00
 -16 0 4 -20.16 0.00
 -16 0 2 -21.31 0.00
 16 0 0 -6.70 0.00
 16 0 2 4.32 0.00
 16 0 4 11.35 0.00
 16 0 6 4.81 0.00
 16 0 8 4.53 0.00
 16 0 10 -1.37 0.00
 16 0 12 2.40 0.00
 16 0 14 -0.63 0.00
 16 0 16 0.64 0.00
 -16 2 30 3.07 0.00
 -16 2 29 -0.48 0.00
 -16 2 28 2.15 0.00
 -16 2 27 0.61 0.00
 -16 2 26 1.84 0.00
 -16 2 25 -0.09 0.00
 -16 2 24 -0.02 0.00
 -16 2 23 -2.05 0.00
 -16 2 22 -2.09 0.00
 -16 2 21 -3.37 0.00
 -16 2 20 -2.99 0.00
 -16 2 19 0.14 0.00
 -16 2 18 -4.40 0.00
 -16 2 17 5.22 0.00
 -16 2 16 -5.26 0.00
 -16 2 15 8.31 0.00
 -16 2 14 -2.90 0.00
 -16 2 13 4.96 0.00
 -16 2 12 4.46 0.00
 -16 2 11 -2.03 0.00
 -16 2 10 8.46 0.00
 -16 2 9 -6.19 0.00
 -16 2 8 7.45 0.00
 -16 2 7 -4.48 0.00
 -16 2 6 -1.11 0.00
 -16 2 5 1.02 0.00
 -16 2 4 -3.02 0.00
 -16 2 3 4.66 0.00
 -16 2 2 0.24 0.00
 -16 2 1 2.50 0.00
 16 2 0 0.54 0.00
 16 2 1 0.58 0.00
 16 2 2 -3.76 0.00
 16 2 3 5.66 0.00
 16 2 4 -7.99 0.00
 16 2 5 4.33 0.00
 16 2 6 1.55 0.00
 16 2 7 5.51 0.00
 16 2 8 4.23 0.00
 16 2 9 1.39 0.00
 16 2 10 5.08 0.00
 16 2 11 0.79 0.00
 16 2 12 -3.59 0.00
 16 2 13 -3.10 0.00
 16 2 14 -2.26 0.00
 16 2 15 -1.55 0.00
 16 2 16 -0.61 0.00
 16 2 17 -0.30 0.00
 -16 4 30 -1.84 0.00
 -16 4 29 1.08 0.00
 -16 4 28 0.25 0.00
 -16 4 27 1.45 0.00
 -16 4 26 0.39 0.00
 -16 4 25 1.47 0.00
 -16 4 24 -2.18 0.00
 -16 4 23 -0.49 0.00
 -16 4 22 -2.47 0.00
 -16 4 21 -0.95 0.00
 -16 4 20 2.24 0.00
 -16 4 19 -0.18 0.00
 -16 4 18 9.48 0.00
 -16 4 17 0.69 0.00
 -16 4 16 8.29 0.00
 -16 4 15 0.77 0.00
 -16 4 14 0.41 0.00
 -16 4 13 2.96 0.00
 -16 4 12 -6.86 0.00
 -16 4 11 4.65 0.00
 -16 4 10 -4.22 0.00
 -16 4 9 -0.19 0.00
 -16 4 8 -3.53 0.00
 -16 4 7 -5.96 0.00
 -16 4 6 -6.40 0.00
 -16 4 5 -7.61 0.00
 -16 4 4 -9.99 0.00
 -16 4 3 -1.17 0.00
 -16 4 2 -1.17 0.00
 -16 4 1 8.33 0.00
 16 4 0 7.27 0.00
 16 4 1 -8.13 0.00
 16 4 2 6.65 0.00
 16 4 3 -1.98 0.00
 16 4 4 0.02 0.00
 16 4 5 10.45 0.00
 16 4 6 -5.35 0.00
 16 4 7 7.95 0.00
 16 4 8 -2.57 0.00
 16 4 9 4.91 0.00
 16 4 10 -0.72 0.00
 16 4 11 -4.07 0.00
 16 4 12 2.31 0.00
 16 4 13 -2.18 0.00
 16 4 14 1.27 0.00
 16 4 15 -1.79 0.00
 16 4 16 1.74 0.00
 16 4 17 0.65 0.00
 -16 6 30 1.81 0.00
 -16 6 29 -1.31 0.00
 -16 6 28 2.50 0.00
 -16 6 27 1.25 0.00
 -16 6 26 1.89 0.00
 -16 6 25 2.79 0.00
 -16 6 24 -2.24 0.00
 -16 6 23 1.02 0.00
 -16 6 22 -7.33 0.00
 -16 6 21 -2.95 0.00
 -16 6 20 -5.41 0.00
 -16 6 19 -4.14 0.00
 -16 6 18 0.51 0.00
 -16 6 17 -0.23 0.00
 -16 6 16 4.66 0.00
 -16 6 15 4.55 0.00
 -16 6 14 1.71 0.00
 -16 6 13 6.45 0.00
 -16 6 12 -0.37 0.00
 -16 6 11 3.49 0.00
 -16 6 10 0.40 0.00
 -16 6 9 3.67 0.00
 -16 6 8 3.53 0.00
 -16 6 7 3.86 0.00
 -16 6 6 2.74 0.00
 -16 6 5 3.55 0.00
 -16 6 4 5.80 0.00
 -16 6 3 -3.45 0.00
 -16 6 2 8.07 0.00
 -16 6 1 -9.80 0.00
 16 6 0 8.45 0.00
 16 6 1 8.35 0.00
 16 6 2 -1.42 0.00
 16 6 3 4.23 0.00
 16 6 4 -7.41 0.00
 16 6 5 -3.96 0.00
 16 6 6 -6.03 0.00
 16 6 7 -0.42 0.00
 16 6 8 0.26 0.00
 16 6 9 -0.23 0.00
 16 6 10 1.17 0.00
 16 6 11 3.41 0.00
 16 6 12 -1.38 0.00
 16 6 13 -0.98 0.00
 16 6 14 -2.54 0.00
 16 6 15 0.01 0.00
 16 6 16 -0.95 0.00
 -16 8 29 -0.34 0.00
 -16 8 28 -2.03 0.00
 -16 8 27 -0.38 0.00
 -16 8 26 -0.56 0.00
 -16 8 25 2.34 0.00
 -16 8 24 -0.30 0.00
 -16 8 23 3.53 0.00
 -16 8 22 -0.23 0.00
 -16 8 21 1.99 0.00
 -16 8 20 2.39 0.00
 -16 8 19 -0.69 0.00
 -16 8 18 5.87 0.00
 -16 8 17 -5.20 0.00
 -16 8 16 4.27 0.00
 -16 8 15 -7.26 0.00
 -16 8 14 -1.74 0.00
 -16 8 13 -4.61 0.00
 -16 8 12 -6.19 0.00
 -16 8 11 2.71 0.00
 -16 8 10 -5.13 0.00
 -16 8 9 5.22 0.00
 -16 8 8 -1.87 0.00
 -16 8 7 4.96 0.00
 -16 8 6 0.85 0.00
 -16 8 5 -1.34 0.00
 -16 8 4 2.97 0.00
 -16 8 3 -3.06 0.00
 -16 8 2 8.28 0.00
 -16 8 1 -1.17 0.00
 16 8 0 4.94 0.00
 16 8 1 -2.14 0.00
 16 8 2 -1.22 0.00
 16 8 3 -2.80 0.00
 16 8 4 -8.45 0.00
 16 8 5 0.92 0.00
 16 8 6 -2.90 0.00
 16 8 7 -1.92 0.00
 16 8 8 1.88 0.00
 16 8 9 -0.66 0.00
 16 8 10 4.61 0.00
 16 8 11 -1.51 0.00
 16 8 12 0.50 0.00
 16 8 13 2.28 0.00
 16 8 14 -0.67 0.00
 16 8 15 1.28 0.00
 16 8 16 -0.76 0.00
 -16 10 28 0.10 0.00
 -16 10 27 -1.82 0.00
 -16 10 26 1.26 0.00
 -16 10 25 -2.17 0.00
 -16 10 24 0.16 0.00
 -16 10 23 -1.43 0.00
 -16 10 22 -3.12 0.00
 -16 10 21 -0.64 0.00
 -16 10 20 -3.72 0.00
 -16 10 19 2.26 0.00
 -16 10 18 0.01 0.00
 -16 10 17 4.99 0.00
 -16 10 16 0.27 0.00
 -16 10 15 3.91 0.00
 -16 10 14 -2.84 0.00
 -16 10 13 -0.24 0.00
 -16 10 12 -2.16 0.00
 -16 10 11 -3.80 0.00
 -16 10 10 5.70 0.00
 -16 10 9 -1.08 0.00
 -16 10 8 10.93 0.00
 -16 10 7 3.13 0.00
 -16 10 6 8.55 0.00
 -16 10 5 6.31 0.00
 -16 10 4 1.43 0.00
 -16 10 3 0.69 0.00
 -16 10 2 -3.56 0.00
 -16 10 1 -3.29 0.00
 16 10 0 -0.33 0.00
 16 10 1 4.48 0.00
 16 10 2 -0.82 0.00
 16 10 3 1.26 0.00
 16 10 4 0.46 0.00
 16 10 5 -2.62 0.00
 16 10 6 -2.13 0.00
 16 10 7 -1.40 0.00
 16 10 8 2.23 0.00
 16 10 9 -0.36 0.00
 16 10 10 0.74 0.00
 16 10 11 1.63 0.00
 16 10 12 -0.49 0.00
 16 10 13 0.45 0.00
 16 10 14 -3.15 0.00
 16 10 15 0.94 0.00
 -16 12 26 0.48 0.00
 -16 12 25 0.34 0.00
 -16 12 24 2.02 0.00
 -16 12 23 0.82 0.00
 -16 12 22 1.69 0.00
 -16 12 21 0.96 0.00
 -16 12 20 0.51 0.00
 -16 12 19 -0.03 0.00
 -16 12 18 0.07 0.00
 -16 12 17 -0.01 0.00
 -16 12 16 -0.11 0.00
 -16 12 15 -3.00 0.00
 -16 12 14 -0.08 0.00
 -16 12 13 -6.95 0.00
 -16 12 12 1.30 0.00
 -16 12 11 -8.50 0.00
 -16 12 10 1.71 0.00
 -16 12 9 -5.61 0.00
 -16 12 8 -0.26 0.00
 -16 12 7 0.90 0.00
 -16 12 6 -5.21 0.00
 -16 12 5 4.41 0.00
 -16 12 4 -5.18 0.00
 -16 12 3 6.39 0.00
 -16 12 2 0.87 0.00
 -16 12 1 3.91 0.00
 16 12 0 3.58 0.00
 16 12 1 -4.28 0.00
 16 12 2 3.99 0.00
 16 12 3 -1.88 0.00
 16 12 4 -1.19 0.00
 16 12 5 -1.08 0.00
 16 12 6 1.41 0.00
 16 12 7 -0.59 0.00
 16 12 8 -0.29 0.00
 16 12 9 -0.84 0.00
 16 12 10 -0.03 0.00
 16 12 11 -0.81 0.00
 16 12 12 -2.31 0.00
 16 12 13 0.05 0.00
 -16 14 25 -1.03 0.00
 -16 14 24 -0.56 0.00
 -16 14 23 -0.87 0.00
 -16 14 22 -2.65 0.00
 -16 14 21 -2.22 0.00
 -16 14 20 -2.53 0.00
 -16 14 19 -0.35 0.00
 -16 14 18 -1.14 0.00
 -16 14 17 2.72 0.00
 -16 14 16 0.30 0.00
 -16 14 15 4.72 0.00
 -16 14 14 -1.29 0.00
 -16 14 13 3.50 0.00
 -16 14 12 -0.59 0.00
 -16 14 11 0.80 0.00
 -16 14 10 2.93 0.00
 -16 14 9 -1.18 0.00
 -16 14 8 3.05 0.00
 -16 14 7 -1.88 0.00
 -16 14 6 -1.15 0.00
 -16 14 5 -1.94 0.00
 -16 14 4 -6.22 0.00
 -16 14 3 -2.97 0.00
 -16 14 2 -4.79 0.00
 -16 14 1 1.41 0.00
 16 14 0 2.42 0.00
 16 14 1 -2.04 0.00
 16 14 2 4.17 0.00
 16 14 3 -3.28 0.00
 16 14 4 3.25 0.00
 16 14 5 0.98 0.00
 16 14 6 -1.08 0.00
 16 14 7 0.72 0.00
 16 14 8 1.40 0.00
 16 14 9 0.98 0.00
 16 14 10 1.17 0.00
 16 14 11 -0.91 0.00
 16 14 12 1.09 0.00
 -16 16 23 2.17 0.00
 -16 16 22 1.03 0.00
 -16 16 21 0.84 0.00
 -16 16 20 0.37 0.00
 -16 16 19 -1.92 0.00
 -16 16 18 1.72 0.00
 -16 16 17 -2.84 0.00
 -16 16 16 0.46 0.00
 -16 16 15 -0.54 0.00
 -16 16 14 -1.51 0.00
 -16 16 13 0.23 0.00
 -16 16 12 -1.99 0.00
 -16 16 11 -0.57 0.00
 -16 16 10 -0.23 0.00
 -16 16 9 -1.38 0.00
 -16 16 8 0.37 0.00
 -16 16 7 -0.98 0.00
 -16 16 6 -2.74 0.00
 -16 16 5 -0.71 0.00
 -16 16 4 -3.69 0.00
 -16 16 3 0.41 0.00
 -16 16 2 -1.41 0.00
 -16 16 1 -0.49 0.00
 16 16 0 1.89 0.00
 16 16 1 -3.48 0.00
 16 16 2 2.30 0.00
 16 16 3 -1.34 0.00
 16 16 4 0.48 0.00
 16 16 5 -2.30 0.00
 16 16 6 0.66 0.00
 16 16 7 1.44 0.00
 16 16 8 -0.10 0.00
 16 16 9 0.59 0.00
 16 16 10 -0.75 0.00
 -16 18 20 2.16 0.00
 -16 18 19 -1.93 0.00
 -16 18 18 2.90 0.00
 -16 18 17 -0.11 0.00
 -16 18 16 0.47 0.00
 -16 18 15 1.11 0.00
 -16 18 14 -2.38 0.00
 -16 18 13 2.85 0.00
 -16 18 12 -2.29 0.00
 -16 18 11 2.74 0.00
 -16 18 10 1.12 0.00
 -16 18 9 1.64 0.00
 -16 18 8 2.30 0.00
 -16 18 7 -0.04 0.00
 -16 18 6 0.83 0.00
 -16 18 5 -2.48 0.00
 -16 18 4 -2.19 0.00
 -16 18 3 -4.32 0.00
 -16 18 2 -0.97 0.00
 -16 18 1 -1.06 0.00
 16 18 0 -0.43 0.00
 16 18 1 0.85 0.00
 16 18 2 -0.28 0.00
 16 18 3 -1.14 0.00
 16 18 4 -3.08 0.00
 16 18 5 1.43 0.00
 16 18 6 -1.16 0.00
 16 18 7 -0.61 0.00
 -16 20 16 0.41 0.00
 -16 20 15 -1.91 0.00
 -16 20 14 -2.18 0.00
 -16 20 13 -2.95 0.00
 -16 20 12 -2.35 0.00
 -16 20 11 -1.98 0.00
 -16 20 10 -1.43 0.00
 -16 20 9 0.57 0.00
 -16 20 8 0.21 0.00
 -16 20 7 2.01 0.00
 -16 20 6 0.13 0.00
 -16 20 5 1.88 0.00
 -16 20 4 0.99 0.00
 -16 20 3 0.30 0.00
 -16 20 2 -0.01 0.00
 -16 20 1 -0.85 0.00
 16 20 0 0.96 0.00
 16 20 1 -0.73 0.00
 16 20 2 -1.99 0.00
 16 20 3 0.25 0.00
 -17 1 30 -1.38 0.00
 -17 1 29 -0.11 0.00
 -17 1 28 -0.52 0.00
 -17 1 27 -0.89 0.00
 -17 1 26 1.26 0.00
 -17 1 25 -0.72 0.00
 -17 1 24 0.74 0.00
 -17 1 23 0.47 0.00
 -17 1 22 -0.57 0.00
 -17 1 21 2.46 0.00
 -17 1 20 -0.60 0.00
 -17 1 19 2.97 0.00
 -17 1 18 0.01 0.00
 -17 1 17 1.16 0.00
 -17 1 16 -2.31 0.00
 -17 1 15 -2.35 0.00
 -17 1 14 -3.52 0.00
 -17 1 13 -3.69 0.00
 -17 1 12 -0.25 0.00
 -17 1 11 -2.94 0.00
 -17 1 10 5.40 0.00
 -17 1 9 -5.13 0.00
 -17 1 8 5.78 0.00
 -17 1 7 -7.60 0.00
 -17 1 6 0.52 0.00
 -17 1 5 -7.27 0.00
 -17 1 4 -1.67 0.00
 -17 1 3 0.97 0.00
 -17 1 2 3.39 0.00
 -17 1 1 10.03 0.00
 17 1 0 6.01 0.00
 17 1 1 -10.48 0.00
 17 1 2 2.09 0.00
 17 1 3 -4.29 0.00
 17 1 4 -3.88 0.00
 17 1 5 6.01 0.00
 17 1 6 -2.93 0.00
 17 1 7 3.96 0.00
 17 1 8 -1.34 0.00
 17 1 9 1.50 0.00
 17 1 10 0.19 0.00
 17 1 11 -4.88 0.00
 17 1 12 -1.23 0.00
 17 1 13 -1.83 0.00
 17 1 14 -0.53 0.00
 17 1 15 -0.79 0.00
 17 1 16 -0.19 0.00
 -17 3 29 1.37 0.00
 -17 3 28 1.97 0.00
 -17 3 27 1.19 0.00
 -17 3 26 2.44 0.00
 -17 3 25 -0.85 0.00
 -17 3 24 0.06 0.00
 -17 3 23 -4.83 0.00
 -17 3 22 -3.02 0.00
 -17 3 21 -6.80 0.00
 -17 3 20 -0.42 0.00
 -17 3 19 -3.36 0.00
 -17 3 18 3.33 0.00
 -17 3 17 5.20 0.00
 -17 3 16 2.84 0.00
 -17 3 15 10.34 0.00
 -17 3 14 -2.76 0.00
 -17 3 13 6.98 0.00
 -17 3 12 -3.06 0.00
 -17 3 11 -3.86 0.00
 -17 3 10 3.51 0.00
 -17 3 9 -9.69 0.00
 -17 3 8 6.97 0.00
 -17 3 7 -7.28 0.00
 -17 3 6 1.29 0.00
 -17 3 5 3.09 0.00
 -17 3 4 -5.49 0.00
 -17 3 3 9.32 0.00
 -17 3 2 -4.25 0.00
 -17 3 1 10.26 0.00
 17 3 0 2.79 0.00
 17 3 1 -5.92 0.00
 17 3 2 3.30 0.00
 17 3 3 -0.48 0.00
 17 3 4 2.02 0.00
 17 3 5 1.04 0.00
 17 3 6 -2.56 0.00
 17 3 7 3.85 0.00
 17 3 8 -0.76 0.00
 17 3 9 2.47 0.00
 17 3 10 -2.38 0.00
 17 3 11 2.59 0.00
 17 3 12 -0.02 0.00
 17 3 13 -0.93 0.00
 17 3 14 -0.94 0.00
 17 3 15 -0.67 0.00
 -17 5 29 -0.86 0.00
 -17 5 28 0.10 0.00
 -17 5 27 -0.16 0.00
 -17 5 26 0.75 0.00
 -17 5 25 1.59 0.00
 -17 5 24 -0.55 0.00
 -17 5 23 2.25 0.00
 -17 5 22 -2.06 0.00
 -17 5 21 -0.05 0.00
 -17 5 20 -1.93 0.00
 -17 5 19 -0.83 0.00
 -17 5 18 -0.47 0.00
 -17 5 17 -1.70 0.00
 -17 5 16 -0.07 0.00
 -17 5 15 -1.52 0.00
 -17 5 14 0.06 0.00
 -17 5 13 -2.81 0.00
 -17 5 12 0.57 0.00
 -17 5 11 -3.09 0.00
 -17 5 10 -0.37 0.00
 -17 5 9 -5.15 0.00
 -17 5 8 -2.24 0.00
 -17 5 7 -4.42 0.00
 -17 5 6 -5.24 0.00
 -17 5 5 -3.34 0.00
 -17 5 4 -1.76 0.00
 -17 5 3 2.24 0.00
 -17 5 2 5.71 0.00
 -17 5 1 5.27 0.00
 17 5 0 6.68 0.00
 17 5 1 -6.78 0.00
 17 5 2 0.55 0.00
 17 5 3 -2.71 0.00
 17 5 4 -6.18 0.00
 17 5 5 0.84 0.00
 17 5 6 0.31 0.00
 17 5 7 0.36 0.00
 17 5 8 3.41 0.00
 17 5 9 -2.24 0.00
 17 5 10 4.67 0.00
 17 5 11 -3.60 0.00
 17 5 12 -1.59 0.00
 17 5 13 -1.63 0.00
 17 5 14 -0.98 0.00
 17 5 15 0.38 0.00
 -17 7 28 -0.11 0.00
 -17 7 27 0.47 0.00
 -17 7 26 -1.20 0.00
 -17 7 25 1.09 0.00
 -17 7 24 -3.18 0.00
 -17 7 23 0.00 0.00
 -17 7 22 -2.83 0.00
 -17 7 21 -1.34 0.00
 -17 7 20 2.49 0.00
 -17 7 19 -2.47 0.00
 -17 7 18 9.17 0.00
 -17 7 17 -2.30 0.00
 -17 7 16 6.65 0.00
 -17 7 15 -1.89 0.00
 -17 7 14 -3.10 0.00
 -17 7 13 1.61 0.00
 -17 7 12 -9.13 0.00
 -17 7 11 5.15 0.00
 -17 7 10 -3.22 0.00
 -17 7 9 7.05 0.00
 -17 7 8 2.63 0.00
 -17 7 7 4.67 0.00
 -17 7 6 2.76 0.00
 -17 7 5 0.49 0.00
 -17 7 4 -3.88 0.00
 -17 7 3 -5.50 0.00
 -17 7 2 -4.88 0.00
 -17 7 1 -4.16 0.00
 17 7 0 -1.98 0.00
 17 7 1 1.28 0.00
 17 7 2 -0.46 0.00
 17 7 3 -3.37 0.00
 17 7 4 0.47 0.00
 17 7 5 -3.06 0.00
 17 7 6 -0.76 0.00
 17 7 7 -2.68 0.00
 17 7 8 3.55 0.00
 17 7 9 0.28 0.00
 17 7 10 2.70 0.00
 17 7 11 1.29 0.00
 17 7 12 2.16 0.00
 17 7 13 2.28 0.00
 17 7 14 -1.27 0.00
 -17 9 27 -1.13 0.00
 -17 9 26 0.85 0.00
 -17 9 25 1.34 0.00
 -17 9 24 -0.20 0.00
 -17 9 23 3.23 0.00
 -17 9 22 -1.89 0.00
 -17 9 21 2.37 0.00
 -17 9 20 -0.89 0.00
 -17 9 19 0.02 0.00
 -17 9 18 0.69 0.00
 -17 9 17 -1.21 0.00
 -17 9 16 0.01 0.00
 -17 9 15 -2.46 0.00
 -17 9 14 -3.54 0.00
 -17 9 13 -3.59 0.00
 -17 9 12 -4.51 0.00
 -17 9 11 -3.34 0.00
 -17 9 10 -3.14 0.00
 -17 9 9 -0.12 0.00
 -17 9 8 -0.07 0.00
 -17 9 7 3.22 0.00
 -17 9 6 -0.98 0.00
 -17 9 5 2.83 0.00
 -17 9 4 1.17 0.00
 -17 9 3 -1.70 0.00
 -17 9 2 2.28 0.00
 -17 9 1 -7.66 0.00
 17 9 0 1.95 0.00
 17 9 1 5.18 0.00
 17 9 2 -2.83 0.00
 17 9 3 1.31 0.00
 17 9 4 -4.92 0.00
 17 9 5 -3.67 0.00
 17 9 6 1.19 0.00
 17 9 7 -1.60 0.00
 17 9 8 4.43 0.00
 17 9 9 -1.47 0.00
 17 9 10 3.99 0.00
 17 9 11 -0.55 0.00
 17 9 12 -0.57 0.00
 17 9 13 -1.59 0.00
 -17 11 26 0.53 0.00
 -17 11 25 -1.51 0.00
 -17 11 24 0.26 0.00
 -17 11 23 -2.07 0.00
 -17 11 22 -0.48 0.00
 -17 11 21 -1.79 0.00
 -17 11 20 1.31 0.00
 -17 11 19 1.08 0.00
 -17 11 18 3.92 0.00
 -17 11 17 2.22 0.00
 -17 11 16 4.03 0.00
 -17 11 15 1.21 0.00
 -17 11 14 0.55 0.00
 -17 11 13 0.17 0.00
 -17 11 12 -1.27 0.00
 -17 11 11 1.32 0.00
 -17 11 10 0.63 0.00
 -17 11 9 2.18 0.00
 -17 11 8 0.72 0.00
 -17 11 7 2.16 0.00
 -17 11 6 -1.77 0.00
 -17 11 5 -1.92 0.00
 -17 11 4 -5.54 0.00
 -17 11 3 -4.89 0.00
 -17 11 2 -2.64 0.00
 -17 11 1 -1.84 0.00
 17 11 0 -0.31 0.00
 17 11 1 -0.33 0.00
 17 11 2 0.54 0.00
 17 11 3 -1.37 0.00
 17 11 4 -1.38 0.00
 17 11 5 2.30 0.00
 17 11 6 -2.34 0.00
 17 11 7 0.05 0.00
 17 11 8 -0.53 0.00
 17 11 9 0.49 0.00
 17 11 10 0.46 0.00
 17 11 11 -0.32 0.00
 17 11 12 0.74 0.00
 -17 13 24 1.22 0.00
 -17 13 23 1.44 0.00
 -17 13 22 -0.58 0.00
 -17 13 21 0.88 0.00
 -17 13 20 -4.00 0.00
 -17 13 19 0.87 0.00
 -17 13 18 -3.52 0.00
 -17 13 17 1.88 0.00
 -17 13 16 -2.11 0.00
 -17 13 15 2.05 0.00
 -17 13 14 -0.14 0.00
 -17 13 13 -0.96 0.00
 -17 13 12 2.06 0.00
 -17 13 11 -4.16 0.00
 -17 13 10 4.15 0.00
 -17 13 9 -3.45 0.00
 -17 13 8 3.09 0.00
 -17 13 7 -0.50 0.00
 -17 13 6 -1.41 0.00
 -17 13 5 2.44 0.00
 -17 13 4 -3.91 0.00
 -17 13 3 1.47 0.00
 -17 13 2 -2.93 0.00
 -17 13 1 -0.89 0.00
 17 13 0 3.20 0.00
 17 13 1 0.29 0.00
 17 13 2 3.74 0.00
 17 13 3 1.74 0.00
 17 13 4 2.10 0.00
 17 13 5 0.62 0.00
 17 13 6 -0.82 0.00
 17 13 7 3.27 0.00
 17 13 8 -0.84 0.00
 17 13 9 1.60 0.00
 17 13 10 -1.14 0.00
 -17 15 22 -0.41 0.00
 -17 15 21 -0.11 0.00
 -17 15 20 0.35 0.00
 -17 15 19 0.30 0.00
 -17 15 18 1.13 0.00
 -17 15 17 1.74 0.00
 -17 15 16 1.54 0.00
 -17 15 15 1.30 0.00
 -17 15 14 1.62 0.00
 -17 15 13 1.25 0.00
 -17 15 12 2.16 0.00
 -17 15 11 0.97 0.00
 -17 15 10 2.60 0.00
 -17 15 9 0.86 0.00
 -17 15 8 0.82 0.00
 -17 15 7 0.93 0.00
 -17 15 6 -3.03 0.00
 -17 15 5 -1.00 0.00
 -17 15 4 -4.63 0.00
 -17 15 3 -1.90 0.00
 -17 15 2 -0.41 0.00
 -17 15 1 -0.33 0.00
 17 15 0 1.48 0.00
 17 15 1 -0.33 0.00
 17 15 2 2.42 0.00
 17 15 3 0.06 0.00
 17 15 4 -1.88 0.00
 17 15 5 2.04 0.00
 17 15 6 -0.84 0.00
 17 15 7 -0.49 0.00
 17 15 8 -0.73 0.00
 -17 17 20 0.21 0.00
 -17 17 19 -0.04 0.00
 -17 17 18 0.27 0.00
 -17 17 17 -0.73 0.00
 -17 17 16 -0.91 0.00
 -17 17 15 -0.14 0.00
 -17 17 14 -4.29 0.00
 -17 17 13 0.31 0.00
 -17 17 12 -3.43 0.00
 -17 17 11 0.08 0.00
 -17 17 10 1.10 0.00
 -17 17 9 -0.22 0.00
 -17 17 8 4.57 0.00
 -17 17 7 -0.01 0.00
 -17 17 6 3.99 0.00
 -17 17 5 0.73 0.00
 -17 17 4 1.12 0.00
 -17 17 3 -0.10 0.00
 -17 17 2 -1.10 0.00
 -17 17 1 0.11 0.00
 17 17 0 1.06 0.00
 17 17 1 -0.53 0.00
 17 17 2 -0.90 0.00
 17 17 3 -0.43 0.00
 17 17 4 -0.63 0.00
 17 17 5 0.70 0.00
 17 17 6 -2.37 0.00
 -17 19 16 1.12 0.00
 -17 19 15 0.39 0.00
 -17 19 14 -1.02 0.00
 -17 19 13 0.38 0.00
 -17 19 12 -1.91 0.00
 -17 19 11 0.59 0.00
 -17 19 10 -0.19 0.00
 -17 19 9 0.51 0.00
 -17 19 8 1.09 0.00
 -17 19 7 1.18 0.00
 -17 19 6 0.45 0.00
 -17 19 5 0.72 0.00
 -17 19 4 0.53 0.00
 -17 19 3 0.79 0.00
 -17 19 2 1.70 0.00
 -17 19 1 0.44 0.00
 17 19 0 0.58 0.00
 17 19 1 -1.52 0.00
 17 19 2 0.36 0.00
 -18 0 28 1.86 0.00
 -18 0 26 1.19 0.00
 -18 0 24 -2.17 0.00
 -18 0 22 -4.39 0.00
 -18 0 20 0.47 0.00
 -18 0 18 7.13 0.00
 -18 0 16 7.88 0.00
 -18 0 14 0.52 0.00
 -18 0 12 -4.06 0.00
 -18 0 10 -1.57 0.00
 -18 0 8 0.59 0.00
 -18 0 6 -2.94 0.00
 -18 0 4 -6.82 0.00
 -18 0 2 -3.06 0.00
 18 0 0 4.17 0.00
 18 0 2 4.84 0.00
 18 0 4 1.82 0.00
 18 0 6 -4.33 0.00
 18 0 8 -2.72 0.00
 18 0 10 -1.92 0.00
 18 0 12 2.62 0.00
 18 0 14 1.42 0.00
 -18 2 28 -0.57 0.00
 -18 2 27 0.16 0.00
 -18 2 26 1.51 0.00
 -18 2 25 -1.11 0.00
 -18 2 24 1.84 0.00
 -18 2 23 -2.95 0.00
 -18 2 22 -0.24 0.00
 -18 2 21 -4.25 0.00
 -18 2 20 -1.83 0.00
 -18 2 19 -0.71 0.00
 -18 2 18 -1.92 0.00
 -18 2 17 4.85 0.00
 -18 2 16 -2.32 0.00
 -18 2 15 8.43 0.00
 -18 2 14 -1.54 0.00
 -18 2 13 4.21 0.00
 -18 2 12 0.65 0.00
 -18 2 11 -3.32 0.00
 -18 2 10 0.55 0.00
 -18 2 9 -7.85 0.00
 -18 2 8 -3.65 0.00
 -18 2 7 -5.26 0.00
 -18 2 6 -9.07 0.00
 -18 2 5 0.51 0.00
 -18 2 4 -6.12 0.00
 -18 2 3 4.45 0.00
 -18 2 2 2.63 0.00
 -18 2 1 3.05 0.00
 18 2 0 6.87 0.00
 18 2 1 0.06 0.00
 18 2 2 2.76 0.00
 18 2 3 3.60 0.00
 18 2 4 -2.59 0.00
 18 2 5 2.93 0.00
 18 2 6 0.81 0.00
 18 2 7 2.70 0.00
 18 2 8 2.96 0.00
 18 2 9 -0.09 0.00
 18 2 10 4.44 0.00
 18 2 11 -0.18 0.00
 18 2 12 0.25 0.00
 18 2 13 -1.65 0.00
 18 2 14 -0.44 0.00
 -18 4 28 2.09 0.00
 -18 4 27 0.59 0.00
 -18 4 26 1.83 0.00
 -18 4 25 -1.00 0.00
 -18 4 24 -0.65 0.00
 -18 4 23 -2.08 0.00
 -18 4 22 -2.21 0.00
 -18 4 21 -0.17 0.00
 -18 4 20 -0.69 0.00
 -18 4 19 2.56 0.00
 -18 4 18 3.23 0.00
 -18 4 17 4.08 0.00
 -18 4 16 2.61 0.00
 -18 4 15 2.32 0.00
 -18 4 14 -0.75 0.00
 -18 4 13 1.46 0.00
 -18 4 12 -1.57 0.00
 -18 4 11 0.95 0.00
 -18 4 10 4.04 0.00
 -18 4 9 -0.60 0.00
 -18 4 8 6.38 0.00
 -18 4 7 -2.85 0.00
 -18 4 6 2.24 0.00
 -18 4 5 -4.10 0.00
 -18 4 4 -5.16 0.00
 -18 4 3 -2.25 0.00
 -18 4 2 -4.48 0.00
 -18 4 1 1.91 0.00
 18 4 0 -0.80 0.00
 18 4 1 -1.77 0.00
 18 4 2 1.11 0.00
 18 4 3 1.74 0.00
 18 4 4 -0.32 0.00
 18 4 5 6.69 0.00
 18 4 6 -2.18 0.00
 18 4 7 3.15 0.00
 18 4 8 -1.50 0.00
 18 4 9 0.37 0.00
 18 4 10 -1.44 0.00
 18 4 11 -3.30 0.00
 18 4 12 -0.66 0.00
 18 4 13 -0.99 0.00
 -18 6 27 0.79 0.00
 -18 6 26 0.30 0.00
 -18 6 25 1.43 0.00
 -18 6 24 -0.17 0.00
 -18 6 23 -0.02 0.00
 -18 6 22 -1.95 0.00
 -18 6 21 -2.46 0.00
 -18 6 20 -0.08 0.00
 -18 6 19 -2.98 0.00
 -18 6 18 1.49 0.00
 -18 6 17 0.11 0.00
 -18 6 16 -0.57 0.00
 -18 6 15 2.91 0.00
 -18 6 14 -5.74 0.00
 -18 6 13 1.83 0.00
 -18 6 12 -4.58 0.00
 -18 6 11 -1.92 0.00
 -18 6 10 1.80 0.00
 -18 6 9 -1.46 0.00
 -18 6 8 7.36 0.00
 -18 6 7 2.24 0.00
 -18 6 6 4.38 0.00
 -18 6 5 5.69 0.00
 -18 6 4 -0.27 0.00
 -18 6 3 1.87 0.00
 -18 6 2 -3.55 0.00
 -18 6 1 -4.49 0.00
 18 6 0 -1.86 0.00
 18 6 1 6.74 0.00
 18 6 2 -2.42 0.00
 18 6 3 3.80 0.00
 18 6 4 -1.36 0.00
 18 6 5 -2.16 0.00
 18 6 6 1.43 0.00
 18 6 7 -1.64 0.00
 18 6 8 4.31 0.00
 18 6 9 -1.26 0.00
 18 6 10 2.61 0.00
 18 6 11 0.95 0.00
 18 6 12 -0.20 0.00
 18 6 13 -0.31 0.00
 -18 8 27 -0.15 0.00
 -18 8 26 -0.88 0.00
 -18 8 25 1.08 0.00
 -18 8 24 -2.33 0.00
 -18 8 23 2.23 0.00
 -18 8 22 -1.83 0.00
 -18 8 21 1.86 0.00
 -18 8 20 1.87 0.00
 -18 8 19 1.51 0.00
 -18 8 18 5.20 0.00
 -18 8 17 -1.30 0.00
 -18 8 16 3.72 0.00
 -18 8 15 -3.27 0.00
 -18 8 14 -0.34 0.00
 -18 8 13 -2.00 0.00
 -18 8 12 -2.16 0.00
 -18 8 11 2.87 0.00
 -18 8 10 0.29 0.00
 -18 8 9 5.05 0.00
 -18 8 8 2.99 0.00
 -18 8 7 4.92 0.00
 -18 8 6 3.45 0.00
 -18 8 5 -0.85 0.00
 -18 8 4 3.08 0.00
 -18 8 3 -4.58 0.00
 -18 8 2 5.04 0.00
 -18 8 1 -4.94 0.00
 18 8 0 2.09 0.00
 18 8 1 1.08 0.00
 18 8 2 -2.76 0.00
 18 8 3 -0.87 0.00
 18 8 4 -6.64 0.00
 18 8 5 0.78 0.00
 18 8 6 -3.51 0.00
 18 8 7 -0.27 0.00
 18 8 8 -1.21 0.00
 18 8 9 -0.21 0.00
 18 8 10 -0.33 0.00
 18 8 11 -0.95 0.00
 18 8 12 -1.72 0.00
 -18 10 25 1.23 0.00
 -18 10 24 0.46 0.00
 -18 10 23 0.31 0.00
 -18 10 22 -1.08 0.00
 -18 10 21 -1.94 0.00
 -18 10 20 -0.88 0.00
 -18 10 19 -3.30 0.00
 -18 10 18 2.67 0.00
 -18 10 17 -1.84 0.00
 -18 10 16 1.77 0.00
 -18 10 15 0.24 0.00
 -18 10 14 -3.21 0.00
 -18 10 13 1.22 0.00
 -18 10 12 -5.57 0.00
 -18 10 11 0.46 0.00
 -18 10 10 -1.56 0.00
 -18 10 9 0.82 0.00
 -18 10 8 2.72 0.00
 -18 10 7 0.96 0.00
 -18 10 6 4.06 0.00
 -18 10 5 1.55 0.00
 -18 10 4 1.94 0.00
 -18 10 3 -0.93 0.00
 -18 10 2 0.51 0.00
 -18 10 1 0.16 0.00
 18 10 0 2.16 0.00
 18 10 1 -2.33 0.00
 18 10 2 0.62 0.00
 18 10 3 -4.26 0.00
 18 10 4 -1.24 0.00
 18 10 5 -3.72 0.00
 18 10 6 -3.15 0.00
 18 10 7 0.60 0.00
 18 10 8 0.43 0.00
 18 10 9 2.75 0.00
 18 10 10 1.73 0.00
 18 10 11 2.31 0.00
 -18 12 24 -0.21 0.00
 -18 12 23 0.80 0.00
 -18 12 22 -1.42 0.00
 -18 12 21 1.16 0.00
 -18 12 20 -0.88 0.00
 -18 12 19 0.79 0.00
 -18 12 18 0.10 0.00
 -18 12 17 1.40 0.00
 -18 12 16 1.39 0.00
 -18 12 15 0.46 0.00
 -18 12 14 2.11 0.00
 -18 12 13 -1.16 0.00
 -18 12 12 2.58 0.00
 -18 12 11 -2.44 0.00
 -18 12 10 1.40 0.00
 -18 12 9 -2.25 0.00
 -18 12 8 -1.13 0.00
 -18 12 7 -0.66 0.00
 -18 12 6 -4.76 0.00
 -18 12 5 -0.05 0.00
 -18 12 4 -2.98 0.00
 -18 12 3 0.72 0.00
 -18 12 2 2.45 0.00
 -18 12 1 0.65 0.00
 18 12 0 4.62 0.00
 18 12 1 -2.81 0.00
 18 12 2 2.94 0.00
 18 12 3 -2.29 0.00
 18 12 4 -1.32 0.00
 18 12 5 -0.01 0.00
 18 12 6 0.22 0.00
 18 12 7 1.23 0.00
 18 12 8 -0.25 0.00
 18 12 9 0.77 0.00
 -18 14 22 -0.42 0.00
 -18 14 21 -1.87 0.00
 -18 14 20 -2.26 0.00
 -18 14 19 -0.64 0.00
 -18 14 18 -2.00 0.00
 -18 14 17 0.23 0.00
 -18 14 16 0.06 0.00
 -18 14 15 0.10 0.00
 -18 14 14 0.95 0.00
 -18 14 13 -0.99 0.00
 -18 14 12 1.98 0.00
 -18 14 11 -0.90 0.00
 -18 14 10 2.50 0.00
 -18 14 9 0.38 0.00
 -18 14 8 0.66 0.00
 -18 14 7 1.77 0.00
 -18 14 6 -1.86 0.00
 -18 14 5 0.98 0.00
 -18 14 4 -3.82 0.00
 -18 14 3 -0.32 0.00
 -18 14 2 -2.01 0.00
 -18 14 1 1.85 0.00
 18 14 0 1.81 0.00
 18 14 1 -2.64 0.00
 18 14 2 2.10 0.00
 18 14 3 -2.58 0.00
 18 14 4 1.55 0.00
 18 14 5 -0.16 0.00
 18 14 6 -1.28 0.00
 18 14 7 0.00 0.00
 -18 16 19 0.76 0.00
 -18 16 18 0.65 0.00
 -18 16 17 0.48 0.00
 -18 16 16 -0.36 0.00
 -18 16 15 0.11 0.00
 -18 16 14 -0.82 0.00
 -18 16 13 -1.15 0.00
 -18 16 12 -0.34 0.00
 -18 16 11 -1.72 0.00
 -18 16 10 1.10 0.00
 -18 16 9 -1.22 0.00
 -18 16 8 0.92 0.00
 -18 16 7 -0.28 0.00
 -18 16 6 -1.48 0.00
 -18 16 5 0.95 0.00
 -18 16 4 -2.18 0.00
 -18 16 3 1.17 0.00
 -18 16 2 -0.65 0.00
 -18 16 1 0.01 0.00
 18 16 0 0.72 0.00
 18 16 1 -0.50 0.00
 18 16 2 0.78 0.00
 18 16 3 1.33 0.00
 18 16 4 -0.18 0.00
 -18 18 15 -1.10 0.00
 -18 18 14 -2.41 0.00
 -18 18 13 -0.40 0.00
 -18 18 12 -3.10 0.00
 -18 18 11 -0.03 0.00
 -18 18 10 -1.38 0.00
 -18 18 9 0.53 0.00
 -18 18 8 0.39 0.00
 -18 18 7 1.16 0.00
 -18 18 6 0.50 0.00
 -18 18 5 0.12 0.00
 -18 18 4 -0.80 0.00
 -18 18 3 -0.88 0.00
 -18 18 2 -0.84 0.00
 -18 18 1 -0.10 0.00
 18 18 0 -0.24 0.00
 -19 1 27 0.42 0.00
 -19 1 26 1.21 0.00
 -19 1 25 -1.15 0.00
 -19 1 24 -0.40 0.00
 -19 1 23 -1.02 0.00
 -19 1 22 -3.08 0.00
 -19 1 21 1.30 0.00
 -19 1 20 -2.54 0.00
 -19 1 19 2.66 0.00
 -19 1 18 2.04 0.00
 -19 1 17 2.44 0.00
 -19 1 16 4.08 0.00
 -19 1 15 -0.58 0.00
 -19 1 14 2.76 0.00
 -19 1 13 -1.14 0.00
 -19 1 12 0.53 0.00
 -19 1 11 0.65 0.00
 -19 1 10 -0.10 0.00
 -19 1 9 2.22 0.00
 -19 1 8 -1.54 0.00
 -19 1 7 0.83 0.00
 -19 1 6 -2.71 0.00
 -19 1 5 -1.42 0.00
 -19 1 4 -0.06 0.00
 -19 1 3 -0.84 0.00
 -19 1 2 5.92 0.00
 -19 1 1 2.24 0.00
 19 1 0 6.70 0.00
 19 1 1 -2.20 0.00
 19 1 2 0.78 0.00
 19 1 3 1.07 0.00
 19 1 4 -5.38 0.00
 19 1 5 5.18 0.00
 19 1 6 -5.27 0.00
 19 1 7 2.81 0.00
 19 1 8 -2.82 0.00
 19 1 9 1.24 0.00
 19 1 10 0.17 0.00
 19 1 11 -1.50 0.00
 19 1 12 0.79 0.00
 -19 3 27 -0.38 0.00
 -19 3 26 1.60 0.00
 -19 3 25 -0.66 0.00
 -19 3 24 -0.10 0.00
 -19 3 23 -1.98 0.00
 -19 3 22 -3.48 0.00
 -19 3 21 -3.10 0.00
 -19 3 20 -1.82 0.00
 -19 3 19 -2.29 0.00
 -19 3 18 2.00 0.00
 -19 3 17 0.70 0.00
 -19 3 16 2.45 0.00
 -19 3 15 2.89 0.00
 -19 3 14 -2.76 0.00
 -19 3 13 0.79 0.00
 -19 3 12 -3.71 0.00
 -19 3 11 -4.34 0.00
 -19 3 10 1.30 0.00
 -19 3 9 -6.07 0.00
 -19 3 8 5.87 0.00
 -19 3 7 -2.64 0.00
 -19 3 6 3.30 0.00
 -19 3 5 3.30 0.00
 -19 3 4 -1.62 0.00
 -19 3 3 5.62 0.00
 -19 3 2 -2.85 0.00
 -19 3 1 4.84 0.00
 19 3 0 0.47 0.00
 19 3 1 -2.82 0.00
 19 3 2 1.53 0.00
 19 3 3 -2.05 0.00
 19 3 4 0.99 0.00
 19 3 5 -2.93 0.00
 19 3 6 -1.18 0.00
 19 3 7 -1.68 0.00
 19 3 8 -0.12 0.00
 19 3 9 -0.50 0.00
 19 3 10 -0.78 0.00
 19 3 11 1.68 0.00
 -19 5 26 1.02 0.00
 -19 5 25 -1.35 0.00
 -19 5 24 1.88 0.00
 -19 5 23 -0.67 0.00
 -19 5 22 1.75 0.00
 -19 5 21 -0.18 0.00
 -19 5 20 0.79 0.00
 -19 5 19 1.73 0.00
 -19 5 18 -1.18 0.00
 -19 5 17 2.39 0.00
 -19 5 16 -3.94 0.00
 -19 5 15 1.34 0.00
 -19 5 14 -3.20 0.00
 -19 5 13 -1.75 0.00
 -19 5 12 1.05 0.00
 -19 5 11 -2.76 0.00
 -19 5 10 4.90 0.00
 -19 5 9 -1.84 0.00
 -19 5 8 4.00 0.00
 -19 5 7 1.97 0.00
 -19 5 6 -1.55 0.00
 -19 5 5 4.07 0.00
 -19 5 4 -4.60 0.00
 -19 5 3 4.75 0.00
 -19 5 2 -2.37 0.00
 -19 5 1 2.02 0.00
 19 5 0 -0.18 0.00
 19 5 1 0.38 0.00
 19 5 2 -0.69 0.00
 19 5 3 3.04 0.00
 19 5 4 -1.07 0.00
 19 5 5 3.52 0.00
 19 5 6 3.12 0.00
 19 5 7 1.59 0.00
 19 5 8 3.80 0.00
 19 5 9 -0.44 0.00
 19 5 10 2.67 0.00
 19 5 11 -0.65 0.00
 -19 7 26 0.39 0.00
 -19 7 25 -0.19 0.00
 -19 7 24 -1.01 0.00
 -19 7 23 -0.27 0.00
 -19 7 22 -1.58 0.00
 -19 7 21 0.28 0.00
 -19 7 20 0.31 0.00
 -19 7 19 0.03 0.00
 -19 7 18 3.70 0.00
 -19 7 17 -1.37 0.00
 -19 7 16 1.29 0.00
 -19 7 15 -3.22 0.00
 -19 7 14 -4.95 0.00
 -19 7 13 -2.23 0.00
 -19 7 12 -6.78 0.00
 -19 7 11 -0.52 0.00
 -19 7 10 -0.47 0.00
 -19 7 9 1.06 0.00
 -19 7 8 4.39 0.00
 -19 7 7 1.31 0.00
 -19 7 6 3.58 0.00
 -19 7 5 0.90 0.00
 -19 7 4 -2.13 0.00
 -19 7 3 -1.07 0.00
 -19 7 2 -3.56 0.00
 -19 7 1 0.26 0.00
 19 7 0 -0.92 0.00
 19 7 1 -1.61 0.00
 19 7 2 2.20 0.00
 19 7 3 -2.86 0.00
 19 7 4 2.82 0.00
 19 7 5 -2.44 0.00
 19 7 6 0.46 0.00
 19 7 7 -2.43 0.00
 19 7 8 0.25 0.00
 19 7 9 -1.42 0.00
 19 7 10 -0.55 0.00
 -19 9 25 1.47 0.00
 -19 9 24 -0.67 0.00
 -19 9 23 1.70 0.00
 -19 9 22 -0.69 0.00
 -19 9 21 0.36 0.00
 -19 9 20 1.85 0.00
 -19 9 19 -1.40 0.00
 -19 9 18 3.07 0.00
 -19 9 17 -0.02 0.00
 -19 9 16 1.36 0.00
 -19 9 15 2.07 0.00
 -19 9 14 -2.32 0.00
 -19 9 13 2.19 0.00
 -19 9 12 -3.01 0.00
 -19 9 11 0.12 0.00
 -19 9 10 -2.00 0.00
 -19 9 9 -1.19 0.00
 -19 9 8 -1.11 0.00
 -19 9 7 -0.97 0.00
 -19 9 6 -3.32 0.00
 -19 9 5 0.02 0.00
 -19 9 4 -2.21 0.00
 -19 9 3 -0.72 0.00
 -19 9 2 0.39 0.00
 -19 9 1 -3.00 0.00
 19 9 0 2.70 0.00
 19 9 1 2.05 0.00
 19 9 2 0.27 0.00
 19 9 3 0.42 0.00
 19 9 4 -2.14 0.00
 19 9 5 -0.29 0.00
 19 9 6 0.30 0.00
 19 9 7 1.83 0.00
 19 9 8 1.90 0.00
 19 9 9 1.79 0.00
 -19 11 23 0.24 0.00
 -19 11 22 -2.06 0.00
 -19 11 21 -1.64 0.00
 -19 11 20 -1.40 0.00
 -19 11 19 -1.26 0.00
 -19 11 18 1.51 0.00
 -19 11 17 -0.88 0.00
 -19 11 16 2.86 0.00
 -19 11 15 0.52 0.00
 -19 11 14 0.82 0.00
 -19 11 13 1.99 0.00
 -19 11 12 -1.27 0.00
 -19 11 11 2.92 0.00
 -19 11 10 -1.09 0.00
 -19 11 9 1.36 0.00
 -19 11 8 -1.42 0.00
 -19 11 7 -0.87 0.00
 -19 11 6 -2.05 0.00
 -19 11 5 -5.05 0.00
 -19 11 4 -1.58 0.00
 -19 11 3 -5.96 0.00
 -19 11 2 2.63 0.00
 -19 11 1 -1.70 0.00
 19 11 0 3.98 0.00
 19 11 1 -2.71 0.00
 19 11 2 2.23 0.00
 19 11 3 -3.74 0.00
 19 11 4 -0.12 0.00
 19 11 5 -0.89 0.00
 19 11 6 -1.72 0.00
 19 11 7 -0.74 0.00
 -19 13 21 0.52 0.00
 -19 13 20 -1.13 0.00
 -19 13 19 -0.71 0.00
 -19 13 18 -0.52 0.00
 -19 13 17 -0.20 0.00
 -19 13 16 -0.11 0.00
 -19 13 15 0.78 0.00
 -19 13 14 0.16 0.00
 -19 13 13 0.32 0.00
 -19 13 12 0.69 0.00
 -19 13 11 -1.10 0.00
 -19 13 10 1.70 0.00
 -19 13 9 -1.05 0.00
 -19 13 8 0.99 0.00
 -19 13 7 -0.79 0.00
 -19 13 6 -1.10 0.00
 -19 13 5 -0.09 0.00
 -19 13 4 -2.61 0.00
 -19 13 3 -1.28 0.00
 -19 13 2 -2.17 0.00
 -19 13 1 -1.80 0.00
 19 13 0 -0.03 0.00
 19 13 1 0.90 0.00
 19 13 2 -0.57 0.00
 19 13 3 0.97 0.00
 19 13 4 -1.76 0.00
 19 13 5 -0.57 0.00
 -19 15 18 -0.35 0.00
 -19 15 17 1.02 0.00
 -19 15 16 -0.23 0.00
 -19 15 15 -0.19 0.00
 -19 15 14 0.54 0.00
 -19 15 13 -1.16 0.00
 -19 15 12 1.94 0.00
 -19 15 11 -1.14 0.00
 -19 15 10 2.76 0.00
 -19 15 9 0.57 0.00
 -19 15 8 2.00 0.00
 -19 15 7 2.58 0.00
 -19 15 6 -0.82 0.00
 -19 15 5 1.39 0.00
 -19 15 4 -1.51 0.00
 -19 15 3 -0.73 0.00
 -19 15 2 0.17 0.00
 -19 15 1 -1.41 0.00
 19 15 0 0.97 0.00
 19 15 1 1.36 0.00
 19 15 2 0.56 0.00
 19 15 3 0.85 0.00
 -19 17 13 -1.03 0.00
 -19 17 12 -0.46 0.00
 -19 17 11 -0.95 0.00
 -19 17 10 0.38 0.00
 -19 17 9 -0.14 0.00
 -19 17 8 0.71 0.00
 -19 17 7 1.24 0.00
 -19 17 6 1.21 0.00
 -19 17 5 1.96 0.00
 -19 17 4 0.51 0.00
 -19 17 3 1.15 0.00
 -19 17 2 0.23 0.00
 -20 0 26 0.46 0.00
 -20 0 24 -1.87 0.00
 -20 0 22 -5.21 0.00
 -20 0 20 -2.49 0.00
 -20 0 18 4.02 0.00
 -20 0 16 7.68 0.00
 -20 0 14 1.27 0.00
 -20 0 12 -5.99 0.00
 -20 0 10 -7.74 0.00
 -20 0 8 -4.89 0.00
 -20 0 6 -2.92 0.00
 -20 0 4 -0.36 0.00
 -20 0 2 3.99 0.00
 20 0 0 8.32 0.00
 20 0 2 7.14 0.00
 20 0 4 2.93 0.00
 20 0 6 -1.59 0.00
 20 0 8 -1.03 0.00
 -20 2 26 0.28 0.00
 -20 2 25 0.38 0.00
 -20 2 24 0.04 0.00
 -20 2 23 0.30 0.00
 -20 2 22 -0.89 0.00
 -20 2 21 -0.64 0.00
 -20 2 20 -0.55 0.00
 -20 2 19 -0.33 0.00
 -20 2 18 1.88 0.00
 -20 2 17 0.76 0.00
 -20 2 16 1.73 0.00
 -20 2 15 2.67 0.00
 -20 2 14 1.06 0.00
 -20 2 13 1.58 0.00
 -20 2 12 0.95 0.00
 -20 2 11 -0.42 0.00
 -20 2 10 0.91 0.00
 -20 2 9 -1.53 0.00
 -20 2 8 -1.59 0.00
 -20 2 7 -0.59 0.00
 -20 2 6 -4.41 0.00
 -20 2 5 -0.50 0.00
 -20 2 4 -3.12 0.00
 -20 2 3 -1.49 0.00
 -20 2 2 1.29 0.00
 -20 2 1 -3.20 0.00
 20 2 0 1.64 0.00
 20 2 1 2.82 0.00
 20 2 2 -2.31 0.00
 20 2 3 1.21 0.00
 20 2 4 -4.48 0.00
 20 2 5 -1.24 0.00
 20 2 6 -0.93 0.00
 20 2 7 -1.71 0.00
 20 2 8 1.28 0.00
 20 2 9 -1.97 0.00
 -20 4 25 -2.76 0.00
 -20 4 24 0.51 0.00
 -20 4 23 -2.00 0.00
 -20 4 22 -0.64 0.00
 -20 4 21 1.75 0.00
 -20 4 20 -1.11 0.00
 -20 4 19 3.37 0.00
 -20 4 18 -0.41 0.00
 -20 4 17 1.09 0.00
 -20 4 16 -1.16 0.00
 -20 4 15 -3.51 0.00
 -20 4 14 -3.07 0.00
 -20 4 13 -3.36 0.00
 -20 4 12 -2.50 0.00
 -20 4 11 0.42 0.00
 -20 4 10 2.02 0.00
 -20 4 9 3.89 0.00
 -20 4 8 4.40 0.00
 -20 4 7 3.31 0.00
 -20 4 6 2.07 0.00
 -20 4 5 -0.39 0.00
 -20 4 4 -2.20 0.00
 -20 4 3 -3.58 0.00
 -20 4 2 -1.91 0.00
 -20 4 1 -2.48 0.00
 20 4 0 1.17 0.00
 20 4 1 0.85 0.00
 20 4 2 3.33 0.00
 20 4 3 0.89 0.00
 20 4 4 2.67 0.00
 20 4 5 1.86 0.00
 20 4 6 0.68 0.00
 20 4 7 -0.14 0.00
 20 4 8 -0.05 0.00
 20 4 9 -0.49 0.00
 -20 6 24 0.59 0.00
 -20 6 23 -0.46 0.00
 -20 6 22 -0.91 0.00
 -20 6 21 0.00 0.00
 -20 6 20 0.75 0.00
 -20 6 19 0.54 0.00
 -20 6 18 2.53 0.00
 -20 6 17 1.93 0.00
 -20 6 16 0.58 0.00
 -20 6 15 2.96 0.00
 -20 6 14 -3.33 0.00
 -20 6 13 1.07 0.00
 -20 6 12 -1.69 0.00
 -20 6 11 -2.71 0.00
 -20 6 10 3.82 0.00
 -20 6 9 -3.66 0.00
 -20 6 8 7.09 0.00
 -20 6 7 -1.45 0.00
 -20 6 6 3.11 0.00
 -20 6 5 1.78 0.00
 -20 6 4 -2.88 0.00
 -20 6 3 1.42 0.00
 -20 6 2 -6.63 0.00
 -20 6 1 -1.67 0.00
 20 6 0 -5.26 0.00
 20 6 1 3.70 0.00
 20 6 2 -3.55 0.00
 20 6 3 2.20 0.00
 20 6 4 -2.09 0.00
 20 6 5 -1.26 0.00
 20 6 6 -0.59 0.00
 20 6 7 -1.73 0.00
 20 6 8 0.66 0.00
 -20 8 23 -0.40 0.00
 -20 8 22 -0.17 0.00
 -20 8 21 -1.24 0.00
 -20 8 20 0.17 0.00
 -20 8 19 0.00 0.00
 -20 8 18 0.27 0.00
 -20 8 17 0.20 0.00
 -20 8 16 -0.33 0.00
 -20 8 15 -0.11 0.00
 -20 8 14 -0.68 0.00
 -20 8 13 -0.19 0.00
 -20 8 12 0.25 0.00
 -20 8 11 0.80 0.00
 -20 8 10 1.86 0.00
 -20 8 9 0.64 0.00
 -20 8 8 1.57 0.00
 -20 8 7 1.50 0.00
 -20 8 6 -0.92 0.00
 -20 8 5 0.93 0.00
 -20 8 4 -1.68 0.00
 -20 8 3 0.95 0.00
 -20 8 2 2.00 0.00
 -20 8 1 0.70 0.00
 20 8 0 4.06 0.00
 20 8 1 -0.98 0.00
 20 8 2 2.60 0.00
 20 8 3 0.52 0.00
 20 8 4 0.00 0.00
 20 8 5 3.12 0.00
 20 8 6 -0.46 0.00
 20 8 7 2.78 0.00
 -20 10 22 -0.92 0.00
 -20 10 21 -0.07 0.00
 -20 10 20 -1.56 0.00
 -20 10 19 -2.05 0.00
 -20 10 18 1.74 0.00
 -20 10 17 -1.49 0.00
 -20 10 16 2.38 0.00
 -20 10 15 1.10 0.00
 -20 10 14 -0.34 0.00
 -20 10 13 3.17 0.00
 -20 10 12 -2.34 0.00
 -20 10 11 1.92 0.00
 -20 10 10 -0.45 0.00
 -20 10 9 -0.15 0.00
 -20 10 8 1.20 0.00
 -20 10 7 -1.94 0.00
 -20 10 6 1.53 0.00
 -20 10 5 -1.86 0.00
 -20 10 4 -0.15 0.00
 -20 10 3 -2.21 0.00
 -20 10 2 -0.76 0.00
 -20 10 1 -0.19 0.00
 20 10 0 -0.02 0.00
 20 10 1 -1.50 0.00
 20 10 2 -0.74 0.00
 20 10 3 -2.02 0.00
 20 10 4 -2.12 0.00
 20 10 5 -2.00 0.00
 -20 12 20 0.41 0.00
 -20 12 19 -1.36 0.00
 -20 12 18 0.84 0.00
 -20 12 17 -0.65 0.00
 -20 12 16 1.02 0.00
 -20 12 15 0.82 0.00
 -20 12 14 0.29 0.00
 -20 12 13 1.67 0.00
 -20 12 12 0.33 0.00
 -20 12 11 0.99 0.00
 -20 12 10 0.40 0.00
 -20 12 9 0.12 0.00
 -20 12 8 0.63 0.00
 -20 12 7 0.44 0.00
 -20 12 6 -0.90 0.00
 -20 12 5 1.09 0.00
 -20 12 4 0.23 0.00
 -20 12 3 1.28 0.00
 -20 12 2 2.38 0.00
 -20 12 1 0.93 0.00
 20 12 0 2.95 0.00
 20 12 1 -2.06 0.00
 20 12 2 1.05 0.00
 20 12 3 -2.54 0.00
 -20 14 17 -1.12 0.00
 -20 14 16 -0.84 0.00
 -20 14 15 -1.18 0.00
 -20 14 14 -1.18 0.00
 -20 14 13 -0.93 0.00
 -20 14 12 -0.64 0.00
 -20 14 11 -0.31 0.00
 -20 14 10 0.44 0.00
 -20 14 9 0.30 0.00
 -20 14 8 0.27 0.00
 -20 14 7 1.45 0.00
 -20 14 6 0.25 0.00
 -20 14 5 0.60 0.00
 -20 14 4 -0.23 0.00
 -20 14 3 -0.52 0.00
 -20 14 2 0.46 0.00
 -20 14 1 -0.43 0.00
 20 14 0 0.48 0.00
 -20 16 10 0.71 0.00
 -20 16 9 -0.41 0.00
 -20 16 8 0.24 0.00
 -20 16 7 0.50 0.00
 -20 16 6 -1.05 0.00
 -21 1 24 -1.17 0.00
 -21 1 23 -0.13 0.00
 -21 1 22 -2.23 0.00
 -21 1 21 0.91 0.00
 -21 1 20 -1.37 0.00
 -21 1 19 0.07 0.00
 -21 1 18 1.68 0.00
 -21 1 17 -1.11 0.00
 -21 1 16 2.40 0.00
 -21 1 15 -4.09 0.00
 -21 1 14 0.88 0.00
 -21 1 13 -3.42 0.00
 -21 1 12 -0.31 0.00
 -21 1 11 0.00 0.00
 -21 1 10 0.60 0.00
 -21 1 9 3.53 0.00
 -21 1 8 0.84 0.00
 -21 1 7 3.52 0.00
 -21 1 6 -0.21 0.00
 -21 1 5 1.51 0.00
 -21 1 4 -0.31 0.00
 -21 1 3 0.52 0.00
 -21 1 2 1.70 0.00
 -21 1 1 2.97 0.00
 21 1 0 1.71 0.00
 21 1 1 -3.97 0.00
 21 1 2 -1.04 0.00
 21 1 3 -1.93 0.00
 21 1 4 -3.06 0.00
 21 1 5 1.10 0.00
 21 1 6 -1.94 0.00
 21 1 7 0.65 0.00
 -21 3 24 -0.27 0.00
 -21 3 23 0.23 0.00
 -21 3 22 -2.41 0.00
 -21 3 21 0.99 0.00
 -21 3 20 -0.40 0.00
 -21 3 19 0.62 0.00
 -21 3 18 3.21 0.00
 -21 3 17 -1.29 0.00
 -21 3 16 3.53 0.00
 -21 3 15 -1.14 0.00
 -21 3 14 -1.68 0.00
 -21 3 13 -0.13 0.00
 -21 3 12 -4.02 0.00
 -21 3 11 0.84 0.00
 -21 3 10 -1.33 0.00
 -21 3 9 1.81 0.00
 -21 3 8 2.16 0.00
 -21 3 7 2.19 0.00
 -21 3 6 1.77 0.00
 -21 3 5 0.70 0.00
 -21 3 4 -0.17 0.00
 -21 3 3 -2.55 0.00
 -21 3 2 -1.35 0.00
 -21 3 1 -4.91 0.00
 21 3 0 -0.32 0.00
 21 3 1 3.91 0.00
 21 3 2 0.28 0.00
 21 3 3 0.80 0.00
 21 3 4 0.39 0.00
 21 3 5 -1.90 0.00
 21 3 6 -0.12 0.00
 -21 5 23 -0.03 0.00
 -21 5 22 0.86 0.00
 -21 5 21 -0.20 0.00
 -21 5 20 -0.17 0.00
 -21 5 19 -0.12 0.00
 -21 5 18 -1.87 0.00
 -21 5 17 -0.11 0.00
 -21 5 16 -4.01 0.00
 -21 5 15 -1.08 0.00
 -21 5 14 -2.56 0.00
 -21 5 13 -2.45 0.00
 -21 5 12 1.59 0.00
 -21 5 11 -1.91 0.00
 -21 5 10 4.72 0.00
 -21 5 9 0.11 0.00
 -21 5 8 4.11 0.00
 -21 5 7 3.07 0.00
 -21 5 6 0.69 0.00
 -21 5 5 4.27 0.00
 -21 5 4 -1.28 0.00
 -21 5 3 4.51 0.00
 -21 5 2 -0.01 0.00
 -21 5 1 3.64 0.00
 21 5 0 0.56 0.00
 21 5 1 -2.47 0.00
 21 5 2 -0.75 0.00
 21 5 3 -0.45 0.00
 21 5 4 -1.76 0.00
 21 5 5 1.00 0.00
 21 5 6 -0.55 0.00
 -21 7 22 0.14 0.00
 -21 7 21 0.76 0.00
 -21 7 20 -0.68 0.00
 -21 7 19 2.26 0.00
 -21 7 18 1.03 0.00
 -21 7 17 1.33 0.00
 -21 7 16 1.37 0.00
 -21 7 15 -0.37 0.00
 -21 7 14 -1.04 0.00
 -21 7 13 -0.52 0.00
 -21 7 12 -2.65 0.00
 -21 7 11 -0.70 0.00
 -21 7 10 -1.14 0.00
 -21 7 9 -1.26 0.00
 -21 7 8 -0.84 0.00
 -21 7 7 -1.44 0.00
 -21 7 6 -1.77 0.00
 -21 7 5 -0.74 0.00
 -21 7 4 -3.02 0.00
 -21 7 3 -0.79 0.00
 -21 7 2 -1.51 0.00
 -21 7 1 -0.07 0.00
 21 7 0 1.56 0.00
 21 7 1 0.18 0.00
 21 7 2 3.87 0.00
 21 7 3 0.72 0.00
 21 7 4 3.66 0.00
 21 7 5 0.72 0.00
 -21 9 20 -0.53 0.00
 -21 9 19 -1.49 0.00
 -21 9 18 0.15 0.00
 -21 9 17 -0.08 0.00
 -21 9 16 0.10 0.00
 -21 9 15 1.98 0.00
 -21 9 14 -0.54 0.00
 -21 9 13 1.96 0.00
 -21 9 12 0.37 0.00
 -21 9 11 -0.72 0.00
 -21 9 10 0.99 0.00
 -21 9 9 -2.72 0.00
 -21 9 8 0.73 0.00
 -21 9 7 -2.42 0.00
 -21 9 6 -1.74 0.00
 -21 9 5 0.65 0.00
 -21 9 4 -1.97 0.00
 -21 9 3 3.14 0.00
 -21 9 2 -0.50 0.00
 -21 9 1 2.73 0.00
 21 9 0 1.80 0.00
 21 9 1 -1.45 0.00
 21 9 2 1.50 0.00
 21 9 3 -0.83 0.00
 -21 11 18 0.24 0.00
 -21 11 17 -1.18 0.00
 -21 11 16 0.79 0.00
 -21 11 15 -0.14 0.00
 -21 11 14 -0.08 0.00
 -21 11 13 1.15 0.00
 -21 11 12 -0.98 0.00
 -21 11 11 1.87 0.00
 -21 11 10 -0.62 0.00
 -21 11 9 0.28 0.00
 -21 11 8 -1.02 0.00
 -21 11 7 -0.85 0.00
 -21 11 6 -1.94 0.00
 -21 11 5 -2.99 0.00
 -21 11 4 -1.93 0.00
 -21 11 3 -3.59 0.00
 -21 11 2 0.58 0.00
 -21 11 1 -2.59 0.00
 21 11 0 1.25 0.00
 21 11 1 0.94 0.00
 -21 13 14 -1.65 0.00
 -21 13 13 0.82 0.00
 -21 13 12 -1.95 0.00
 -21 13 11 0.72 0.00
 -21 13 10 0.14 0.00
 -21 13 9 0.78 0.00
 -21 13 8 1.81 0.00
 -21 13 7 -0.07 0.00
 -21 13 6 2.05 0.00
 -21 13 5 -0.25 0.00
 -21 13 4 0.87 0.00
 -21 13 3 -1.25 0.00
 -22 0 22 -1.52 0.00
 -22 0 20 -0.11 0.00
 -22 0 18 1.98 0.00
 -22 0 16 3.78 0.00
 -22 0 14 0.16 0.00
 -22 0 12 -2.86 0.00
 -22 0 10 -2.71 0.00
 -22 0 8 -1.50 0.00
 -22 0 6 -2.53 0.00
 -22 0 4 -3.84 0.00
 -22 0 2 -3.66 0.00
 22 0 0 -0.82 0.00
 22 0 2 0.98 0.00
 -22 2 21 0.75 0.00
 -22 2 20 -0.49 0.00
 -22 2 19 -1.04 0.00
 -22 2 18 0.82 0.00
 -22 2 17 -2.69 0.00
 -22 2 16 -0.87 0.00
 -22 2 15 -1.42 0.00
 -22 2 14 -1.83 0.00
 -22 2 13 0.59 0.00
 -22 2 12 -0.88 0.00
 -22 2 11 2.45 0.00
 -22 2 10 1.44 0.00
 -22 2 9 3.01 0.00
 -22 2 8 2.13 0.00
 -22 2 7 2.00 0.00
 -22 2 6 1.32 0.00
 -22 2 5 -0.53 0.00
 -22 2 4 1.73 0.00
 -22 2 3 -2.31 0.00
 -22 2 2 3.93 0.00
 -22 2 1 -2.79 0.00
 22 2 0 3.26 0.00
 22 2 1 1.46 0.00
 22 2 2 0.31 0.00
 22 2 3 0.12 0.00
 -22 4 21 2.62 0.00
 -22 4 20 0.74 0.00
 -22 4 19 2.91 0.00
 -22 4 18 1.37 0.00
 -22 4 17 0.29 0.00
 -22 4 16 1.44 0.00
 -22 4 15 -3.53 0.00
 -22 4 14 -0.53 0.00
 -22 4 13 -3.22 0.00
 -22 4 12 -1.85 0.00
 -22 4 11 -0.41 0.00
 -22 4 10 -1.21 0.00
 -22 4 9 1.28 0.00
 -22 4 8 -0.90 0.00
 -22 4 7 0.47 0.00
 -22 4 6 -1.58 0.00
 -22 4 5 -1.72 0.00
 -22 4 4 -2.50 0.00
 -22 4 3 -3.32 0.00
 -22 4 2 -2.01 0.00
 -22 4 1 -1.55 0.00
 22 4 0 -0.65 0.00
 22 4 1 -0.76 0.00
 22 4 2 0.28 0.00
 22 4 3 -1.36 0.00
 -22 6 20 -1.09 0.00
 -22 6 19 -0.58 0.00
 -22 6 18 1.31 0.00
 -22 6 17 -0.27 0.00
 -22 6 16 1.17 0.00
 -22 6 15 1.79 0.00
 -22 6 14 -0.81 0.00
 -22 6 13 2.59 0.00
 -22 6 12 -0.47 0.00
 -22 6 11 1.09 0.00
 -22 6 10 1.65 0.00
 -22 6 9 -0.24 0.00
 -22 6 8 2.77 0.00
 -22 6 7 -1.05 0.00
 -22 6 6 1.66 0.00
 -22 6 5 -0.81 0.00
 -22 6 4 1.09 0.00
 -22 6 3 -0.54 0.00
 -22 6 2 0.66 0.00
 -22 6 1 -1.07 0.00
 22 6 0 0.40 0.00
 22 6 1 1.54 0.00
 22 6 2 -0.47 0.00
 -22 8 18 -1.14 0.00
 -22 8 17 1.33 0.00
 -22 8 16 -0.33 0.00
 -22 8 15 1.09 0.00
 -22 8 14 1.17 0.00
 -22 8 13 -0.16 0.00
 -22 8 12 2.24 0.00
 -22 8 11 -1.22 0.00
 -22 8 10 1.78 0.00
 -22 8 9 -2.57 0.00
 -22 8 8 -0.26 0.00
 -22 8 7 -1.56 0.00
 -22 8 6 -3.21 0.00
 -22 8 5 -0.06 0.00
 -22 8 4 -4.44 0.00
 -22 8 3 1.65 0.00
 -22 8 2 -2.12 0.00
 -22 8 1 1.89 0.00
 22 8 0 0.03 0.00
 -22 10 15 0.08 0.00
 -22 10 14 -0.23 0.00
 -22 10 13 1.20 0.00
 -22 10 12 -0.75 0.00
 -22 10 11 1.01 0.00
 -22 10 10 0.97 0.00
 -22 10 9 1.09 0.00
 -22 10 8 1.71 0.00
 -22 10 7 1.04 0.00
 -22 10 6 1.42 0.00
 -22 10 5 1.09 0.00
 -22 10 4 -0.03 0.00
 -22 10 3 -0.13 0.00
 -23 1 18 0.38 0.00
 -23 1 17 0.12 0.00
 -23 1 16 -1.06 0.00
 -23 1 15 -2.01 0.00
 -23 1 14 -1.67 0.00
 -23 1 13 -2.22 0.00
 -23 1 12 -0.22 0.00
 -23 1 11 -1.13 0.00
 -23 1 10 2.16 0.00
 -23 1 9 -0.28 0.00
 -23 1 8 2.47 0.00
 -23 1 7 -0.48 0.00
 -23 1 6 0.19 0.00
 -23 1 5 -1.53 0.00
 -23 1 4 -1.79 0.00
 -23 1 3 -2.24 0.00
 -23 1 2 -1.19 0.00
 -23 1 1 -0.70 0.00
 -23 3 18 1.55 0.00
 -23 3 17 -1.88 0.00
 -23 3 16 1.95 0.00
 -23 3 15 -1.60 0.00
 -23 3 14 -0.32 0.00
 -23 3 13 0.23 0.00
 -23 3 12 -0.86 0.00
 -23 3 11 2.37 0.00
 -23 3 10 0.70 0.00
 -23 3 9 3.79 0.00
 -23 3 8 1.20 0.00
 -23 3 7 3.72 0.00
 -23 3 6 0.10 0.00
 -23 3 5 2.65 0.00
 -23 3 4 -0.41 0.00
 -23 3 3 1.01 0.00
 -23 3 2 -0.57 0.00
 -23 3 1 -0.40 0.00
 -23 5 16 -0.46 0.00
 -23 5 15 0.14 0.00
 -23 5 14 -0.64 0.00
 -23 5 13 -0.30 0.00
 -23 5 12 -0.61 0.00
 -23 5 11 -0.66 0.00
 -23 5 10 -1.14 0.00
 -23 5 9 -0.93 0.00
 -23 5 8 -1.05 0.00
 -23 5 7 -0.85 0.00
 -23 5 6 -0.22 0.00
 -23 5 5 -1.28 0.00
 -23 5 4 1.27 0.00
 -23 5 3 -0.81 0.00
 -23 7 14 1.06 0.00
 -23 7 13 0.06 0.00
 -23 7 12 0.52 0.00
 -23 7 11 0.82 0.00
 -23 7 10 0.68 0.00
 -23 7 9 0.58 0.00
 -23 7 8 -0.41 0.00
 -23 7 7 0.26 0.00
 -23 7 6 -0.97 0.00
 -23 7 5 0.55 0.00
 2 0 0 239.67 0.00
 1 1 0 100.98 0.00
 0 2 0 -77.20 0.00
 -1 1 1 146.45 0.00
 1 1 1 52.81 0.00
 0 2 1 -64.70 0.00
 -2 0 2 -28.86 0.00
 0 0 2 235.88 0.00
 -1 1 2 42.64 0.00
 0 0 0 0.00 0.00
# SQUEEZE RESULTS (Version = 21116)
# Note: Data are Listed for all Voids in the P1 Unit Cell
# i.e. Centre of Gravity, Solvent Accessible Volume,
# Recovered number of Electrons in the Void and
# Details about the Squeezed Material
;
loop_
_platon_missing_refln_index_h
_platon_missing_refln_index_k
_platon_missing_refln_index_l
_platon_missing_refln_theta
2 0 0 2.371
1 1 0 1.505
0 2 0 1.856
-1 1 1 1.546
1 1 1 1.876
0 2 1 2.033
-2 0 2 2.473
0 0 2 1.660
-1 1 2 1.972

_platon_squeeze_details          
;
TITL mo_20190902_shilulu_liumei_1_0_a.res in C2/c
CELL   17.9377   21.9449   25.6202     90.00    106.70     90.00
SPGR C2/c
# Solvent Accessible Volume =      1736
# Electrons Found in S.A.V. =       514
# Note: Atoms in Void as Cxxx and Qxxx all others
C101 0.393 0.431 0.420 !       7.50 eA-3
Q102 1.003 0.010 0.381 !       7.36 eA-3
C103 0.100 0.111 0.428 !       6.63 eA-3
C104 0.351 0.234 0.038 !       5.95 eA-3
C105 0.479 0.214 0.092 !       5.03 eA-3
C106 0.500 0.203 0.253 !       4.88 eA-3
C107 0.438 0.237 0.048 !       4.71 eA-3
C108 0.964 0.437 0.969 !       3.48 eA-3
C109 0.080 0.302 0.938 !       1.95 eA-3
C110 0.421 0.231 0.092 !       1.82 eA-3
Q111 0.250 0.297 0.178 !       1.36 eA-3
Q112 0.910 0.102 0.438 !       1.22 eA-3
Q113 0.358 0.204 0.873 !       0.89 eA-3
Q114 0.505 0.352 0.735 !       0.86 eA-3
Q115 0.872 0.048 0.516 !       0.84 eA-3
Q116 0.182 0.359 0.576 !       0.82 eA-3
Q117 0.346 0.260 0.633 !       0.80 eA-3
Q118 0.106 0.327 0.079 !       0.76 eA-3
Q119 0.809 0.021 0.516 !       0.72 eA-3
Q120 0.881 0.181 0.374 !       0.70 eA-3
Q121 0.574 0.073 0.227 !       0.70 eA-3
Q122 0.244 0.179 0.563 !       0.66 eA-3
Q123 0.640 0.423 0.416 !       0.65 eA-3
Q124 0.554 0.390 0.432 !       0.64 eA-3
Q125 0.092 0.204 0.272 !       0.64 eA-3
Q126 0.994 0.102 0.267 !       0.63 eA-3
Q127 0.527 0.094 0.860 !       0.57 eA-3
Q128 0.291 0.007 0.248 !       0.56 eA-3
Q129 0.991 0.181 0.485 !       0.56 eA-3
Q130 0.534 0.116 0.851 !       0.55 eA-3
Q131 0.103 0.228 0.305 !       0.54 eA-3
Q132 0.364 0.125 0.148 !       0.53 eA-3
Q133 0.679 0.484 0.241 !       0.52 eA-3
Q134 0.385 0.026 0.241 !       0.52 eA-3
Q135 0.646 0.100 0.194 !       0.52 eA-3
Q136 0.215 0.179 0.158 !       0.52 eA-3
Q137 0.881 0.413 0.095 !       0.52 eA-3
Q138 0.676 0.455 0.235 !       0.52 eA-3
Q139 0.144 0.462 0.080 !       0.51 eA-3
Q140 0.348 0.061 0.030 !       0.50 eA-3
;
loop_
_platon_squeeze_void_nr
_platon_squeeze_void_average_x
_platon_squeeze_void_average_y
_platon_squeeze_void_average_z
_platon_squeeze_void_volume
_platon_squeeze_void_count_electrons
_platon_squeeze_void_content
1 -0.062 0.064 0.087 43 19 ' '
2 0.061 0.064 0.413 43 19 ' '
3 -0.062 -0.064 0.587 43 19 ' '
4 0.061 -0.064 0.913 43 19 ' '
5 -0.137 0.250 0.613 591 144 ' '
6 -0.080 0.750 0.170 588 144 ' '
7 0.113 0.094 0.576 25 9 ' '
8 0.113 0.906 0.076 25 9 ' '
9 0.389 0.407 0.424 27 9 ' '
10 0.388 0.593 0.924 26 9 ' '
11 0.439 0.437 0.588 43 19 ' '
12 0.439 0.563 0.088 43 19 ' '
13 0.563 0.565 0.413 42 19 ' '
14 0.563 0.435 0.913 42 19 ' '
15 0.613 0.406 0.076 25 9 ' '
16 0.613 0.594 0.576 25 9 ' '
17 0.887 0.094 0.924 25 9 ' '
18 0.887 0.906 0.424 25 9 ' '

_platon_squeeze_void_probe_radius 1.20
loop_
_refln_index_h
_refln_index_k
_refln_index_l
_refln_F_squared_meas
_refln_F_squared_sigma
0 0 3 0.11 0.05
0 0 -4 45.54 0.49
0 0 -4 22.72 0.38
0 0 4 21.37 0.32
0 0 4 48.13 0.7
0 0 4 26.66 0.38
0 0 4 45.54 0.54
0 0 -5 1.51 0.27
0 0 -5 0.7 0.22
0 0 -5 3.18 0.38
0 0 5 0.65 0.27
0 0 5 0.38 0.22
0 0 -6 3336.04 8.96
0 0 -6 3717.38 10.63
0 0 -6 3660.83 11.12
0 0 -6 3818.83 10.14
0 0 -6 3645.83 10.36
0 0 -6 3648.8 12.03
0 0 -6 3668.82 10.25
0 0 6 3673.46 9.28
0 0 6 3782.46 10.25
0 0 6 3586.04 11.49
0 0 6 3753.43 10.74
0 0 6 3669.14 10.09
0 0 -7 2.86 0.43
0 0 7 -0.32 0.32
0 0 -8 385.44 1.62
0 0 -8 392.73 2.1
0 0 -8 402.87 2.16
0 0 -8 406.06 1.83
0 0 -8 392.03 1.83
0 0 -8 392.51 2
0 0 -8 401.42 2.05
0 0 8 392.51 1.62
0 0 8 414.15 2.16
0 0 8 395.1 2.16
0 0 8 401.47 1.94
0 0 8 403.36 2
0 0 -9 1.83 0.43
0 0 -9 1.67 0.43
0 0 -9 0.11 0.38
0 0 -9 0.16 0.32
0 0 -9 0.76 0.32
0 0 -9 0.54 0.32
0 0 -9 0.59 0.32
0 0 9 -0.92 0.32
0 0 9 2.91 0.43
0 0 9 0.65 0.32
0 0 9 3.35 0.38
0 0 9 -0.38 0.38
0 0 9 -0.22 0.32
0 0 -10 1499.26 3.4
0 0 -10 1586.73 4.64
0 0 -10 1537.25 4.59
0 0 -10 1568.33 4.26
0 0 -10 1549.12 3.99
0 0 -10 1562.61 4.42
0 0 -10 1584.57 4.64
0 0 10 1559.1 3.45
0 0 10 1584.41 4.59
0 0 10 1570.86 4.69
0 0 10 1580.63 4.32
0 0 10 1585 4.42
0 0 10 1576.69 4.32
0 0 -12 633.88 2.48
0 0 -12 673.44 3.45
0 0 -12 658.49 3.35
0 0 -12 660.92 3.02
0 0 -12 647.86 2.86
0 0 -12 652.66 3.18
0 0 -12 655.95 3.13
0 0 12 661.08 2.54
0 0 12 666.53 3.35
0 0 12 660.86 3.4
0 0 12 665.13 3.13
0 0 12 663.56 3.08
0 0 12 663.88 3.13
0 0 -13 7.28 0.81
0 0 -13 4.69 0.65
0 0 -13 4.48 0.59
0 0 -13 3.72 0.49
0 0 -13 6.1 0.76
0 0 -13 4.1 0.54
0 0 -13 3.45 0.49
0 0 13 3.02 0.43
0 0 13 3.89 0.59
0 0 13 3.18 0.54
0 0 13 2.64 0.49
0 0 -14 1179.16 3.62
0 0 -14 1206.19 4.91
0 0 -14 1194.38 4.1
0 0 -14 1228.43 4.75
0 0 -14 1213.59 4.64
0 0 14 1217.58 3.62
0 0 14 1258.54 4.91
0 0 14 1227.45 5.02
0 0 14 1231.39 4.64
0 0 14 1229.77 4.53
0 0 -15 11.33 0.92
0 0 -15 10.79 0.86
0 0 15 14.19 0.92
0 0 15 12.79 1.08
0 0 -16 68.42 1.3
0 0 -16 73.33 1.78
0 0 -16 68.58 1.3
0 0 -16 74.03 1.56
0 0 -16 69.83 1.51
0 0 16 71.17 1.24
0 0 16 72.85 1.62
0 0 16 72.63 1.51
0 0 16 70.96 1.51
0 0 -17 -0.54 0.54
0 0 -17 1.51 0.81
0 0 -17 0.38 0.54
0 0 -17 0.43 0.59
0 0 -17 0.16 0.54
0 0 17 -0.16 0.49
0 0 17 -0.49 0.59
0 0 17 0.59 0.59
0 0 17 0.81 0.59
0 0 -18 104.41 1.56
0 0 -18 112.99 2.1
0 0 -18 110.67 1.67
0 0 -18 114.29 1.94
0 0 -18 108.46 2.32
0 0 18 111.86 1.51
0 0 18 108.14 2
0 0 18 112.4 1.89
0 0 18 110.67 1.89
0 0 -19 -0.11 0.65
0 0 -19 1.08 0.86
0 0 -19 2.48 0.7
0 0 -19 0 0.59
0 0 19 0.7 0.59
0 0 19 -0.16 0.65
0 0 19 0.92 0.65
0 0 19 0.76 0.7
0 0 19 0.65 0.7
0 0 -20 97.08 2
0 0 -20 104.79 2.27
0 0 -20 90.01 1.78
0 0 -20 107.38 2.1
0 0 -20 102.8 2
0 0 20 90.98 2.16
0 0 20 106.3 2.27
0 0 20 102.53 2.1
0 0 20 101.66 2
0 0 -21 1.24 1.03
0 0 -21 -0.43 0.65
0 0 -21 -1.62 0.76
0 0 -21 -0.16 0.76
0 0 21 -0.76 1.03
0 0 21 0.59 0.81
0 0 21 -0.76 0.76
0 0 21 0.59 0.97
0 0 21 -1.46 0.7
0 0 -22 343.52 2.64
0 0 -22 366.72 3.83
0 0 -22 357.49 3.13
0 0 -22 375.84 3.67
0 0 -22 348.86 3.45
0 0 22 379.24 2.75
0 0 22 370.61 3.94
0 0 22 373.3 3.56
0 0 22 359.17 3.51
0 0 22 359.81 3.83
0 0 -23 2.27 1.13
0 0 -23 2.86 0.92
0 0 23 3.56 0.76
0 0 23 1.35 0.97
0 0 23 1.4 0.92
0 0 -24 137.33 2.91
0 0 -24 139.44 2.64
0 0 24 143.43 2
0 0 24 137.39 2.81
0 0 24 143.21 2.64
0 0 -25 -2 1.19
0 0 25 3.13 0.76
0 0 25 1.51 1.62
0 0 -26 123.95 3.29
0 0 -26 131.72 2.75
0 0 26 140.89 2.7
0 0 26 135.55 2.97
0 0 26 132.64 2.7
0 0 -27 4.8 1.35
0 0 27 4.59 1.13
0 0 27 5.07 1.08
0 0 -28 376.11 4.64
0 0 28 378.38 4.64
0 0 28 368.88 4.32
0 0 -29 5.94 1.4
0 0 29 7.61 1.3
0 0 29 6.26 1.19
0 0 -30 84.18 3.13
0 0 -30 80.24 2.75
0 0 30 90.01 3.02
0 0 30 84.18 2.81
0 0 -31 0.86 1.56
0 0 -31 0.97 1.19
0 0 31 3.56 1.35
0 0 31 0.81 1.3
0 0 -32 63.62 3.24
0 0 -32 70.26 2.97
0 0 -32 70.58 2.7
0 0 32 68.37 3.02
0 0 32 66.1 2.86
0 -2 2 9.66 0.27
0 -2 2 -0.05 0.05
0 -2 -3 2831.02 9.93
0 -2 -3 2764.7 9.12
0 -2 3 2815.96 7.88
0 2 -3 2744.68 9.61
0 2 3 2930.36 6.48
0 -2 -4 8261.45 17.43
0 -2 -4 8288.43 14.73
0 -2 -4 7802.78 18.29
0 -2 -4 8121.15 18.08
0 -2 -4 8234.47 16.03
0 -2 -4 8207.49 16.24
0 -2 -4 8099.57 16.89
0 -2 -4 7667.88 16.84
0 -2 4 8110.36 18.08
0 -2 4 7613.92 17.97
0 -2 4 8164.32 17.32
0 -2 4 8245.26 17.43
0 -2 4 8299.22 17.86
0 2 -4 8045.61 18.62
0 2 -4 7716.44 17.65
0 2 -4 8299.22 16.78
0 2 -4 8164.32 17.32
0 2 -4 8207.49 17.97
0 2 -4 8169.72 17.7
0 2 4 7646.29 16.67
0 2 4 8450.32 14.79
0 2 4 8040.21 18.35
0 2 4 8051 16.13
0 -2 -5 3922.87 10.95
0 -2 -5 3840.09 10.09
0 -2 -5 3666.88 11.71
0 -2 -5 3687.16 11.22
0 -2 -5 3813.22 9.34
0 -2 -5 3746.74 11.44
0 -2 -5 3698.01 11.06
0 -2 -5 3797.95 10.9
0 -2 5 3896.53 11.17
0 -2 5 3851.96 11.6
0 -2 5 3793.31 10.52
0 -2 5 3900.64 10.85
0 -2 5 3866.59 10.2
0 2 -5 3813.81 11.82
0 2 -5 3788.56 11.06
0 2 -5 3824.98 9.93
0 2 -5 3759.1 10.85
0 2 -5 3941.11 11.22
0 2 -5 3858.01 10.31
0 2 5 3873.98 10.9
0 2 5 3762.66 11.44
0 2 5 3777.66 11.49
0 2 5 3761.47 10.2
0 2 5 3823.69 10.52
0 -2 -6 5655.13 14.41
0 -2 -6 5692.9 13.65
0 -2 -6 5941.12 15.92
0 -2 -6 5790.03 15.11
0 -2 -6 5649.73 14.52
0 -2 -6 5698.3 15.16
0 -2 -6 5763.05 17.16
0 -2 6 5790.03 15.92
0 -2 6 5730.67 16.62
0 -2 6 5644.34 14.41
0 -2 6 5800.82 15.22
0 -2 6 5887.16 15.32
0 2 -6 5865.58 16.51
0 2 -6 5768.45 15.86
0 2 -6 5941.12 14.89
0 2 -6 5590.37 15.11
0 2 -6 5870.97 15.97
0 2 -6 5763.05 15.11
0 2 6 5806.22 15.43
0 2 6 5714.48 13.17
0 2 6 5482.45 15.86
0 2 6 5660.52 14.14
0 2 6 5763.05 14.89
0 -2 -7 2479.19 5.94
0 -2 -7 2540.27 7.39
0 -2 -7 2523.01 6.85
0 -2 -7 2554.2 5.29
0 -2 -7 2524.19 7.93
0 -2 -7 2511.89 7.93
0 -2 7 2394.63 5.45
0 -2 7 2507.36 5.07
0 -2 7 2479.46 7.01
0 -2 7 2510.06 6.04
0 -2 7 2597.31 7.61
0 -2 7 2503.53 5.5
0 2 -7 2463.65 5.13
0 2 -7 2445.68 5.07
0 2 -7 2581.61 6.75
0 2 -7 2530.72 8.63
0 2 -7 2509.52 7.77
0 2 -7 2417.19 4.69
0 2 7 2529.7 7.93
0 2 7 2567.58 6.75
0 2 7 2445.79 8.58
0 2 7 2489.01 6.64
0 2 7 2532.83 6.53
0 -2 -8 1906.12 4.32
0 -2 -8 1935.75 4.26
0 -2 -8 1887.34 4.59
0 -2 -8 1949.67 3.99
0 -2 -8 1911.95 3.94
0 -2 -8 1957.33 5.07
0 -2 -8 1915.14 4.32
0 -2 8 1944.44 4.1
0 -2 8 1951.99 4.8
0 -2 8 1933.37 4.75
0 -2 8 1941.63 4.37
0 -2 8 1976.22 4.37
0 -2 8 1951.77 4.48
0 -2 8 79.48 1.19
0 2 -8 1962.94 4.86
0 2 -8 1906.02 4.8
0 2 -8 1875.8 4.64
0 2 -8 1944.98 4.21
0 2 -8 1914.6 4.16
0 2 -8 1886.64 4.48
0 2 -8 1908.23 4.42
0 2 8 2003.95 5.4
0 2 8 1988.47 4.26
0 2 8 1919.02 4.69
0 2 8 1938.99 4.21
0 2 8 1920.32 4.26
0 -2 -9 5552.6 14.41
0 -2 -9 5541.81 15.22
0 -2 -9 5450.08 14.52
0 -2 -9 5563.39 13.27
0 -2 -9 5504.04 15
0 -2 -9 5378.04 16.08
0 -2 -9 5504.04 15.49
0 -2 9 5387.37 11.01
0 -2 9 5477.06 15.11
0 -2 9 5482.45 16.84
0 -2 9 5617.35 15.86
0 -2 9 5649.73 15.49
0 -2 9 5584.98 12.9
0 -2 9 319.23 2.37
0 2 -9 5568.79 13
0 2 -9 5682.11 16.78
0 2 -9 5531.02 14.3
0 2 -9 5466.26 13.44
0 2 -9 5606.56 18.29
0 2 -9 5633.54 16.08
0 2 -9 5514.83 17.32
0 2 9 5638.94 15.86
0 2 9 5692.9 13.76
0 2 9 5547.21 17
0 2 9 5649.73 16.3
0 2 9 5466.26 14.41
0 -2 -10 74.95 1.19
0 -2 -10 92.06 1.24
0 -2 -10 59.3 1.13
0 -2 -10 66.64 1.19
0 -2 -10 65.89 0.97
0 -2 -10 65.4 1.08
0 -2 -10 60.81 1.3
0 -2 10 75.92 0.81
0 -2 10 59.14 1.13
0 -2 10 61.03 1.08
0 -2 10 64.05 1.08
0 -2 10 61.46 1.08
0 -2 10 4.91 0.49
0 2 -10 62.7 1.19
0 2 -10 65.19 1.03
0 2 -10 58.87 1.03
0 2 -10 60.98 1.08
0 2 -10 61.73 1.08
0 2 10 87.31 1.13
0 2 10 65.94 1.19
0 2 10 69.99 1.08
0 2 10 62.76 1.03
0 -2 -11 1.67 0.54
0 -2 -11 1.24 0.49
0 -2 -11 1.35 0.49
0 -2 -11 1.4 0.38
0 -2 -11 2.54 0.38
0 -2 -11 1.08 0.54
0 -2 -11 1.62 0.38
0 -2 11 0.54 0.32
0 -2 11 0.81 0.49
0 -2 11 0.32 0.54
0 -2 11 1.78 0.43
0 -2 11 0.76 0.38
0 2 -11 2.81 0.32
0 2 -11 1.73 0.54
0 2 -11 1.51 0.49
0 2 -11 0.76 0.38
0 2 -11 0.86 0.38
0 2 -11 0.32 0.65
0 2 -11 0.86 0.38
0 2 11 0.92 0.43
0 2 11 0.86 0.43
0 2 11 1.83 0.54
0 2 11 2.54 0.49
0 2 11 1.56 0.49
0 -2 -12 7.01 0.59
0 -2 -12 7.72 0.97
0 -2 -12 7.99 0.81
0 -2 -12 6.53 0.7
0 -2 -12 8.09 0.7
0 -2 -12 9.12 0.81
0 -2 -12 7.18 0.81
0 -2 12 5.56 0.38
0 -2 12 6.37 0.65
0 -2 12 6.96 0.65
0 -2 12 6.69 0.59
0 -2 12 7.5 0.81
0 -2 12 8.96 0.81
0 2 -12 7.55 0.59
0 2 -12 9.23 1.03
0 2 -12 5.5 0.59
0 2 -12 7.77 0.76
0 2 -12 6.8 0.7
0 2 -12 6.91 0.81
0 2 -12 9.12 0.81
0 2 12 5.45 0.54
0 2 12 6.85 0.59
0 2 12 7.66 0.86
0 2 12 6.31 0.54
0 2 12 6.64 0.76
0 2 12 7.01 0.76
0 -2 -13 298.46 2.1
0 -2 -13 325.87 2.48
0 -2 -13 305.91 2.54
0 -2 -13 311.36 2.37
0 -2 -13 312.27 2.1
0 -2 -13 316 2.37
0 -2 -13 307.58 2.32
0 -2 13 312.54 1.62
0 -2 13 305.96 2.54
0 -2 13 317.94 2.59
0 -2 13 326.84 2.43
0 -2 13 325.71 2.37
0 -2 13 313.57 2.37
0 2 -13 300.83 1.56
0 2 -13 312.7 2.64
0 2 -13 304.83 2.54
0 2 -13 308.66 2.21
0 2 -13 311.79 2.16
0 2 -13 317.35 2.7
0 2 -13 307.96 2.37
0 2 13 311.25 2.1
0 2 13 321.66 2.43
0 2 13 320.96 2.54
0 2 13 324.14 2.37
0 2 13 315.08 2.32
0 2 13 309.25 2.27
0 -2 -14 391.43 2.48
0 -2 -14 429.15 2.91
0 -2 -14 411.18 2.48
0 -2 -14 424.94 2.86
0 -2 -14 408.05 2.75
0 -2 14 408.43 1.89
0 -2 14 418.95 3.08
0 -2 14 421.98 2.86
0 -2 14 423.54 2.81
0 2 -14 391.22 1.83
0 2 -14 416.2 3.13
0 2 -14 409.62 2.54
0 2 -14 427.16 2.91
0 2 -14 405.14 2.81
0 2 14 414.37 2.48
0 2 14 422.14 2.86
0 2 14 414.15 3.02
0 2 14 423.27 2.81
0 2 14 413.07 2.7
0 -2 -15 696.26 3.29
0 -2 -15 751.73 3.94
0 -2 -15 746.66 3.35
0 -2 -15 748.93 3.99
0 -2 -15 736.95 3.78
0 -2 15 734.25 2.54
0 -2 15 777.04 4.26
0 -2 15 768.62 3.89
0 -2 15 765.76 3.83
0 2 -15 704.79 2.48
0 2 -15 747.42 4.26
0 2 -15 743.53 3.51
0 2 -15 757.67 3.99
0 2 -15 743.48 4.37
0 2 15 751.68 3.4
0 2 15 735.92 3.83
0 2 15 765.82 4.16
0 2 15 766.3 3.83
0 2 15 752.27 3.72
0 2 15 781.63 5.77
0 -2 -16 19.64 1.78
0 -2 -16 23.63 1.35
0 -2 -16 17.65 0.97
0 -2 -16 22.66 1.13
0 -2 -16 16.3 1.13
0 -2 16 20.51 0.86
0 -2 16 15.16 1.19
0 -2 16 22.61 1.13
0 -2 16 18.13 1.13
0 2 -16 15.7 0.81
0 2 -16 22.93 1.46
0 2 -16 18.83 1.03
0 2 -16 23.04 1.24
0 2 -16 19.7 1.13
0 2 16 21.75 1.35
0 2 16 20.56 1.19
0 2 16 16.57 1.08
0 2 16 15.97 1.13
0 2 16 20.24 1.3
0 -2 -17 91.3 1.83
0 -2 -17 97.94 1.89
0 -2 -17 90.92 1.62
0 -2 -17 98.43 1.78
0 -2 -17 89.09 1.67
0 -2 17 95.08 1.19
0 -2 17 92.11 1.83
0 -2 17 95.24 1.73
0 -2 17 91.09 2.1
0 2 -17 92.98 1.3
0 2 -17 97.18 2.05
0 2 -17 91.19 1.51
0 2 -17 97.13 1.78
0 2 -17 93.62 1.73
0 2 17 96.54 1.73
0 2 17 96.97 1.83
0 2 17 94.76 1.73
0 2 17 90.55 1.67
0 2 17 94.59 1.73
0 -2 -18 14.79 1.46
0 -2 -18 25.58 1.46
0 -2 -18 23.9 1.24
0 -2 -18 21.91 1.24
0 -2 18 23.2 0.92
0 -2 18 20.83 1.35
0 -2 18 23.8 1.24
0 2 -18 19.37 0.92
0 2 -18 24.93 1.56
0 2 -18 23.26 1.13
0 2 -18 25.85 1.35
0 2 -18 21.64 1.24
0 2 18 23.74 1.35
0 2 18 24.55 1.35
0 2 18 20.56 1.24
0 2 18 18.89 1.24
0 2 18 21.48 1.19
0 -2 -19 59.03 1.62
0 -2 -19 66.91 1.89
0 -2 -19 57.47 1.46
0 -2 -19 63.62 1.78
0 -2 -19 54.99 1.62
0 -2 19 63.08 1.13
0 -2 19 59.36 1.78
0 -2 19 64 1.62
0 -2 19 58.22 2
0 2 -19 61.68 1.13
0 2 -19 64.59 2
0 2 -19 63.4 1.67
0 2 -19 63.03 1.78
0 2 -19 59.52 1.62
0 2 19 65.78 1.62
0 2 19 61.84 1.73
0 2 19 61.19 1.62
0 2 19 61.46 1.67
0 2 19 60.44 1.62
0 -2 -20 242.99 2.91
0 -2 -20 286.37 3.18
0 -2 -20 274.39 2.48
0 -2 -20 273.85 2.91
0 -2 20 279.79 1.94
0 -2 20 291.23 4.1
0 -2 20 296.89 3.08
0 -2 20 289.12 3.02
0 2 -20 288.26 3.35
0 2 -20 260.04 2.91
0 2 -20 293.98 3.45
0 2 -20 275.31 2.97
0 2 20 292.79 2.59
0 2 20 287.29 3.24
0 2 20 293.55 3.08
0 2 20 281.46 2.97
0 2 20 272.23 2.81
0 -2 -21 489.7 3.4
0 -2 -21 556.07 5.23
0 -2 -21 524.34 3.4
0 -2 -21 520.62 3.99
0 -2 21 536.86 2.7
0 -2 21 562.71 4.53
0 -2 21 549.16 4.16
0 -2 21 539.29 4.1
0 2 -21 511.44 2.59
0 2 -21 540.58 4.48
0 2 -21 554.13 4.26
0 2 -21 528.66 4.1
0 2 21 547.71 3.51
0 2 21 547.17 4.48
0 2 21 553.7 4.16
0 2 21 492.56 5.02
0 2 21 519.43 3.83
0 -2 -22 64.97 2.21
0 -2 -22 55.9 2
0 -2 -22 57.09 1.94
0 -2 22 70.2 1.35
0 -2 22 63.13 2.16
0 -2 22 62.22 1.94
0 -2 22 58.44 2.05
0 -2 22 62.22 2.64
0 2 -22 61.52 1.4
0 2 -22 67.18 2.37
0 2 -22 59.25 1.89
0 2 -22 61.57 2.05
0 2 -22 55.74 1.89
0 2 22 67.13 1.78
0 2 22 64.81 2.1
0 2 22 63.84 1.94
0 2 22 58.76 1.89
0 -2 -23 364.99 3.89
0 -2 23 360.68 2.37
0 -2 23 366.4 4.05
0 -2 23 367.37 3.72
0 2 -23 355.39 4.05
0 2 -23 366.07 3.83
0 2 23 379.35 3.08
0 2 23 361.11 3.99
0 2 23 359.6 3.67
0 -2 -24 71.23 2.43
0 -2 -24 69.88 2.16
0 -2 24 72.47 1.46
0 -2 24 71.71 2.32
0 -2 24 74.63 2.21
0 2 -24 70.64 2.54
0 2 -24 75.44 2.27
0 2 24 79.75 1.89
0 2 24 77.49 2.43
0 2 24 69.56 2.1
0 -2 -25 1.51 1.19
0 -2 -25 1.24 1.03
0 -2 25 2.32 1.24
0 -2 25 4.37 1.78
0 2 25 5.29 0.92
0 2 25 3.08 1.19
0 -2 -26 -1.46 1.24
0 -2 -26 -0.49 0.92
0 -2 26 1.08 1.03
0 -2 26 0.86 0.97
0 2 -26 0.76 1.19
0 2 -26 -0.11 0.92
0 2 26 3.4 0.86
0 2 26 0.05 0.97
0 2 26 -0.86 0.92
0 -2 -27 95.03 2.86
0 -2 -27 87.09 2.7
0 -2 -27 93.03 2.54
0 -2 27 93.57 2.75
0 -2 27 89.58 2.54
0 2 -27 88.77 2.86
0 2 -27 93.03 2.59
0 2 27 102.42 2.43
0 2 27 88.82 2.64
0 2 27 94.05 2.54
0 -2 -28 -0.49 1.24
0 -2 -28 2.27 1.13
0 -2 -28 0.76 0.92
0 -2 28 0.97 1.03
0 -2 28 -1.94 1.08
0 2 -28 -0.38 1.35
0 2 -28 1.35 1.13
0 2 28 0.05 1.08
0 2 28 0.43 1.08
0 -2 -29 32.65 2.54
0 -2 -29 27.63 2.27
0 -2 -29 36.91 2.16
0 -2 29 33.35 2.43
0 -2 29 29.57 2.16
0 2 -29 34.16 2.59
0 2 -29 33.89 2.21
0 2 29 31.14 2.21
0 2 29 27.09 2.1
0 -2 -30 46.03 2.81
0 -2 -30 42.68 2.54
0 -2 -30 40.15 2.27
0 -2 30 46.73 2.59
0 -2 30 40.09 2.43
0 2 -30 48.03 2.91
0 2 -30 43.65 2.32
0 2 30 40.74 2.54
0 2 30 42.36 2.48
0 -2 -31 30.7 2.91
0 -2 -31 31.08 2.43
0 -2 -31 29.03 2.21
0 -2 31 37.4 2.59
0 -2 31 26.55 2.37
0 2 -31 31.24 2.81
0 2 -31 28.92 2.21
0 2 31 41.87 2.59
0 2 31 30.76 2.37
0 -2 -32 12.25 1.56
0 -2 -32 10.74 1.35
0 -2 32 12.09 1.62
0 -2 32 12.09 1.62
0 2 -32 11.87 1.89
0 2 32 13.38 1.67
0 2 32 13 1.62
0 -4 0 3604.82 10.09
0 -4 0 3690.13 8.09
0 -4 0 2737.77 9.17
0 -4 0 3720.46 10.36
0 -4 0 3262.38 12.36
0 -4 0 3278.9 9.55
0 4 0 3398.96 9.98
0 4 0 3371.01 7.77
0 4 0 3528.95 10.36
0 4 0 3794.39 9.93
0 4 0 3736.54 10.25
0 4 0 3077.46 9.44
0 4 0 3590.68 12.14
0 -4 -1 19.21 0.54
0 -4 -1 21.85 0.54
0 -4 -1 24.77 0.49
0 -4 -1 27.68 0.54
0 -4 -1 24.5 0.49
0 -4 -1 23.04 0.49
0 -4 1 16.73 0.81
0 -4 1 24.88 0.43
0 -4 1 23.37 0.65
0 -4 1 25.58 0.49
0 -4 1 23.15 0.59
0 -4 1 24.07 0.54
0 -4 1 26.76 0.54
0 4 -1 20.72 0.49
0 4 -1 24.5 0.43
0 4 -1 26.93 0.65
0 4 -1 24.93 0.54
0 4 -1 24.39 0.54
0 4 -1 24.61 0.49
0 4 -1 27.84 0.54
0 4 1 18.51 0.54
0 4 1 25.42 0.32
0 4 1 26.33 0.49
0 4 1 23.58 0.49
0 4 1 9.77 0.38
0 4 1 32.43 0.7
0 -4 -2 803.48 2.37
0 -4 -2 769.81 2.32
0 -4 -2 817.4 2.27
0 -4 -2 817.08 2.16
0 -4 -2 811.25 2.27
0 -4 -2 802.89 2.27
0 -4 2 757.56 1.94
0 -4 2 784.38 2.16
0 -4 2 754.27 2.37
0 -4 2 806.5 2.32
0 -4 2 806.07 2.32
0 -4 2 785.3 2.43
0 -4 2 814.65 2.37
0 4 -2 784.22 1.83
0 4 -2 800.19 2.1
0 4 -2 768.35 2.37
0 4 -2 736.41 3.4
0 4 -2 788.26 2.27
0 4 -2 791.34 2.37
0 4 -2 808.55 2.37
0 4 2 767.11 2.37
0 4 2 795.82 2.32
0 4 2 813.79 2.21
0 4 2 781.2 2.16
0 4 2 827.66 2.32
0 -4 -3 1337.1 3.24
0 -4 -3 1345.09 2.81
0 -4 -3 1289.94 3.08
0 -4 -3 1311.8 2.81
0 -4 -3 1330.9 2.86
0 -4 -3 1337.1 3.02
0 -4 -3 1320.75 3.67
0 -4 3 1360.31 3.29
0 -4 3 1323.18 2.97
0 -4 3 1311.74 3.02
0 -4 3 1309.96 3.02
0 -4 3 1283.25 3.29
0 -4 3 1288.38 3.13
0 4 -3 1333.22 3.24
0 4 -3 1328.36 3.02
0 4 -3 1286.7 3.18
0 4 -3 1333.11 3.02
0 4 -3 1318.22 3.02
0 4 -3 1288.11 3.13
0 4 -3 1327.07 3.13
0 4 3 1314.76 3.18
0 4 3 1322.75 3.13
0 4 3 1353.29 2.91
0 4 3 1333.43 3.51
0 4 3 1302.62 2.97
0 -4 -4 2876.67 7.39
0 -4 -4 2821.63 6.21
0 -4 -4 2760.11 8.96
0 -4 -4 2844.78 8.74
0 -4 -4 2893.61 8.2
0 -4 -4 2802.42 9.28
0 -4 4 2864.42 6.48
0 -4 4 2900.9 6.64
0 -4 4 2757.79 8.69
0 -4 4 2871.65 8.09
0 -4 4 2869.22 9.12
0 -4 4 2829.51 8.47
0 -4 4 2744.41 5.94
0 4 -4 2790.22 6.26
0 4 -4 2914.76 9.44
0 4 -4 2806.47 7.12
0 4 -4 2876.45 8.36
0 4 -4 2878.94 9.01
0 4 -4 2853.41 8.26
0 4 -4 2889.13 9.55
0 4 4 2842.19 8.31
0 4 4 2866.63 6.04
0 4 4 2823.41 6.69
0 4 4 2951.08 8.63
0 4 4 2908.02 8.63
0 4 4 2843.91 8.47
0 -4 -5 170.46 1.46
0 -4 -5 177.59 0.97
0 -4 -5 178.72 1.35
0 -4 -5 179.26 1.35
0 -4 -5 184.39 1.19
0 -4 -5 180.88 1.19
0 -4 -5 181.8 1.3
0 -4 -5 178.13 1.3
0 -4 5 176.88 0.76
0 -4 5 180.61 1.4
0 -4 5 176.78 1.3
0 -4 5 184.6 1.35
0 -4 5 181.42 1.35
0 -4 5 169.6 1.3
0 4 -5 175.81 0.76
0 4 -5 175.05 1.4
0 4 -5 172.14 2.1
0 4 -5 184.71 1.3
0 4 -5 182.06 1.3
0 4 -5 184.39 1.35
0 4 -5 184.76 1.35
0 4 5 161.94 1.35
0 4 5 183.36 0.97
0 4 5 182.55 1.35
0 4 5 193.77 1.67
0 4 5 185.63 1.24
0 4 5 187.57 1.3
0 -4 -6 70.8 1.13
0 -4 -6 72.25 0.76
0 -4 -6 68.91 0.97
0 -4 -6 71.44 1.03
0 -4 -6 73.93 0.86
0 -4 -6 72.69 0.92
0 -4 -6 70.58 0.92
0 -4 -6 70.1 0.92
0 -4 6 74.41 1.08
0 -4 6 69.12 1.08
0 -4 6 72.52 0.97
0 -4 6 71.34 0.97
0 -4 6 71.28 0.97
0 -4 6 60.76 0.92
0 4 -6 71.77 0.97
0 4 -6 71.88 1.08
0 4 -6 69.18 0.97
0 4 -6 71.17 0.97
0 4 6 68.21 1.03
0 4 6 75.87 0.81
0 4 6 71.61 0.97
0 4 6 74.3 0.92
0 -4 -7 872.93 3.08
0 -4 -7 827.01 2.37
0 -4 -7 795.71 3.02
0 -4 -7 805.64 3.02
0 -4 -7 839.42 2.64
0 -4 -7 820.8 2.64
0 -4 -7 828.25 2.86
0 -4 -7 826.15 2.91
0 -4 7 846 3.78
0 -4 7 818.05 3.13
0 -4 7 834.19 2.97
0 -4 7 839.69 2.97
0 -4 7 830.84 3.02
0 -4 7 669.71 2.75
0 4 -7 819.67 3.18
0 4 -7 790.85 3.08
0 4 -7 839.04 2.91
0 4 -7 818.75 2.86
0 4 -7 827.87 3.08
0 4 -7 813.79 3.02
0 4 7 854.64 3.08
0 4 7 835.86 2.37
0 4 7 786.32 3.02
0 4 7 814.11 2.81
0 4 7 818.16 2.81
0 -4 -8 1452.53 4.1
0 -4 -8 1436.77 3.4
0 -4 -8 1422.2 4.26
0 -4 -8 1428.41 4.21
0 -4 -8 1415.4 3.62
0 -4 -8 1415.89 3.62
0 -4 -8 1392.52 3.89
0 -4 -8 1398.78 3.94
0 -4 8 1444.97 4.37
0 -4 8 1446.48 4.37
0 -4 8 1442.33 4.1
0 -4 8 1444.16 4.05
0 -4 8 1411.73 4.1
0 -4 8 1023.27 3.51
0 4 -8 1416.05 4.37
0 4 -8 1396.95 4.26
0 4 -8 1443.35 3.94
0 4 -8 1424.95 3.94
0 4 -8 1449.67 4.21
0 4 -8 1438.06 4.16
0 4 8 1438.5 4.1
0 4 8 1464.29 3.4
0 4 8 1416.53 4.26
0 4 8 1408.33 3.83
0 4 8 1435.04 3.89
0 -4 -9 1.13 0.49
0 -4 -9 2.27 0.43
0 -4 -9 1.4 0.38
0 -4 -9 1.03 0.38
0 -4 -9 1.35 0.49
0 -4 -9 1.3 0.32
0 -4 -9 1.56 0.38
0 -4 -9 1.08 0.38
0 -4 9 2.48 0.49
0 -4 9 2.43 0.49
0 -4 9 3.45 0.43
0 -4 9 0.86 0.38
0 -4 9 0.81 0.38
0 -4 9 0.38 0.32
0 4 -9 2 0.49
0 4 -9 0.65 0.49
0 4 -9 0.97 0.38
0 4 -9 0.86 0.38
0 4 -9 0.54 0.38
0 4 -9 1.24 0.38
0 4 9 1.73 0.43
0 4 9 2.37 0.38
0 4 9 1.19 0.43
0 4 9 1.13 0.38
0 4 9 1.62 0.59
0 4 9 1.78 0.38
0 -4 -10 386.36 2.37
0 -4 -10 394.94 2.16
0 -4 -10 375.95 3.72
0 -4 -10 385.44 3.72
0 -4 -10 404.17 2.21
0 -4 -10 392.73 2.1
0 -4 -10 389.01 2.32
0 -4 -10 369.15 3.45
0 -4 10 401.63 2.64
0 -4 10 388.68 2.37
0 -4 10 406.49 2.43
0 -4 10 383.07 2.37
0 -4 10 215.57 1.83
0 4 -10 398.72 2.7
0 4 -10 405.68 3.18
0 4 -10 376.22 3.45
0 4 -10 394.78 2.32
0 4 -10 399.91 2.48
0 4 -10 392.35 2.43
0 4 10 391.22 2.37
0 4 10 404.92 2.21
0 4 10 415.77 2.81
0 -4 -11 176.4 1.83
0 -4 -11 182.66 1.67
0 -4 -11 178.67 1.89
0 -4 -11 177.75 1.83
0 -4 -11 170.89 1.83
0 -4 -11 174.4 1.94
0 -4 -11 176.18 1.73
0 -4 -11 178.45 1.78
0 -4 11 176.24 1.94
0 -4 11 175.97 1.94
0 -4 11 172.78 2.16
0 -4 11 181.58 1.78
0 -4 11 183.74 2.21
0 -4 11 79.65 1.24
0 4 -11 182.98 2.05
0 4 -11 175.97 1.94
0 4 -11 178.99 1.67
0 4 -11 179.69 1.67
0 4 -11 174.73 3.02
0 4 -11 178.13 1.83
0 4 11 181.31 1.78
0 4 11 185.9 1.62
0 4 11 179.64 1.89
0 4 11 176.99 1.73
0 4 11 181.96 1.78
0 4 11 176.94 1.73
0 -4 -12 1182.94 4.21
0 -4 -12 1216.66 4.1
0 -4 -12 1206.89 4.75
0 -4 -12 1183.15 5.67
0 -4 -12 1204.84 3.89
0 -4 -12 1208.89 3.89
0 -4 -12 1206.89 4.37
0 -4 -12 1205.49 4.42
0 -4 12 1224.76 4.86
0 -4 12 1228.91 4.86
0 -4 12 1212.99 4.48
0 -4 12 1199.12 4.69
0 -4 12 1241.05 4.59
0 -4 12 497.04 2.91
0 4 -12 1203.98 4.91
0 4 -12 1195.02 4.69
0 4 -12 1233.23 4.26
0 4 -12 1218.23 4.21
0 4 -12 1243.86 4.64
0 4 -12 1231.18 4.59
0 4 12 1214.77 4.48
0 4 12 1237.76 4.1
0 4 12 1225.4 4.75
0 4 12 1193.4 4.26
0 4 12 1208.3 4.26
0 4 12 1213.75 4.32
0 -4 -13 17.32 1.08
0 -4 -13 8.58 0.76
0 -4 -13 13.81 1.03
0 -4 -13 9.93 0.86
0 -4 -13 8.26 0.65
0 -4 -13 9.66 1.03
0 -4 13 8.69 0.76
0 -4 13 28.92 1.13
0 -4 13 11.82 1.35
0 -4 13 14.25 1.03
0 -4 13 3.35 0.43
0 4 -13 11.87 0.92
0 4 -13 14.52 1.08
0 4 -13 15.06 1.03
0 4 13 16.4 1.94
0 4 13 12.14 1.03
0 4 13 7.72 0.65
0 4 13 7.99 0.65
0 4 13 9.01 0.92
0 -4 -14 493.47 3.18
0 -4 -14 516.03 3.08
0 -4 -14 493.58 3.35
0 -4 -14 485.92 3.13
0 -4 -14 502.43 3.08
0 -4 -14 511.98 3.18
0 -4 14 518.57 3.51
0 -4 14 515.27 3.24
0 4 -14 504.64 3.56
0 4 -14 506.32 2.97
0 4 -14 520.35 3.35
0 4 -14 498.12 3.24
0 4 14 525.1 3.13
0 4 14 520.29 3.02
0 4 14 508.42 3.4
0 4 14 516.41 3.13
0 4 14 513.66 3.08
0 4 14 517.97 3.78
0 -4 -15 989.49 4.21
0 -4 -15 1064.92 4.48
0 -4 -15 1034.22 4.96
0 -4 -15 1033.36 3.99
0 -4 -15 1031.14 4.53
0 -4 -15 1036.11 4.59
0 -4 15 1066.65 5.07
0 -4 15 1076.15 4.86
0 -4 15 991 5.56
0 4 -15 1025.64 5.07
0 4 -15 1039.29 4.26
0 4 -15 1031.04 4.75
0 4 -15 1028.34 4.69
0 4 15 1062.55 4.42
0 4 15 1048.9 4.53
0 4 15 1062.76 4.96
0 4 15 1045.77 4.53
0 4 15 1056.02 4.48
0 4 15 1025.64 4.64
0 -4 -16 4.75 0.81
0 -4 -16 5.61 0.76
0 -4 -16 8.42 0.97
0 -4 -16 5.07 0.65
0 -4 -16 5.56 0.7
0 -4 16 5.29 0.81
0 -4 16 10.04 1.08
0 -4 16 7.01 0.81
0 -4 16 0.92 0.32
0 4 -16 13.6 1.51
0 4 -16 8.74 0.97
0 4 -16 5.67 0.76
0 4 -16 11.76 1.13
0 4 16 14.41 1.3
0 4 16 10.95 1.13
0 4 16 5.02 0.7
0 4 16 5.4 0.7
0 4 16 5.4 0.7
0 -4 -17 121.63 2.21
0 -4 -17 140.25 2.1
0 -4 -17 134.09 2.21
0 -4 -17 130.53 2
0 -4 -17 132.69 2.05
0 -4 17 134.04 2.21
0 -4 17 140.84 2.05
0 -4 17 139.11 2.1
0 4 -17 139.38 2.37
0 4 -17 134.26 1.83
0 4 -17 141 2.16
0 4 -17 134.53 2.05
0 4 17 143.59 2.05
0 4 17 136.14 2.16
0 4 17 134.42 2
0 4 17 133.72 1.94
0 4 17 131.77 1.94
0 -4 -18 87.52 1.89
0 -4 -18 84.5 1.94
0 -4 -18 80.46 1.62
0 -4 -18 81 1.73
0 -4 -18 88.12 1.83
0 -4 18 83.15 1.94
0 -4 18 94.22 1.83
0 -4 18 88.98 1.89
0 -4 18 36.32 1.24
0 4 -18 90.06 2.21
0 4 -18 90.01 1.62
0 4 -18 94.43 1.89
0 4 -18 86.23 1.83
0 4 18 90.55 1.83
0 4 18 93.41 1.89
0 4 18 86.93 1.78
0 4 18 81.97 1.73
0 4 18 82.34 1.73
0 -4 -19 22.34 1.56
0 -4 -19 18.29 1.78
0 -4 -19 18.56 1.13
0 -4 -19 19.43 1.35
0 -4 -19 18.62 1.51
0 -4 19 20.72 1.51
0 -4 19 22.12 1.35
0 -4 19 22.02 1.51
0 -4 19 14.41 1.4
0 4 -19 23.42 1.83
0 4 -19 19.91 1.24
0 4 -19 24.34 1.51
0 4 -19 22.12 1.35
0 4 19 21.75 1.51
0 4 19 21.96 1.4
0 4 19 19.21 1.3
0 4 19 18.29 1.35
0 4 19 16.46 1.35
0 -4 -20 196.74 3.35
0 -4 -20 192.32 2.81
0 -4 -20 185.19 2.16
0 -4 -20 182.82 2.48
0 -4 -20 190.27 2.64
0 -4 20 192.05 2.81
0 -4 20 196.8 2.64
0 -4 20 191.02 2.64
0 4 -20 198.31 3.02
0 4 -20 179.37 2.27
0 4 -20 190.43 2.7
0 4 -20 183.63 2.59
0 4 20 211.53 2.54
0 4 20 194.69 2.81
0 4 20 191.56 2.54
0 4 20 183.9 2.48
0 4 20 186.11 2.48
0 -4 -21 78.08 2.21
0 -4 -21 81.91 2.21
0 -4 -21 71.01 1.62
0 -4 -21 73.71 1.94
0 -4 -21 78.78 2.05
0 -4 21 72.9 2.1
0 -4 21 74.2 2
0 -4 21 75.22 2.16
0 4 -21 80.46 2.43
0 4 -21 70.53 1.73
0 4 -21 78.84 2.1
0 4 -21 75.49 2.05
0 4 21 85.69 2
0 4 21 78.62 2.1
0 4 21 74.57 1.89
0 4 21 72.2 2.1
0 4 21 72.2 1.94
0 -4 -22 374.17 3.67
0 -4 -22 372.6 3.94
0 -4 -22 352.04 3.62
0 -4 -22 380.48 3.72
0 -4 22 376 4.05
0 -4 22 391.06 3.72
0 4 -22 383.07 4.16
0 4 -22 379.94 3.83
0 4 22 391.92 3.35
0 4 22 371.63 3.94
0 4 22 377.51 3.62
0 4 22 364.62 3.78
0 -4 -23 1.94 1.08
0 -4 -23 1.35 1.03
0 -4 -23 3.18 0.97
0 -4 23 2.97 1.03
0 -4 23 3.35 0.97
0 4 -23 4.21 1.19
0 4 -23 1.46 0.92
0 4 23 5.67 0.92
0 4 23 1.35 0.92
0 4 23 2 0.92
0 -4 -24 38.04 2.05
0 -4 -24 36.37 2.05
0 -4 -24 36.59 2
0 -4 24 36.91 2.48
0 -4 24 39.82 1.94
0 4 -24 40.9 2.05
0 4 24 41.17 1.83
0 4 24 38.31 2.05
0 4 24 35.83 1.83
0 -4 -25 63.62 2.32
0 -4 -25 59.73 2.27
0 -4 -25 65.89 2.16
0 -4 25 64.32 2.37
0 4 -25 51.86 2.48
0 4 -25 59.09 2.91
0 4 25 66.64 2.05
0 4 25 61.73 2.32
0 4 25 63.19 2.16
0 -4 -26 14.84 1.46
0 -4 -26 13.22 1.35
0 -4 -26 14.35 1.73
0 -4 26 17.92 2
0 -4 26 14.89 1.83
0 4 -26 11.76 1.46
0 4 -26 15.65 1.94
0 4 26 19.43 1.78
0 4 26 11.71 1.24
0 4 26 16.84 1.73
0 -4 -27 1.08 2.05
0 -4 -27 0.76 1.08
0 -4 27 0.27 1.03
0 -4 27 -1.83 1.08
0 4 -27 -2 1.24
0 4 -27 -2 1.08
0 4 27 2.91 0.97
0 4 27 0.22 1.08
0 4 27 0.43 0.97
0 -4 -28 14.62 1.51
0 -4 -28 11.49 1.4
0 -4 -28 13.38 1.3
0 -4 28 18.51 2.05
0 -4 28 15.65 1.94
0 4 -28 14.25 1.56
0 4 -28 13.81 1.35
0 4 28 21.75 2.32
0 4 28 11.12 1.35
0 4 28 16.89 1.83
0 -4 -29 4.26 1.46
0 -4 -29 2.59 1.3
0 -4 -29 3.4 1.08
0 -4 29 5.13 1.3
0 -4 29 1.78 1.3
0 4 -29 3.24 1.46
0 4 -29 1.51 1.13
0 4 29 1.73 1.08
0 4 29 2.81 1.13
0 -4 -30 125.35 3.35
0 -4 -30 120.87 3.18
0 -4 -30 127.19 2.97
0 -4 30 133.82 3.4
0 -4 30 122.28 3.24
0 4 -30 113.91 3.56
0 4 -30 125.35 3.13
0 4 30 124.38 3.29
0 4 30 128.86 3.13
0 -4 -31 4.1 1.67
0 -4 -31 1.3 1.35
0 -4 -31 3.62 1.19
0 -4 31 4.32 1.46
0 -4 31 5.99 1.4
0 4 -31 6.91 1.78
0 4 -31 4.48 1.35
0 4 31 7.23 1.46
0 4 31 6.69 1.35
0 -4 -32 44.41 2.97
0 -4 -32 40.58 2.64
0 -4 -32 39.66 2.37
0 -4 32 47.92 2.97
0 -4 32 42.52 2.75
0 4 -32 42.04 3.18
0 4 -32 40.26 2.48
0 4 32 44.52 2.7
0 4 32 34.54 2.48
0 -6 0 796.74 2.64
0 -6 0 698.74 2.21
0 -6 0 761.23 2.75
0 -6 0 781.2 2.64
0 -6 0 778.61 2.7
0 -6 0 793.82 2.75
0 -6 0 790.48 2.75
0 6 0 767.11 2.59
0 6 0 777.8 1.89
0 6 0 781.14 3.24
0 6 0 784.27 2.64
0 6 0 797.65 2.75
0 -6 -1 206.94 1.51
0 -6 -1 206.73 1.4
0 -6 -1 210.61 1.4
0 -6 -1 207.75 1.46
0 -6 -1 207.8 1.46
0 -6 1 209.8 1.56
0 -6 1 210.61 1.13
0 -6 1 206.24 1.62
0 -6 1 205.43 1.4
0 -6 1 208.07 1.46
0 -6 1 202.03 1.46
0 6 -1 201.33 1.35
0 6 -1 211.47 1.19
0 6 -1 203.54 1.56
0 6 -1 213.04 1.46
0 6 -1 205.11 1.46
0 6 -1 205.11 1.46
0 6 -1 207.91 1.46
0 6 1 199.82 1.46
0 6 1 208.02 0.92
0 6 1 212.82 0.92
0 6 1 208.02 1.51
0 6 1 216.87 1.46
0 6 1 201.44 1.4
0 6 1 210.12 1.46
0 6 1 205.59 1.46
0 -6 -2 658 2.59
0 -6 -2 591.9 2.48
0 -6 -2 626.33 2.37
0 -6 -2 632.64 2.37
0 -6 -2 640.68 2.48
0 -6 -2 626.92 2.48
0 -6 2 639.87 2.16
0 -6 2 637.98 2.1
0 -6 2 607.49 2.59
0 -6 2 628.11 2.43
0 -6 2 611 2.43
0 -6 2 624.87 2.54
0 -6 2 601.94 2.48
0 6 -2 609.38 2.1
0 6 -2 623.47 2.1
0 6 -2 607.98 2.54
0 6 -2 648.99 2.48
0 6 -2 600.43 2.37
0 6 -2 616.83 2.54
0 6 -2 634.48 2.54
0 6 2 628.65 2.54
0 6 2 590.82 1.24
0 6 2 629.46 2.54
0 6 2 631.78 2.37
0 6 2 593.19 2.32
0 6 2 623.41 2.43
0 6 2 627.3 2.43
0 -6 -3 392.35 2.54
0 -6 -3 360.08 2
0 -6 -3 388.84 1.94
0 -6 -3 390.79 1.89
0 -6 -3 396.13 2
0 -6 -3 383.77 2
0 -6 3 382.48 1.62
0 -6 3 379.72 1.78
0 -6 3 368.28 2.1
0 -6 3 377.4 2
0 -6 3 379.72 2
0 -6 3 391.65 2.05
0 -6 3 379.99 2.05
0 6 -3 375.68 1.62
0 6 -3 385.98 1.83
0 6 -3 372.6 2.1
0 6 -3 397.69 2
0 6 -3 385.23 2
0 6 -3 380.97 2.05
0 6 -3 379.18 2.05
0 6 3 371.04 2.43
0 6 3 374.6 2
0 6 3 404.33 1.94
0 6 3 382.1 1.89
0 6 3 254.05 1.62
0 6 3 378.75 1.94
0 -6 -4 323.12 2
0 -6 -4 292.85 1.83
0 -6 -4 304.99 1.73
0 -6 -4 302.99 1.67
0 -6 -4 301.97 1.78
0 -6 -4 286.59 1.78
0 -6 4 326.46 1.46
0 -6 4 315.56 1.78
0 -6 4 288.58 1.94
0 -6 4 294.57 1.83
0 -6 4 301.21 1.83
0 -6 4 291.01 1.83
0 -6 4 296.79 1.89
0 6 -4 315.67 1.4
0 6 -4 312.49 1.78
0 6 -4 300.4 2
0 6 -4 312 1.83
0 6 -4 297.22 1.83
0 6 -4 303.32 1.89
0 6 -4 297.06 2.1
0 6 4 314.97 2
0 6 4 301.86 1.89
0 6 4 309.84 1.78
0 6 4 291.61 1.73
0 6 4 290.85 1.78
0 -6 -5 342.06 2.21
0 -6 -5 341.9 1.08
0 -6 -5 339.36 2.05
0 -6 -5 348.21 1.83
0 -6 -5 346.65 1.83
0 -6 -5 358.46 2
0 -6 -5 343.68 2
0 -6 5 349.83 1.51
0 -6 5 358.79 2.05
0 -6 5 323.01 2.1
0 -6 5 336.83 2
0 -6 5 352.15 2.05
0 -6 5 341.84 2.16
0 -6 5 340.93 2.05
0 6 -5 347.29 1.4
0 6 -5 353.45 2.05
0 6 -5 330.24 2.16
0 6 -5 354.47 2
0 6 -5 347.51 2
0 6 -5 346.65 2.1
0 6 5 343.08 2.1
0 6 5 349.29 1.13
0 6 5 347.02 2.1
0 6 5 367.1 1.94
0 6 5 337.9 1.89
0 6 5 337.47 1.94
0 -6 -6 1160.27 4.05
0 -6 -6 1194.21 2.32
0 -6 -6 1207.65 3.94
0 -6 -6 1222.27 3.45
0 -6 -6 1225.3 3.51
0 -6 -6 1250.87 3.78
0 -6 -6 1223.84 3.72
0 -6 6 1208.41 3.83
0 -6 6 1186.39 3.99
0 -6 6 1227.02 3.83
0 -6 6 1251.04 3.83
0 -6 6 1201.01 4.21
0 -6 6 1237.28 3.94
0 6 -6 1176.78 2.43
0 6 -6 1195.72 3.83
0 6 -6 1193.3 3.99
0 6 -6 1271.81 3.83
0 6 -6 1217.63 3.78
0 6 -6 1194.75 3.94
0 6 6 1168.04 3.94
0 6 6 1148.46 2.37
0 6 6 1196.26 3.83
0 6 6 1274.4 3.67
0 6 6 1217.47 3.62
0 6 6 48.46 0.97
0 6 6 1209.22 3.67
0 -6 -7 152.01 1.62
0 -6 -7 144.94 1.03
0 -6 -7 140.84 1.51
0 -6 -7 138.14 1.51
0 -6 -7 138.68 1.3
0 -6 -7 139.44 1.3
0 -6 -7 141.65 1.4
0 -6 -7 142.3 1.46
0 -6 7 141.59 1.03
0 -6 7 147.8 1.56
0 -6 7 139.38 1.46
0 -6 7 143.97 1.51
0 -6 7 143.7 1.62
0 -6 7 140.62 1.51
0 6 -7 144.02 0.86
0 6 -7 146.88 1.62
0 6 -7 133.55 1.62
0 6 -7 139.6 1.4
0 6 -7 144.78 1.46
0 6 -7 143.32 1.51
0 6 7 146.29 1.56
0 6 7 150.71 1.03
0 6 7 148.56 1.51
0 6 7 149.31 1.4
0 6 7 138.19 1.4
0 6 7 138.63 1.4
0 -6 -8 7.28 0.65
0 -6 -8 7.82 0.59
0 -6 -8 8.85 0.76
0 -6 -8 9.77 0.76
0 -6 -8 8.8 0.81
0 -6 -8 8.31 0.65
0 -6 -8 10.25 0.7
0 -6 -8 8.31 0.76
0 -6 8 6.48 0.43
0 -6 8 7.66 0.81
0 -6 8 7.77 0.76
0 -6 8 8.42 0.7
0 -6 8 8.9 0.76
0 -6 8 9.66 0.76
0 -6 8 10.14 0.76
0 6 -8 9.44 1.03
0 6 -8 8.63 0.81
0 6 -8 8.47 0.76
0 6 -8 10.04 0.76
0 6 -8 10.14 0.76
0 6 -8 8.63 0.92
0 6 8 7.39 0.59
0 6 8 9.28 0.59
0 6 8 10.2 0.76
0 6 8 11.98 0.76
0 6 8 9.66 0.76
0 6 8 9.34 0.7
0 -6 -9 318.32 3.13
0 -6 -9 342.17 1.78
0 -6 -9 322.9 2.97
0 -6 -9 358.84 2.97
0 -6 -9 356.36 2.05
0 -6 -9 348.37 2.05
0 -6 -9 352.31 2.27
0 -6 9 343.3 2.48
0 -6 9 343.79 2.54
0 -6 9 353.99 2.37
0 -6 9 354.36 2.37
0 -6 9 343.08 2.37
0 -6 9 351.61 2.43
0 6 -9 340.28 2.54
0 6 -9 334.07 2.48
0 6 -9 352.85 2.75
0 6 -9 345.51 2.27
0 6 -9 357.71 2.48
0 6 -9 323.5 2.86
0 6 9 348.16 1.73
0 6 9 349.4 2.91
0 6 9 360.19 2.21
0 6 9 340.55 3.51
0 -6 -10 1218.23 4.64
0 -6 -10 1164.27 3.35
0 -6 -10 1157.47 4.48
0 -6 -10 1154.66 4.42
0 -6 -10 1192.54 3.83
0 -6 -10 1151.48 3.72
0 -6 -10 1182.88 4.21
0 -6 -10 1148.56 4.21
0 -6 10 1193.62 4.64
0 -6 10 1164.05 4.59
0 -6 10 1174.63 5.29
0 -6 10 1202.2 4.37
0 -6 10 1274.35 6.21
0 -6 10 1217.53 4.48
0 6 -10 1223.41 4.75
0 6 -10 1161.73 4.59
0 6 -10 1259.61 4.8
0 6 -10 1199.07 4.21
0 6 -10 1130.22 4.69
0 6 -10 1130.7 4.91
0 6 10 1178.94 4.69
0 6 10 1197.83 3.35
0 6 10 1216.61 4.16
0 -6 -11 2429.71 6.37
0 -6 -11 2408.56 5.13
0 -6 -11 2418.92 6.69
0 -6 -11 2383.63 7.45
0 -6 -11 2412.06 5.56
0 -6 -11 2431.54 5.56
0 -6 -11 2464.95 6.21
0 -6 -11 2378.18 6.21
0 -6 11 2443.52 6.8
0 -6 11 2457.28 6.85
0 -6 11 2416.6 6.42
0 -6 11 2479.84 6.42
0 -6 11 2487.07 6.53
0 -6 11 2429.82 6.64
0 6 -11 2410.71 6.91
0 6 -11 2396.47 7.45
0 6 -11 2474.55 6.15
0 6 -11 2437.05 6.15
0 6 -11 2501.31 6.75
0 6 -11 2362.26 6.85
0 6 11 2450.11 6.48
0 6 11 2507.3 5.18
0 6 11 2526.95 6.15
0 6 11 2437.59 6.15
0 -6 -12 2502.66 6.64
0 -6 -12 2524.36 5.61
0 -6 -12 2471.42 7.01
0 -6 -12 2498.4 7.28
0 -6 -12 2485.4 5.77
0 -6 -12 2534.18 6.53
0 -6 -12 2485.77 6.58
0 -6 12 2529.05 7.23
0 -6 12 2523.92 6.8
0 -6 12 2583.71 6.75
0 -6 12 2584.74 6.91
0 -6 12 2572.92 6.85
0 6 -12 2548.37 7.34
0 6 -12 2557.7 6.75
0 6 -12 2536.93 6.42
0 6 -12 2512.59 6.96
0 6 -12 2408.56 7.18
0 6 12 2541.35 6.8
0 6 12 2588.57 5.61
0 6 12 2468.34 6.42
0 6 12 2583.55 6.42
0 6 12 2617.82 7.99
0 -6 -13 103.71 1.83
0 -6 -13 97.02 1.51
0 -6 -13 98.48 1.78
0 -6 -13 91.95 1.4
0 -6 -13 94.86 1.56
0 -6 -13 98.75 1.62
0 -6 13 94.49 1.83
0 -6 13 99.77 1.73
0 -6 13 96.16 1.67
0 -6 13 98.53 1.73
0 -6 13 97.35 1.67
0 6 -13 111.11 2
0 6 -13 97.89 1.56
0 6 -13 100.8 1.78
0 6 -13 91.52 1.73
0 6 13 115.75 1.83
0 6 13 105.55 1.51
0 6 13 95.67 1.73
0 6 13 95.73 1.56
0 6 13 96.86 1.56
0 -6 -14 1434.4 5.56
0 -6 -14 1397 5.72
0 -6 -14 1406.12 5.72
0 -6 -14 1447.94 4.69
0 -6 -14 1447.35 5.29
0 -6 -14 1440.22 5.4
0 -6 14 1450.37 5.88
0 -6 14 1506.7 5.61
0 -6 14 1472.01 5.5
0 -6 14 1485.06 5.61
0 6 -14 1451.66 5.99
0 6 -14 1473.84 5.23
0 6 -14 1523 5.83
0 6 -14 1439.31 5.94
0 6 14 1463.48 5.45
0 6 14 1426.79 5.29
0 6 14 1452.15 5.77
0 6 14 1447.29 5.29
0 6 14 1495.86 5.29
0 6 14 1495.48 6.53
0 -6 -15 379.83 3.18
0 -6 -15 379.13 3.18
0 -6 -15 381.18 2.59
0 -6 -15 383.02 2.97
0 -6 -15 388.63 3.02
0 -6 15 386.63 3.29
0 -6 15 394.89 3.13
0 -6 15 387.6 3.08
0 -6 15 371.31 3.02
0 6 -15 399.37 3.45
0 6 -15 380.43 2.86
0 6 -15 380.48 3.13
0 6 -15 365.96 3.24
0 6 15 404.01 3.08
0 6 15 387.76 2.7
0 6 15 381.61 3.18
0 6 15 385.82 2.97
0 6 15 383.56 2.91
0 6 15 378.81 2.97
0 -6 -16 385.98 2.86
0 -6 -16 382.53 3.29
0 -6 -16 374.33 3.02
0 -6 -16 378.75 3.08
0 -6 16 386.63 3.4
0 -6 16 391.65 3.18
0 -6 16 380.8 3.13
0 -6 16 337.31 2.97
0 6 -16 391.92 3.56
0 6 -16 373.63 2.86
0 6 -16 394.73 3.29
0 6 -16 344.87 3.78
0 6 16 405.79 3.18
0 6 16 389.55 2.81
0 6 16 378.43 3.29
0 6 16 387.28 3.08
0 6 16 381.72 2.97
0 6 16 369.36 2.91
0 -6 -17 871.96 4.37
0 -6 -17 849.73 4.91
0 -6 -17 772.45 4.37
0 -6 -17 829.49 4.48
0 -6 -17 850.32 4.64
0 -6 17 840.23 5.02
0 -6 17 868.18 4.75
0 -6 17 856.69 4.75
0 -6 17 663.61 4.16
0 6 -17 849.51 5.18
0 6 -17 844.92 4.32
0 6 -17 881.13 4.91
0 6 -17 803.21 5.72
0 6 17 888.52 4.64
0 6 17 870.66 4.37
0 6 17 850.16 4.91
0 6 17 856.36 4.53
0 6 17 855.61 4.48
0 6 17 827.6 4.37
0 -6 -18 12.25 1.4
0 -6 -18 6.96 1.03
0 -6 -18 5.72 0.7
0 -6 -18 8.04 0.86
0 -6 -18 4.91 0.81
0 -6 18 4.59 0.92
0 -6 18 5.29 0.86
0 -6 18 3.56 0.65
0 6 -18 15.7 1.78
0 6 -18 9.44 1.19
0 6 -18 11.71 1.46
0 6 -18 6.1 0.97
0 6 18 14.35 1.56
0 6 18 13.49 1.35
0 6 18 6.31 0.81
0 6 18 5.34 0.81
0 6 18 6.75 0.81
0 -6 -19 107.44 2.1
0 -6 -19 107 2.27
0 -6 -19 99.45 1.73
0 -6 -19 99.29 2
0 -6 -19 107.71 2.16
0 -6 19 108.89 2.37
0 -6 19 116.83 2.32
0 -6 19 108.03 2.21
0 -6 19 35.88 1.4
0 6 -19 104.63 2.54
0 6 -19 104.36 1.89
0 6 -19 112.46 2.27
0 6 -19 98.59 2.59
0 6 19 109.7 2.21
0 6 19 105.44 2.27
0 6 19 105.6 2.05
0 6 19 104.36 2.05
0 6 19 99.99 2
0 -6 -20 38.15 1.78
0 -6 -20 43.65 1.83
0 -6 -20 36.64 1.4
0 -6 -20 38.26 1.67
0 -6 -20 38.64 1.73
0 -6 20 36.86 1.83
0 -6 20 43.11 1.78
0 -6 20 40.58 1.83
0 -6 20 3.45 0.59
0 6 -20 41.5 2.16
0 6 -20 42.09 1.56
0 6 -20 44.63 1.83
0 6 -20 38.26 2.16
0 6 20 52.18 1.89
0 6 20 42.68 1.78
0 6 20 41.06 1.62
0 6 20 39.01 1.78
0 6 20 39.77 1.67
0 -6 -21 16.46 1.67
0 -6 -21 11.76 1.13
0 -6 -21 11.82 1.3
0 -6 -21 12.03 1.08
0 -6 -21 11.71 1.08
0 -6 21 9.61 1.24
0 -6 21 12.25 1.13
0 -6 21 13.06 1.19
0 -6 21 1.83 0.59
0 6 -21 10.09 1.3
0 6 -21 13.81 1.35
0 6 -21 12.84 1.19
0 6 21 14.46 1.73
0 6 21 13.49 1.56
0 6 21 13.11 1.08
0 6 21 11.66 1.3
0 6 21 10.85 1.03
0 -6 -22 0.43 1.08
0 -6 -22 -0.81 0.92
0 -6 -22 -0.65 0.86
0 -6 22 -1.62 0.92
0 -6 22 -0.32 0.92
0 -6 22 -0.7 0.81
0 6 -22 -0.32 1.08
0 6 -22 0 0.97
0 6 22 -1.08 0.92
0 6 22 -1.62 0.81
0 -6 -23 53.48 2.05
0 -6 -23 49.27 2.16
0 -6 -23 51.59 2
0 -6 23 55.69 2.27
0 -6 23 53.42 2.1
0 6 -23 55.47 2.16
0 6 23 54.82 2.05
0 6 23 48.46 2.1
0 6 23 49.64 1.94
0 -6 -24 7.82 1.19
0 -6 -24 7.61 1.35
0 -6 24 9.71 1.3
0 -6 24 6.42 1.08
0 6 -24 5.61 1.3
0 6 -24 8.04 1.19
0 6 24 15.76 1.78
0 -6 -25 156 2.91
0 -6 -25 150.28 3.08
0 -6 -25 148.77 2.81
0 -6 25 164.04 3.18
0 6 -25 156.54 3.35
0 6 -25 160.37 3.08
0 6 25 162.26 2.81
0 6 25 152.17 3.02
0 6 25 154.87 2.81
0 -6 -26 4.91 1.24
0 -6 -26 3.72 1.13
0 -6 -26 3.83 1.03
0 -6 26 6.15 1.19
0 -6 26 4.75 1.19
0 6 -26 3.94 1.35
0 6 -26 5.88 1.13
0 6 26 6.85 1.13
0 6 26 1.46 1.08
0 6 26 4.86 1.08
0 -6 -27 109.33 3.24
0 -6 -27 103.07 2.86
0 -6 -27 101.77 2.54
0 -6 27 107.54 2.97
0 -6 27 103.44 2.81
0 6 -27 107.87 3.08
0 6 -27 104.04 2.81
0 6 27 119.52 2.59
0 6 27 100.42 2.75
0 6 27 97.94 2.59
0 -6 -28 0.81 1.24
0 -6 -28 0.59 1.03
0 -6 28 -0.32 1.13
0 -6 28 3.78 1.24
0 6 -28 3.29 1.4
0 6 -28 2.91 1.08
0 6 28 4.91 1.13
0 6 28 0.38 1.13
0 6 28 -1.94 0.97
0 -6 -29 88.5 2.91
0 -6 -29 85.2 2.91
0 -6 -29 84.07 2.54
0 -6 29 95.51 3.13
0 -6 29 87.47 2.91
0 6 -29 83.48 3.13
0 6 -29 79.81 2.75
0 6 29 75.55 2.75
0 6 29 81.1 2.64
0 -6 -30 13.54 1.67
0 -6 -30 8.47 1.4
0 -6 -30 9.5 1.19
0 -6 30 11.98 1.56
0 -6 30 6.75 1.51
0 6 -30 6.53 1.73
0 6 -30 7.18 1.35
0 6 30 7.72 1.35
0 6 30 7.18 1.35
0 -6 -31 36.69 2.59
0 -6 -31 26.06 2.54
0 -6 -31 31.51 2.16
0 -6 31 33.46 2.7
0 -6 31 25.9 2.54
0 6 -31 23.63 2.91
0 6 -31 20.72 2.32
0 6 31 23.37 2.48
0 6 31 31.14 2.43
0 -6 -32 1.24 1.51
0 -6 -32 -2.86 1.3
0 -6 -32 -3.35 1.19
0 -6 32 1.94 1.46
0 -6 32 -0.38 1.46
0 6 -32 -4.91 1.67
0 6 -32 -0.11 1.3
0 6 32 1.56 1.35
0 -8 0 2167.4 4.96
0 -8 0 2177.28 4.37
0 -8 0 2053.11 5.18
0 -8 0 2149.27 5.02
0 -8 0 2139.94 4.96
0 -8 0 2151.81 5.23
0 -8 0 2118.84 5.18
0 8 0 2109.83 4.91
0 8 0 2209.12 5.29
0 8 0 2226.71 4.64
0 8 0 2072.7 5.13
0 8 0 2202.32 5.07
0 8 0 2146.09 5.07
0 8 0 2164.38 5.23
0 8 0 2146.52 5.23
0 -8 -1 137.76 1.46
0 -8 -1 138.84 1.56
0 -8 -1 139.06 1.35
0 -8 -1 141.92 1.4
0 -8 -1 122.49 2.21
0 -8 -1 139.6 1.46
0 -8 1 143.27 1.4
0 -8 1 142.62 1.08
0 -8 1 140.51 1.4
0 -8 1 147.91 1.46
0 -8 1 141.11 1.46
0 -8 1 141.27 1.46
0 8 -1 133.88 1.35
0 8 -1 142.13 1.13
0 8 -1 146.88 1.46
0 8 -1 142.35 1.46
0 8 -1 139.49 1.46
0 8 -1 139.98 1.46
0 8 1 131.99 1.4
0 8 1 142.35 0.92
0 8 1 134.09 1.46
0 8 1 143.59 1.4
0 8 1 138.84 1.4
0 8 1 140.51 1.46
0 8 1 142.13 1.51
0 -8 -2 883.67 3.4
0 -8 -2 841.74 3.4
0 -8 -2 837.26 3.13
0 -8 -2 867.64 3.18
0 -8 -2 843.63 4.05
0 -8 -2 842.12 3.29
0 -8 2 888.42 3.02
0 -8 2 870.61 3.08
0 -8 2 837.32 3.45
0 -8 2 852.15 3.29
0 -8 2 885.83 3.29
0 -8 2 853.29 3.35
0 -8 2 859.92 3.4
0 8 -2 843.68 2.97
0 8 -2 852.32 2.75
0 8 -2 798.52 3.29
0 8 -2 872.28 3.29
0 8 -2 862.08 3.29
0 8 -2 843.03 3.35
0 8 2 874.82 3.4
0 8 2 833.38 1.83
0 8 2 861.33 1.83
0 8 2 849.4 3.4
0 8 2 862.03 3.4
0 8 2 812.12 3.13
0 8 2 842.82 3.29
0 8 2 864.08 3.35
0 -8 -3 0.11 0.43
0 -8 -3 0.65 0.43
0 -8 -3 0.38 0.38
0 -8 -3 0.81 0.38
0 -8 -3 1.83 0.38
0 -8 -3 0.32 0.38
0 -8 3 1.56 0.43
0 -8 3 0.59 0.32
0 -8 3 3.99 0.59
0 -8 3 0.97 0.38
0 -8 3 0.49 0.43
0 -8 3 1.03 0.38
0 -8 3 -0.32 0.32
0 8 -3 0.54 0.32
0 8 -3 1.78 0.38
0 8 -3 1.73 0.49
0 8 -3 0.43 0.54
0 8 -3 0.16 0.38
0 8 -3 0.54 0.38
0 8 -3 0.22 0.38
0 8 3 0.43 0.43
0 8 3 -0.22 0.38
0 8 3 1.13 0.65
0 8 3 0.22 0.32
0 8 3 -0.27 0.32
0 8 3 0.59 0.38
0 -8 -4 27.36 1.03
0 -8 -4 26.6 0.97
0 -8 -4 21.96 0.76
0 -8 -4 20.94 0.76
0 -8 -4 23.31 0.81
0 -8 -4 20.94 0.81
0 -8 4 25.04 0.76
0 -8 4 24.55 0.81
0 -8 4 20.24 1.08
0 -8 4 19.53 0.81
0 -8 4 20.83 0.86
0 -8 4 20.07 0.86
0 -8 4 21.21 0.86
0 8 -4 25.31 0.7
0 8 -4 25.2 0.81
0 8 -4 22.99 1.03
0 8 -4 21.53 0.92
0 8 -4 18.89 0.86
0 8 -4 20.45 0.86
0 8 -4 18.83 0.86
0 8 4 23.63 0.92
0 8 4 20.02 0.86
0 8 4 22.5 0.81
0 8 4 21.15 0.81
0 8 4 21.58 0.81
0 8 4 20.78 0.81
0 -8 -5 1691.9 6.1
0 -8 -5 1548.42 4.86
0 -8 -5 1622.83 4.8
0 -8 -5 1611.55 4.37
0 -8 -5 1664.32 4.75
0 -8 -5 1623.8 4.75
0 -8 5 1698.27 3.72
0 -8 5 1657.25 4.53
0 -8 5 1551.33 6.04
0 -8 5 1644.41 4.8
0 -8 5 1674.74 4.8
0 -8 5 1667.18 4.96
0 -8 5 1633.19 4.91
0 8 -5 1616.35 3.67
0 8 -5 1645.17 4.59
0 8 -5 1573.29 5.99
0 8 -5 1667.56 4.75
0 8 -5 1646.84 4.75
0 8 -5 1587.32 4.86
0 8 -5 1611.77 4.86
0 8 5 1617.11 5.99
0 8 5 1605.88 4.8
0 8 5 1705.5 4.64
0 8 5 1612.68 4.59
0 8 5 1177.22 3.99
0 8 5 1605.29 4.59
0 -8 -6 2578.21 7.55
0 -8 -6 2394.69 5.4
0 -8 -6 2470.56 7.18
0 -8 -6 2447.08 5.83
0 -8 -6 2374.4 5.83
0 -8 6 2478.27 4.32
0 -8 6 2418.43 5.72
0 -8 6 2189.96 7.39
0 -8 6 2352.17 5.88
0 -8 6 2448.16 5.94
0 -8 6 2417.62 6.04
0 -8 6 2357.72 6.04
0 8 -6 2408.56 5.02
0 8 -6 2392.48 5.77
0 8 -6 2368.25 6.42
0 8 -6 2474.55 5.88
0 8 -6 2407.48 5.88
0 8 -6 2363.77 6.1
0 8 -6 2396.95 6.04
0 8 6 2288.71 7.55
0 8 6 2436.62 9.28
0 8 6 2515.18 5.72
0 8 6 2388.86 5.67
0 8 6 754 3.24
0 8 6 2393.39 5.72
0 -8 -7 2.54 0.65
0 -8 -7 2.05 0.54
0 -8 -7 1.35 0.43
0 -8 -7 1.62 0.43
0 -8 -7 0.11 0.54
0 -8 7 5.94 0.59
0 -8 7 2.05 0.54
0 -8 7 1.94 0.65
0 -8 7 0.86 0.49
0 -8 7 1.73 0.49
0 -8 7 1.94 0.49
0 -8 7 3.13 0.49
0 8 -7 2.21 0.32
0 8 -7 0.81 0.59
0 8 -7 1.62 0.49
0 8 -7 1.78 0.49
0 8 -7 1.46 0.49
0 8 -7 0.97 0.49
0 8 7 1.94 0.54
0 8 7 2.48 0.32
0 8 7 1.3 0.43
0 8 7 1.35 0.49
0 8 7 2 0.81
0 8 7 -0.05 0.22
0 8 7 2.32 0.81
0 -8 -8 1956.42 5.83
0 -8 -8 1961.43 3.89
0 -8 -8 1942.17 5.77
0 -8 -8 1950.1 5.72
0 -8 -8 2012.91 5.67
0 -8 -8 1974.92 5.07
0 -8 -8 2006.87 5.77
0 -8 -8 1965.64 5.61
0 -8 8 2012.91 3.62
0 -8 8 2058.46 5.77
0 -8 8 1901.05 5.88
0 -8 8 2035.47 5.77
0 -8 8 2002.07 5.67
0 -8 8 2010 6.15
0 -8 8 1975.25 5.83
0 8 -8 1965.1 3.56
0 8 -8 2018.09 5.83
0 8 -8 1951.56 6.04
0 8 -8 2223.74 8.42
0 8 -8 2019.28 5.83
0 8 -8 1984.26 5.88
0 8 -8 2042.38 5.88
0 8 8 1939.9 5.88
0 8 8 1980.43 3.35
0 8 8 1948.43 5.77
0 8 8 2006.33 5.67
0 8 8 1963.7 5.4
0 8 8 2009.41 5.45
0 -8 -9 118.39 1.83
0 -8 -9 111.97 1.03
0 -8 -9 109.86 1.67
0 -8 -9 104.52 1.62
0 -8 -9 106.14 1.73
0 -8 -9 105.93 1.4
0 -8 -9 108.79 1.51
0 -8 -9 110.35 1.56
0 -8 9 120.87 0.97
0 -8 9 118.39 1.78
0 -8 9 110.4 1.78
0 -8 9 105.39 1.67
0 -8 9 110.3 1.67
0 -8 9 106.52 2
0 -8 9 108.03 1.62
0 8 -9 115.53 0.92
0 8 -9 123.36 1.78
0 8 -9 102.36 1.78
0 8 -9 106.36 1.51
0 8 -9 107.71 1.56
0 8 -9 103.61 1.67
0 8 -9 104.74 1.62
0 8 9 121.57 1.78
0 8 9 112.94 1.03
0 8 9 104.41 1.67
0 8 9 111.97 1.51
0 8 9 109.65 1.56
0 8 9 30.87 1.08
0 8 9 107.54 1.51
0 -8 -10 2248.29 6.53
0 -8 -10 2169.02 4.21
0 -8 -10 2106.1 6.42
0 -8 -10 2201.29 6.42
0 -8 -10 2308.94 7.01
0 -8 -10 2150.41 5.45
0 -8 -10 2200.16 6.1
0 -8 -10 2186.45 6.21
0 -8 10 2220.07 6.58
0 -8 10 2174.53 6.64
0 -8 10 2176.41 6.64
0 -8 10 2200 6.26
0 -8 10 2237.34 6.53
0 -8 10 2199.78 6.42
0 8 -10 2236.47 6.69
0 8 -10 2274.89 8.58
0 8 -10 2259.3 6.15
0 8 -10 2164.06 6.75
0 8 -10 2223.47 6.96
0 8 -10 2232.48 6.53
0 8 10 2174.85 6.53
0 8 10 2211.17 4.21
0 8 10 2138.75 6.37
0 8 10 2286.01 6.04
0 8 10 2192.66 5.99
0 8 10 2165.3 5.94
0 -8 -11 801.05 2.81
0 -8 -11 782.33 4.1
0 -8 -11 804.72 3.45
0 -8 -11 812.87 3.89
0 -8 -11 818.81 3.94
0 -8 11 829.76 4.32
0 -8 11 821.18 4.05
0 -8 11 821.34 4.05
0 -8 11 800.62 4.26
0 -8 11 812.06 4.1
0 8 -11 799.27 4.26
0 8 -11 803.91 3.89
0 8 -11 805.64 3.89
0 8 -11 840.17 4.26
0 8 -11 810.28 4.1
0 8 11 833.7 4.21
0 8 11 832.4 2.86
0 8 11 848.49 3.89
0 8 11 804.29 3.83
0 -8 -12 1509.94 4.1
0 -8 -12 1527.42 5.83
0 -8 -12 1541.08 5.18
0 -8 -12 1520.73 5.4
0 -8 -12 1546.47 5.99
0 -8 12 1576.26 6.04
0 -8 12 1552.95 5.67
0 -8 12 1569.35 5.61
0 -8 12 1577.01 6.31
0 -8 12 1539.03 5.72
0 8 -12 1593.63 6.1
0 8 -12 1565.57 5.4
0 8 -12 1612.36 5.94
0 8 -12 1577.45 5.77
0 8 12 1556.51 5.83
0 8 12 1546.63 4.59
0 8 12 1614.52 5.4
0 8 12 1543.67 5.34
0 -8 -13 126.86 1.51
0 -8 -13 123.73 2.05
0 -8 -13 124.16 1.62
0 -8 -13 126 1.83
0 -8 -13 129.08 1.94
0 -8 13 128.48 2.1
0 -8 13 130.1 2
0 -8 13 122.82 1.94
0 -8 13 123.62 1.94
0 8 -13 130.91 2.16
0 8 -13 124.7 1.78
0 8 -13 132.31 2.05
0 8 -13 122.92 1.94
0 8 13 139.06 2.1
0 8 13 132.37 1.51
0 8 13 130.15 1.83
0 8 13 131.99 1.83
0 -8 -14 55.9 1.24
0 -8 -14 56.39 1.62
0 -8 -14 55.85 1.24
0 -8 -14 58.22 1.46
0 -8 -14 57.31 1.51
0 -8 14 56.98 1.73
0 -8 14 56.23 1.56
0 -8 14 53.8 2
0 -8 14 57.52 1.56
0 8 -14 58.44 1.78
0 8 -14 58.06 1.46
0 8 -14 58.33 1.78
0 8 -14 51.91 1.56
0 8 14 60.44 1.73
0 8 14 55.15 1.24
0 8 14 58.93 1.51
0 8 14 60.11 1.46
0 -8 -15 114.07 2
0 -8 -15 115.69 2.1
0 -8 -15 114.61 1.67
0 -8 -15 115.85 1.89
0 -8 -15 115.91 1.94
0 -8 15 115.64 2.16
0 -8 15 121.47 2.05
0 -8 15 114.83 2
0 -8 15 113.64 2
0 8 -15 120.12 2.27
0 8 -15 114.67 1.83
0 8 -15 122.71 2.16
0 8 -15 111.92 2
0 8 15 123.79 2.37
0 8 15 112.78 1.78
0 8 15 117.91 1.89
0 8 15 121.74 1.89
0 8 15 117.69 2.27
0 -8 -16 777.2 3.83
0 -8 -16 755.83 4.69
0 -8 -16 743.53 4.26
0 -8 -16 734.84 4.32
0 -8 16 773.59 4.86
0 -8 16 757.18 4.53
0 -8 16 746.34 4.42
0 -8 16 755.29 4.48
0 8 -16 772.89 4.96
0 8 -16 760.26 4.21
0 8 -16 787.19 4.69
0 8 -16 725.67 4.42
0 8 16 780.76 4.59
0 8 16 741.1 3.56
0 8 16 761.45 4.21
0 8 16 758.53 4.32
0 8 16 729.5 4.16
0 -8 -17 62.65 1.62
0 -8 -17 60.71 2.05
0 -8 -17 58.49 1.46
0 -8 -17 61.19 1.67
0 -8 -17 61.25 1.89
0 -8 17 59.79 2
0 -8 17 63.4 1.78
0 -8 17 61.52 1.89
0 -8 17 59.95 1.78
0 8 -17 68.42 2.16
0 8 -17 58.55 1.67
0 8 -17 62.38 1.89
0 8 -17 58.6 1.78
0 8 17 68.21 1.94
0 8 17 63.78 1.73
0 8 17 62.22 1.73
0 8 17 59.03 1.67
0 -8 -18 650.07 3.78
0 -8 -18 639.22 4.64
0 -8 -18 638.41 3.62
0 -8 -18 632.75 4.21
0 -8 -18 651.2 4.37
0 -8 18 667.61 4.86
0 -8 18 669.12 4.53
0 -8 18 647.16 4.42
0 -8 18 657.08 4.42
0 8 -18 657.3 4.91
0 8 -18 662.53 6.04
0 8 -18 679.37 4.64
0 8 -18 632.96 4.42
0 8 18 659.89 4.42
0 8 18 641.06 3.83
0 8 18 647.1 4.21
0 8 18 639.17 4.1
0 -8 -19 52.77 2
0 -8 -19 55.26 2
0 -8 -19 47.65 1.51
0 -8 -19 46.14 1.78
0 -8 -19 50.62 1.83
0 -8 19 46.41 2
0 -8 19 54.88 1.89
0 -8 19 51.05 2
0 -8 19 49.64 1.83
0 8 -19 57.9 2.27
0 8 -19 45.76 1.62
0 8 -19 58.01 2
0 8 -19 51.53 1.89
0 8 19 56.23 2.05
0 8 19 49.59 1.78
0 8 19 48.51 1.78
0 -8 -20 1397 5.77
0 -8 -20 1402.77 7.07
0 -8 -20 1342.12 5.4
0 -8 -20 1329.93 6.26
0 -8 -20 1369.05 6.53
0 -8 20 1429.05 7.34
0 -8 20 1438.55 6.91
0 -8 20 1369.59 6.64
0 -8 20 1394.63 6.8
0 8 -20 1389.72 7.34
0 8 -20 1344.87 5.94
0 8 -20 1439.95 6.96
0 8 -20 1335.86 6.64
0 8 20 1459.59 6.64
0 8 20 1379.68 9.44
0 8 20 1352 6.1
0 -8 -21 87.2 2.05
0 -8 -21 89.47 2.43
0 -8 -21 86.99 2.16
0 -8 21 98.43 2.64
0 -8 21 95.19 2.37
0 -8 21 78.14 2.21
0 8 -21 97.94 2.75
0 8 -21 90.38 2.37
0 8 21 107.17 2.48
0 -8 -22 381.72 3.51
0 -8 -22 365.8 4.1
0 -8 -22 368.82 3.78
0 -8 22 381.51 4.21
0 -8 22 379.02 3.99
0 8 -22 387.23 4.1
0 8 22 394.56 3.89
0 -8 -23 17.86 1.73
0 -8 -23 8.15 1.51
0 -8 23 7.66 1.46
0 -8 23 16.08 1.83
0 8 -23 11.06 1.4
0 8 -23 11.06 1.24
0 8 23 11.17 1.19
0 -8 -24 34.54 1.94
0 -8 -24 26.01 2.05
0 -8 -24 29.73 1.83
0 -8 24 31.14 2
0 -8 24 29.09 2.05
0 8 -24 24.34 2.27
0 8 -24 22.34 2.32
0 8 24 37.34 2.05
0 -8 -25 12.41 1.24
0 -8 -25 8.15 1.24
0 -8 -25 8.09 1.08
0 -8 25 10.41 1.35
0 -8 25 10.68 1.35
0 8 -25 5.13 1.3
0 8 -25 10.09 1.35
0 8 25 17.16 1.94
0 -8 -26 3.29 1.13
0 -8 -26 1.03 1.03
0 -8 -26 -1.19 0.92
0 -8 26 0.16 1.13
0 -8 26 -1.73 1.08
0 8 -26 -0.86 1.24
0 8 -26 -1.24 1.03
0 8 26 3.83 1.13
0 -8 -27 100.91 2.75
0 -8 -27 89.58 2.86
0 -8 -27 95.19 2.54
0 -8 27 105.28 2.97
0 -8 27 99.72 2.81
0 8 -27 95.35 3.13
0 8 -27 94.49 2.81
0 8 27 108.3 2.75
0 -8 -28 45.76 2.32
0 -8 -28 35.18 2.37
0 -8 -28 35.94 2.1
0 -8 28 40.36 2.48
0 -8 28 41.12 2.37
0 8 -28 35.07 2.64
0 8 -28 41.17 2.43
0 8 28 47.27 2.48
0 -8 -29 -0.38 1.4
0 -8 -29 0.49 1.24
0 -8 -29 -1.35 0.97
0 -8 29 2.48 1.19
0 -8 29 -1.35 1.3
0 8 -29 0.81 1.51
0 8 -29 0.16 1.24
0 -8 -30 24.71 2.54
0 -8 -30 15.38 1.46
0 -8 30 31.3 2.7
0 -8 30 17.38 2.32
0 8 -30 24.17 2.81
0 8 -30 25.79 2.37
0 -8 -31 3.89 1.4
0 -8 -31 1.83 1.19
0 -8 31 1.67 1.46
0 -8 31 4.8 1.56
0 8 -31 0 1.67
0 8 -31 1.73 1.35
0 -10 0 26.93 1.03
0 -10 0 25.15 0.65
0 -10 0 22.88 1.19
0 -10 0 24.28 0.92
0 -10 0 26.39 0.97
0 -10 0 27.74 1.03
0 -10 0 25.52 0.97
0 10 0 24.66 0.97
0 10 0 26.44 0.7
0 10 0 27.09 0.65
0 10 0 22.23 1.03
0 10 0 25.74 0.97
0 10 0 25.47 0.97
0 10 0 24.28 0.97
0 10 0 24.88 1.03
0 -10 -1 1663.03 7.55
0 -10 -1 1582.25 5.18
0 -10 -1 1614.84 4.86
0 -10 -1 1637.4 4.86
0 -10 -1 1646.3 5.13
0 -10 -1 1579.39 5.07
0 -10 1 1664.11 4.8
0 -10 1 1658.17 3.83
0 -10 1 1535.63 5.13
0 -10 1 1584.08 4.91
0 -10 1 1596.82 4.86
0 -10 1 1634.21 5.13
0 -10 1 1584.41 5.13
0 10 -1 1636.21 4.8
0 10 -1 1634.64 3.83
0 10 -1 1686.02 3.89
0 10 -1 1629.14 5.18
0 10 -1 1716.94 5.13
0 10 -1 1645.11 5.02
0 10 -1 1590.29 5.07
0 10 -1 1635.24 5.61
0 10 1 1632.32 3.24
0 10 1 1649.38 3.24
0 10 1 1625.04 5.13
0 10 1 1716.34 5.07
0 10 1 1582.52 4.91
0 10 1 1652.94 5.13
0 10 1 1675.6 5.13
0 -10 -2 1082.41 4.37
0 -10 -2 976.8 4.1
0 -10 -2 1046.9 3.94
0 -10 -2 1050.52 3.94
0 -10 -2 1068.59 4.16
0 -10 -2 1040.69 4.16
0 -10 2 1075.99 3.78
0 -10 2 1057.21 3.4
0 -10 2 1027.8 4.26
0 -10 2 1026.93 4.05
0 -10 2 1066.49 4.05
0 -10 2 1087.59 4.26
0 -10 2 1032.38 4.21
0 10 -2 1044.9 3.72
0 10 -2 1045.71 3.29
0 10 -2 1042.1 4.21
0 10 -2 1067.68 4.1
0 10 -2 1046.74 4.1
0 10 -2 1041.45 4.21
0 10 -2 1058.77 4.64
0 10 2 1009.51 4.32
0 10 2 1030.01 2.37
0 10 2 1023.64 2.48
0 10 2 1024.99 4.26
0 10 2 1114.41 4.1
0 10 2 1051.27 4.05
0 10 2 1067.46 4.16
0 10 2 1073.93 4.16
0 -10 -3 1504.98 5.02
0 -10 -3 1343.9 4.86
0 -10 -3 1455.76 4.59
0 -10 -3 1415.62 6.58
0 -10 -3 1428.46 5.88
0 -10 -3 1447.72 4.91
0 -10 3 1447.72 4.26
0 -10 3 1484.36 4.91
0 -10 3 1338.88 4.91
0 -10 3 1391.82 4.69
0 -10 3 1461.21 4.8
0 -10 3 1485.93 5.02
0 -10 3 1395.92 4.91
0 10 -3 1424.95 4.26
0 10 -3 1429 4.1
0 10 -3 1427.38 4.96
0 10 -3 1524.4 5.07
0 10 -3 1402.72 4.75
0 10 -3 1474 5.02
0 10 -3 1466.34 5.88
0 10 3 1422.74 4.91
0 10 3 1424.2 5.07
0 10 3 1509.13 4.8
0 10 3 1402.45 4.69
0 10 3 1454.85 4.86
0 10 3 1445.51 4.8
0 -10 -4 243.8 2.32
0 -10 -4 240.99 2.21
0 -10 -4 239.43 2
0 -10 -4 245.47 2.1
0 -10 -4 237.86 3.18
0 -10 -4 239.48 2.16
0 -10 4 253.13 1.89
0 -10 4 240.61 1.83
0 -10 4 239.05 2.1
0 -10 4 242.5 2.59
0 -10 4 239.91 2.32
0 -10 4 240.72 2.21
0 10 -4 246.6 1.83
0 10 -4 249.08 1.94
0 10 -4 225.34 2.21
0 10 -4 249.03 2.16
0 10 -4 239.91 2.1
0 10 -4 237.75 2.16
0 10 -4 240.94 2.21
0 10 4 245.79 2.27
0 10 4 236.24 2.16
0 10 4 249.35 2.1
0 10 4 239.26 2.1
0 10 4 245.36 2.16
0 10 4 230.41 2.21
0 -10 -5 1275.26 4.8
0 -10 -5 1219.04 4.69
0 -10 -5 1227.67 4.26
0 -10 -5 1230.69 4.48
0 -10 -5 1246.07 4.59
0 -10 5 1261.67 3.78
0 -10 5 1251.41 4.91
0 -10 5 1203.44 5.29
0 -10 5 1236.25 4.59
0 -10 5 1247.04 4.59
0 -10 5 1248.23 4.75
0 -10 5 1208.46 4.69
0 10 -5 1193.03 3.67
0 10 -5 1231.88 4.21
0 10 -5 1193.3 5.02
0 10 -5 1290.91 4.64
0 10 -5 1231.93 4.59
0 10 -5 1265.87 4.8
0 10 -5 1232.04 5.61
0 10 5 1248.45 4.8
0 10 5 1239.76 4.69
0 10 5 1281.09 4.53
0 10 5 1248.39 4.59
0 10 5 1218.66 5.5
0 -10 -6 261.87 2.43
0 -10 -6 254.26 2.37
0 -10 -6 262.52 2.1
0 -10 -6 267.11 2.37
0 -10 -6 274.5 2.32
0 -10 -6 271.59 2.32
0 -10 6 275.2 1.83
0 -10 6 253.08 2.48
0 -10 6 261.71 2.27
0 -10 6 267.22 2.32
0 -10 6 259.98 2.32
0 -10 6 265.76 2.37
0 10 -6 263.44 1.78
0 10 -6 260.04 3.35
0 10 -6 243.85 2.43
0 10 -6 271.42 2.37
0 10 -6 261.6 2.27
0 10 -6 273.74 2.43
0 10 -6 268.08 2.37
0 10 6 262.2 2.43
0 10 6 256.75 2.32
0 10 6 274.66 2.59
0 10 6 272.67 2.27
0 10 6 267.11 2.54
0 10 6 269.75 2.27
0 -10 -7 2155.75 7.99
0 -10 -7 2006.92 6.26
0 -10 -7 2014.37 5.5
0 -10 -7 2028.78 5.56
0 -10 -7 2126.02 6.1
0 -10 -7 2023.22 6.04
0 -10 7 2110.37 4.64
0 -10 7 2135.46 5.94
0 -10 7 1956.63 6.31
0 -10 7 2022.03 6.1
0 -10 7 2042.16 6.1
0 -10 7 2068.71 6.26
0 -10 7 2005.25 6.26
0 10 -7 2023.54 4.48
0 10 -7 2059 5.99
0 10 -7 2013.29 7.82
0 10 -7 2037.57 7.45
0 10 -7 2037.68 6.04
0 10 -7 2115.76 6.42
0 10 -7 2031.42 6.31
0 10 7 2054.57 6.42
0 10 7 1984.8 6.1
0 10 7 1878.71 8.69
0 10 7 1999.15 5.83
0 10 7 1748.83 5.5
0 10 7 2008.27 5.88
0 -10 -8 302.45 2.64
0 -10 -8 303.1 2.27
0 -10 -8 307.85 2.48
0 -10 -8 307.04 2.54
0 -10 8 320.69 1.83
0 -10 8 308.01 2.48
0 -10 8 297 2.75
0 -10 8 302.99 2.64
0 -10 8 307.58 2.54
0 -10 8 276.98 3.89
0 -10 8 305.26 2.59
0 10 -8 302.45 1.73
0 10 -8 321.39 2.59
0 10 -8 305.58 2.54
0 10 -8 297.76 2.48
0 10 -8 309.36 2.75
0 10 -8 302.02 2.64
0 10 8 314.11 2.75
0 10 8 341.3 4.16
0 10 8 273.31 3.72
0 10 8 308.6 2.43
0 10 8 128.05 1.62
0 10 8 295.49 2.43
0 -10 -9 214.39 2.32
0 -10 -9 222.27 2
0 -10 -9 226.1 2.21
0 -10 -9 230.04 2.27
0 -10 9 234.46 1.51
0 -10 9 222.16 2.37
0 -10 9 222.37 2.48
0 -10 9 228.69 2.43
0 -10 9 230.25 2.32
0 -10 9 218.16 2.48
0 -10 9 221.78 2.32
0 10 -9 221.19 1.46
0 10 -9 232.52 2.37
0 10 -9 228.8 2.27
0 10 -9 224.64 2.21
0 10 -9 226.15 2.54
0 10 -9 225.18 2.37
0 10 9 228.96 2.48
0 10 9 217.63 2.64
0 10 9 226.15 2.21
0 10 9 235.97 3.4
0 -10 -10 118.66 1.03
0 -10 -10 116.07 1.89
0 -10 -10 123.52 1.62
0 -10 -10 125.35 1.89
0 -10 -10 123.57 1.83
0 -10 10 133.55 1.19
0 -10 10 120.39 2.05
0 -10 10 123.25 1.89
0 -10 10 128.27 1.94
0 -10 10 119.74 1.94
0 -10 10 120.71 1.89
0 10 -10 127.19 1.08
0 10 -10 130.75 2.05
0 10 -10 124.92 2.16
0 10 -10 123.62 1.78
0 10 -10 127.4 2
0 10 -10 120.44 1.89
0 10 10 131.93 2.05
0 10 10 123.62 1.08
0 10 10 128.21 2.1
0 10 10 125.62 1.78
0 -10 -11 353.07 1.73
0 -10 -11 352.53 3.02
0 -10 -11 359 2.54
0 -10 -11 355.82 2.81
0 -10 -11 362.78 2.86
0 -10 11 362.62 1.67
0 -10 11 361.32 3.18
0 -10 11 369.26 2.97
0 -10 11 362.73 2.97
0 -10 11 348.7 2.91
0 -10 11 357.98 2.97
0 10 -11 377.89 3.13
0 10 -11 360.68 2.86
0 10 -11 371.85 3.08
0 10 -11 350.48 2.97
0 10 11 367.91 3.13
0 10 11 365.96 1.78
0 10 11 376.43 2.97
0 10 11 361.27 2.97
0 10 11 175.1 2.43
0 -10 -12 11.12 0.76
0 -10 -12 7.77 0.81
0 -10 -12 12.68 0.97
0 -10 -12 11.44 1.03
0 -10 -12 14.57 1.13
0 -10 12 7.28 0.92
0 -10 12 11.33 1.19
0 -10 12 11.39 0.92
0 -10 12 10.41 0.86
0 10 -12 11.44 1.3
0 10 -12 9.5 1.08
0 10 -12 10.74 1.24
0 10 -12 11.44 1.24
0 10 12 8.85 0.86
0 10 12 10.9 0.76
0 10 12 14.35 1.13
0 10 12 15.49 1.08
0 -10 -13 173.59 1.51
0 -10 -13 171.92 2.37
0 -10 -13 170.36 1.89
0 -10 -13 173.38 2.16
0 -10 -13 179.04 2.27
0 -10 13 174.35 2.54
0 -10 13 183.58 2.81
0 -10 13 176.78 2.37
0 -10 13 172.89 2.32
0 10 -13 181.36 2.54
0 10 -13 171.81 2.21
0 10 -13 175.27 2.43
0 10 -13 170.09 2.37
0 10 13 177.48 2.48
0 10 13 176.78 1.56
0 10 13 177.91 2.27
0 10 13 175.21 2.21
0 -10 -14 121.41 1.46
0 -10 -14 119.79 2.16
0 -10 -14 119.85 1.73
0 -10 -14 119.9 2
0 -10 -14 122.33 2.05
0 -10 14 123.3 2.27
0 -10 14 128.97 2.1
0 -10 14 117.42 2.1
0 -10 14 117.37 2.05
0 10 -14 127.51 2.32
0 10 -14 118.39 1.94
0 10 -14 122.98 2.21
0 10 -14 116.88 2.1
0 10 14 122.22 2.27
0 10 14 128.05 1.51
0 10 14 124.06 2.16
0 10 14 124 1.94
0 -10 -15 314.38 2.48
0 -10 -15 302.61 3.18
0 -10 -15 305.74 2.64
0 -10 -15 316.37 2.97
0 -10 -15 304.61 3.4
0 -10 15 317.78 3.4
0 -10 15 319.02 3.13
0 -10 15 307.42 3.13
0 -10 15 307.58 3.08
0 10 -15 313.14 3.35
0 10 -15 313.24 2.91
0 10 -15 326.95 3.29
0 10 -15 307.74 3.18
0 10 15 320.85 3.29
0 10 15 315.56 2.21
0 10 15 311.3 3.51
0 10 15 317.99 2.97
0 -10 -16 335.48 2.54
0 -10 -16 326.25 3.51
0 -10 -16 332.18 3.08
0 -10 -16 336.23 3.24
0 -10 16 341.74 3.67
0 -10 16 361.38 3.72
0 -10 16 343.25 3.35
0 -10 16 330.94 3.29
0 10 -16 340.82 3.62
0 10 -16 340.93 3.08
0 10 -16 356.68 3.56
0 10 -16 329.92 3.35
0 10 16 345.51 3.51
0 10 16 336.34 2.54
0 10 16 344.92 4.16
0 10 16 341.95 3.24
0 10 16 332.72 3.51
0 -10 -17 550.51 3.18
0 -10 -17 523.96 4.32
0 -10 -17 519.54 3.35
0 -10 -17 519.16 3.89
0 -10 -17 531.03 3.99
0 -10 17 557.58 4.53
0 -10 17 553.26 4.21
0 -10 17 536.32 4.21
0 -10 17 531.95 4.16
0 10 -17 545.28 4.53
0 10 -17 516.73 3.78
0 10 -17 554.77 4.37
0 10 -17 536.7 4.21
0 10 17 559.63 4.48
0 10 17 537.99 3.13
0 10 17 548.14 3.99
0 10 17 528.71 3.83
0 -10 -18 246.49 2.43
0 -10 -18 233.6 3.13
0 -10 -18 226.69 2.43
0 -10 -18 227.34 2.81
0 -10 -18 242.45 2.97
0 -10 18 240.99 3.29
0 -10 18 240.29 3.24
0 -10 18 227.18 3.02
0 -10 18 228.69 3.18
0 10 -18 243.2 3.4
0 10 -18 228.04 2.81
0 10 -18 246.55 3.24
0 10 -18 220.86 3.02
0 10 18 252.54 3.24
0 10 18 225.18 2.27
0 10 18 240.4 2.86
0 10 18 227.93 2.81
0 -10 -19 521.1 3.4
0 -10 -19 506.26 4.48
0 -10 -19 505.94 3.83
0 -10 -19 487.43 3.99
0 -10 -19 509.77 4.16
0 -10 19 526.98 4.64
0 -10 19 525.69 4.42
0 -10 19 492.61 4.21
0 -10 19 501.41 4.26
0 10 -19 515.44 4.69
0 10 -19 500.71 4.8
0 10 -19 520.35 4.48
0 10 -19 509.07 4.8
0 10 19 529.47 4.42
0 10 19 489.27 3.35
0 10 19 449.71 4.69
0 10 19 519.48 4.1
0 10 19 490.18 3.94
0 -10 -20 66.59 1.83
0 -10 -20 58.93 2.21
0 -10 -20 59.09 2
0 -10 20 63.3 2.27
0 -10 20 60.54 2.16
0 -10 20 62.38 2.16
0 10 -20 65.56 2.43
0 10 -20 63.24 2.27
0 10 20 66.26 2.32
0 10 20 60.27 2
0 -10 -21 87.69 2
0 -10 -21 74.47 2.37
0 -10 -21 77.22 2.16
0 -10 21 88.93 2.54
0 -10 21 83.69 2.37
0 10 -21 82.83 2.48
0 10 21 87.31 2.48
0 10 21 83.86 2.21
0 -10 -22 45.27 2.05
0 -10 -22 34.43 2.7
0 -10 -22 30.97 3.02
0 -10 22 43.44 2.54
0 -10 22 43.76 2.16
0 10 -22 37.29 2.37
0 10 -22 37.4 2.16
0 10 22 45.49 2.16
0 10 22 44.36 2.16
0 -10 -23 70.1 2.1
0 -10 -23 57.58 2.27
0 -10 -23 57.14 2.1
0 -10 23 67.78 2.54
0 -10 23 56.44 2.27
0 10 -23 57.36 2.59
0 10 -23 57.85 2.43
0 10 23 65.35 2.37
0 10 23 62.92 2.05
0 -10 -24 0.59 1.08
0 -10 -24 0.97 1.03
0 -10 -24 0.27 0.92
0 -10 24 3.24 1.19
0 10 -24 0.54 1.24
0 10 -24 -0.86 1.08
0 10 24 2.86 1.13
0 10 24 0.43 0.92
0 -10 -25 281.62 3.35
0 -10 -25 271.64 3.99
0 -10 -25 271.32 3.62
0 -10 25 288.85 4.16
0 -10 25 292.58 3.99
0 10 -25 267.92 4.21
0 10 -25 290.85 4.1
0 10 25 304.72 3.94
0 10 25 278.12 3.62
0 -10 -26 29.89 2.16
0 -10 -26 21.42 2.21
0 -10 -26 25.79 1.94
0 -10 26 27.25 2.21
0 -10 26 22.29 2.27
0 10 -26 26.39 2.48
0 10 -26 24.34 2.21
0 10 26 28.06 1.94
0 -10 -27 117.37 3.18
0 -10 -27 117.42 2.81
0 -10 27 138.52 3.45
0 -10 27 125.68 3.18
0 10 -27 118.88 3.4
0 10 -27 125.41 3.08
0 10 27 134.36 3.13
0 10 27 126.16 2.86
0 -10 -28 2.81 1.24
0 -10 -28 2.86 1.08
0 -10 28 5.23 1.3
0 -10 28 4.86 1.46
0 10 -28 1.46 1.51
0 10 -28 5.4 1.3
0 10 28 7.66 1.4
0 10 28 7.12 1.3
0 -10 -29 71.44 2.91
0 -10 -29 72.85 2.54
0 -10 29 92.92 4.05
0 -10 29 85.91 3.13
0 10 -29 69.45 3.29
0 10 -29 77.65 2.91
0 10 29 94.11 3.24
0 10 29 72.36 2.7
0 -10 -30 1.19 1.3
0 -10 -30 0.92 1.13
0 -10 30 2.16 1.4
0 -10 30 3.89 1.62
0 10 -30 1.67 1.73
0 10 -30 -0.38 1.4
0 10 30 8.09 1.67
0 10 30 1.89 1.3
0 -12 0 36.48 1.3
0 -12 0 30.43 1.4
0 -12 0 33.19 1.13
0 -12 0 27.84 1.08
0 -12 0 27.03 1.19
0 -12 0 26.17 1.19
0 12 0 31.94 1.35
0 12 0 32.7 0.81
0 12 0 31.51 1.03
0 12 0 28.87 1.19
0 12 0 28.82 1.19
0 12 0 27.09 1.13
0 12 0 26.82 1.19
0 -12 -1 3.08 0.65
0 -12 -1 2.86 0.7
0 -12 -1 3.72 0.54
0 -12 -1 4.16 0.59
0 -12 -1 3.08 0.59
0 -12 -1 2.91 0.59
0 -12 1 3.89 0.59
0 -12 1 4.1 0.43
0 -12 1 2.75 0.76
0 -12 1 3.24 0.59
0 -12 1 2.81 0.65
0 -12 1 5.56 0.76
0 -12 1 2 0.54
0 12 -1 1.46 0.54
0 12 -1 2.75 0.43
0 12 -1 3.4 0.43
0 12 -1 2.64 0.65
0 12 -1 2.59 0.59
0 12 -1 1.89 0.54
0 12 -1 2.64 0.59
0 12 1 1.51 0.54
0 12 1 3.4 0.38
0 12 1 3.72 0.38
0 12 1 3.18 0.65
0 12 1 3.08 0.65
0 12 1 1.3 0.54
0 12 1 2.21 1.03
0 -12 -2 437.19 3.02
0 -12 -2 417.82 3.08
0 -12 -2 445.56 2.91
0 -12 -2 439.78 2.86
0 -12 -2 445.61 3.02
0 -12 2 439.3 2.81
0 -12 2 442.81 2.64
0 -12 2 424.67 3.18
0 -12 2 438.38 2.97
0 -12 2 446.26 3.13
0 -12 2 434.23 3.08
0 12 -2 439.68 2.81
0 12 -2 441.78 2.37
0 12 -2 459.1 2.37
0 12 -2 446.31 3.02
0 12 -2 430.61 2.97
0 12 -2 437.68 3.08
0 12 -2 438 3.08
0 12 2 431.1 3.02
0 12 2 439.08 1.78
0 12 2 453.76 1.78
0 12 2 450.31 3.62
0 12 2 454.3 3.08
0 12 2 435.68 3.24
0 -12 -3 237.91 3.62
0 -12 -3 184.66 2.21
0 -12 -3 181.2 2.21
0 -12 -3 182.23 1.94
0 -12 -3 186.65 2.1
0 -12 -3 180.88 2.16
0 -12 3 222.75 2.75
0 -12 3 196.8 1.73
0 -12 3 188.05 2.37
0 -12 3 185.95 2.05
0 -12 3 175.81 2.37
0 -12 3 186.38 2.16
0 -12 3 179.15 2.16
0 12 -3 199.06 1.78
0 12 -3 189.62 2.21
0 12 -3 188.11 2.1
0 12 -3 181.9 2.16
0 12 -3 175.75 2.1
0 12 3 204.94 2.21
0 12 3 193.5 2.1
0 12 3 188.92 2.1
0 12 3 181.26 2.1
0 12 3 179.1 2.1
0 -12 -4 1109.28 4.91
0 -12 -4 1181.48 4.59
0 -12 -4 1169.72 4.53
0 -12 -4 1210.83 4.91
0 -12 -4 1136.8 4.86
0 -12 4 1186.23 4.42
0 -12 4 1188.98 4.16
0 -12 4 1134.64 5.02
0 -12 4 1173.92 4.8
0 -12 4 1168.04 4.86
0 -12 4 1171.23 4.96
0 -12 4 1150.24 4.96
0 12 -4 1139.34 5.07
0 12 -4 1190.38 4.21
0 12 -4 1175.98 4.8
0 12 -4 1169.5 4.8
0 12 -4 1156.5 4.96
0 12 -4 1151.96 4.91
0 12 4 1193.19 5.07
0 12 4 1231.66 4.8
0 12 4 1178.89 4.8
0 12 4 1151.31 4.8
0 12 4 1180.62 4.96
0 -12 -5 320.26 2.81
0 -12 -5 321.01 2.48
0 -12 -5 331.91 2.75
0 -12 -5 331.27 2.75
0 -12 5 330.84 2.32
0 -12 5 332.62 3.08
0 -12 5 310.71 2.91
0 -12 5 325.49 2.7
0 -12 5 324.9 2.7
0 -12 5 323.23 2.75
0 -12 5 324.41 2.81
0 12 -5 322.96 2.27
0 12 -5 317.56 2.97
0 12 -5 316.48 4.21
0 12 -5 328.19 2.7
0 12 -5 327.27 2.81
0 12 -5 324.36 2.81
0 12 5 318.21 2.81
0 12 5 344.33 2.7
0 12 5 329.92 2.64
0 12 5 329.59 2.7
0 12 5 321.82 2.64
0 -12 -6 117.04 1.94
0 -12 -6 117.31 1.67
0 -12 -6 109.43 2.16
0 -12 -6 116.29 1.83
0 -12 6 134.63 1.62
0 -12 6 126.43 1.83
0 -12 6 117.37 2.1
0 -12 6 124.11 1.83
0 -12 6 116.93 2.05
0 -12 6 113.37 1.83
0 -12 6 118.88 1.89
0 12 -6 125.89 1.51
0 12 -6 134.26 1.78
0 12 -6 125.08 1.89
0 12 -6 124.49 1.83
0 12 -6 122.82 1.94
0 12 -6 121.74 1.89
0 12 6 124.7 2.05
0 12 6 123.62 1.83
0 12 6 116.72 1.78
0 12 6 118.5 1.78
0 12 6 117.31 1.78
0 -12 -7 295.71 2.81
0 -12 -7 299.05 2.75
0 -12 -7 299.92 2.7
0 -12 7 319.4 2.16
0 -12 7 300.08 2.48
0 -12 7 283.46 2.91
0 -12 7 299.48 2.81
0 -12 7 300.35 2.75
0 -12 7 294.14 3.67
0 -12 7 293.98 2.75
0 12 -7 302.13 2.05
0 12 -7 318.1 2.64
0 12 -7 300.02 2.64
0 12 -7 290.8 2.64
0 12 -7 299.16 3.45
0 12 -7 293.06 2.75
0 12 7 304.23 2.86
0 12 7 307.9 2.64
0 12 7 295.92 2.59
0 12 7 295.98 2.59
0 -12 -8 274.88 2.75
0 -12 -8 287.72 2.43
0 -12 -8 291.44 2.75
0 -12 -8 297.22 2.7
0 -12 8 291.28 2.05
0 -12 8 269.32 2.86
0 -12 8 288.53 2.86
0 -12 8 284.38 2.7
0 -12 8 288.69 2.75
0 -12 8 285.35 2.75
0 12 -8 278.55 1.94
0 12 -8 297.76 2.64
0 12 -8 283.84 2.64
0 12 -8 286.97 2.64
0 12 -8 296.35 2.91
0 12 -8 287.56 2.81
0 12 8 274.93 2.81
0 12 8 297 2.64
0 12 8 295.49 2.59
0 12 8 280.49 2.59
0 -12 -9 185.63 2.43
0 -12 -9 178.23 2
0 -12 -9 181.47 2.21
0 -12 -9 184.66 2.27
0 -12 9 208.72 1.73
0 -12 9 182.01 2.54
0 -12 9 183.31 2.32
0 -12 9 183.95 2.32
0 -12 9 180.72 2.32
0 -12 9 178.88 2.32
0 12 -9 189.51 1.56
0 12 -9 194.91 2.32
0 12 -9 183.09 2.21
0 12 -9 190.27 2.43
0 12 -9 180.88 2.37
0 12 9 204.08 2.54
0 12 9 185.36 2.21
0 12 9 183.79 2.16
0 12 9 145.21 1.94
0 -12 -10 294.47 2.91
0 -12 -10 291.98 2.48
0 -12 -10 294.74 2.75
0 -12 -10 300.73 2.81
0 -12 10 319.56 2
0 -12 10 292.9 3.08
0 -12 10 305.91 2.91
0 -12 10 294.36 2.86
0 -12 10 290.26 2.97
0 -12 10 291.39 2.86
0 12 -10 298.08 1.83
0 12 -10 314.54 2.91
0 12 -10 300.51 2.81
0 12 -10 301.16 2.97
0 12 -10 289.72 2.91
0 12 10 308.39 3.08
0 12 10 312.17 2.75
0 12 10 294.68 2.7
0 -12 -11 -0.49 0.7
0 -12 -11 -0.65 0.54
0 -12 -11 0.11 0.59
0 -12 -11 -0.32 0.65
0 -12 11 1.35 0.49
0 -12 11 -0.22 0.7
0 -12 11 -0.65 0.7
0 -12 11 -1.08 0.59
0 12 -11 0 0.38
0 12 -11 0.54 0.76
0 12 -11 -1.35 0.59
0 12 -11 -1.08 0.7
0 12 -11 -1.89 0.65
0 12 11 -0.05 0.76
0 12 11 -1.03 0.65
0 12 11 0.92 0.65
0 12 11 -0.11 0.38
0 -12 -12 446.96 3.67
0 -12 -12 440.92 3.08
0 -12 -12 448.42 3.4
0 -12 -12 457.05 3.51
0 -12 12 459.43 2.05
0 -12 12 462.5 2.1
0 -12 12 456.51 3.89
0 -12 12 466.76 3.62
0 -12 12 448.36 3.56
0 -12 12 449.17 3.62
0 12 -12 454.24 2.21
0 12 -12 463.8 3.72
0 12 -12 433.09 3.89
0 12 -12 464.77 3.78
0 12 -12 437.3 3.62
0 12 12 456.62 3.78
0 12 12 473.51 3.45
0 12 12 458.08 3.4
0 12 12 179.53 2.21
0 -12 -13 67.99 0.97
0 -12 -13 64.21 1.89
0 -12 -13 64.32 1.51
0 -12 -13 64.05 1.62
0 -12 -13 63.57 1.73
0 -12 13 72.74 1.13
0 -12 13 63.62 2.1
0 -12 13 67.07 1.83
0 -12 13 64.65 1.83
0 -12 13 64.27 1.78
0 12 -13 71.17 2
0 12 -13 64.92 1.73
0 12 -13 68.37 1.89
0 12 -13 63.35 1.83
0 12 13 65.29 2
0 12 13 64.27 1.03
0 12 13 60.92 1.73
0 12 13 64.05 1.67
0 -12 -14 449.17 2.16
0 -12 -14 442.48 3.83
0 -12 -14 434.71 3.08
0 -12 -14 455 3.56
0 -12 -14 463.26 3.67
0 -12 14 476.05 4.16
0 -12 14 467.57 3.83
0 -12 14 451.06 3.78
0 -12 14 452.3 3.83
0 12 -14 466.44 3.99
0 12 -14 442.81 3.56
0 12 -14 466.98 3.94
0 12 -14 449.28 3.83
0 12 14 469.57 3.99
0 12 14 461.04 2.27
0 12 14 474.97 3.62
0 12 14 465.52 3.62
0 -12 -15 30.54 0.97
0 -12 -15 28.17 1.78
0 -12 -15 27.14 1.35
0 -12 -15 30.11 1.51
0 -12 -15 32.27 1.62
0 -12 15 30.16 1.94
0 -12 15 30.22 1.62
0 -12 15 26.49 1.67
0 -12 15 26.71 1.67
0 12 -15 37.02 2.37
0 12 -15 26.76 1.51
0 12 -15 30.54 1.78
0 12 -15 31.03 1.83
0 12 15 30.54 1.94
0 12 15 34.21 1.08
0 12 15 34.05 1.67
0 12 15 31.03 1.51
0 -12 -16 112.19 1.46
0 -12 -16 104.04 2.37
0 -12 -16 105.66 2.1
0 -12 -16 112.99 2.37
0 -12 16 112.29 2.54
0 -12 16 115.48 2.59
0 -12 16 105.76 2.81
0 -12 16 106.09 2.32
0 12 -16 115.75 2.54
0 12 -16 105.71 2.1
0 12 -16 106.63 2.43
0 12 -16 94.38 3.35
0 12 16 108.62 2.54
0 12 16 110.08 1.51
0 12 16 110.24 2.27
0 12 16 112.29 2.16
0 -12 -17 92.44 1.51
0 -12 -17 84.23 2.32
0 -12 -17 85.31 1.78
0 -12 -17 88.28 2.16
0 -12 -17 96.54 2.21
0 -12 17 94.27 2.59
0 -12 17 94.49 2.32
0 -12 17 95.13 3.35
0 -12 17 86.61 2.27
0 12 -17 93.14 2.54
0 12 -17 86.66 2.05
0 12 -17 91.68 2.48
0 12 -17 88.5 2.32
0 12 17 90.98 2.48
0 12 17 90.12 1.51
0 12 17 94.49 2.21
0 12 17 91.52 2.05
0 12 17 88.06 2.16
0 -12 -18 376.59 3.99
0 -12 -18 383.72 4.42
0 -12 -18 391.97 3.78
0 -12 18 422.89 4.32
0 -12 18 415.61 4.05
0 -12 18 383.39 3.89
0 12 -18 408.81 4.26
0 12 -18 376.59 3.56
0 12 -18 394.73 4.1
0 12 18 404.6 4.1
0 12 18 396.29 3.78
0 12 18 405.03 5.4
0 12 18 400.82 3.72
0 12 18 390.73 3.72
0 -12 -19 53.85 1.56
0 -12 -19 44.03 2.05
0 -12 -19 43.71 1.89
0 -12 19 55.74 2.32
0 -12 19 45.97 2.05
0 -12 19 43.28 2.05
0 12 -19 47.54 2.27
0 12 -19 51.42 2.21
0 12 19 48.89 2.32
0 12 19 49.7 1.89
0 -12 -20 181.2 2.21
0 -12 -20 164.47 3.02
0 -12 -20 165.28 2.81
0 -12 20 176.94 4.86
0 -12 20 177.91 3.02
0 12 -20 179.47 3.08
0 12 20 182.44 3.18
0 12 20 173.75 2.81
0 -12 -21 16.73 1.46
0 -12 21 15.86 2
0 -12 21 8.2 1.13
0 12 -21 8.9 1.35
0 12 -21 8.74 1.24
0 12 21 12.3 1.3
0 -12 -22 59.79 1.83
0 -12 -22 45.87 2.21
0 -12 -22 48.51 2.05
0 -12 22 54.02 2.32
0 -12 22 53.64 2.32
0 12 -22 51.96 2.48
0 12 -22 51.53 2.32
0 12 22 56.98 2.48
0 12 22 51.59 2
0 -12 -23 59.47 1.89
0 -12 -23 45.71 2.21
0 -12 -23 48.24 2.1
0 -12 23 51.37 2.54
0 -12 23 47.43 2.54
0 12 -23 43.49 2.48
0 12 -23 43.49 3.83
0 12 23 52.77 2.1
0 -12 -24 9.5 1.35
0 -12 -24 10.63 1.19
0 -12 24 23.2 2.27
0 -12 24 12.03 1.46
0 12 -24 8.8 1.51
0 12 -24 10.31 1.4
0 12 24 14.79 1.46
0 12 24 10.74 1.19
0 -12 -25 5.83 1.24
0 -12 -25 7.12 1.13
0 -12 25 9.07 1.35
0 -12 25 7.61 1.35
0 12 -25 4.96 1.4
0 12 -25 6.85 1.35
0 12 25 10.14 1.35
0 12 25 7.93 1.19
0 -12 -26 -0.22 1.19
0 -12 -26 0.16 1.03
0 -12 26 -0.16 1.24
0 -12 26 -0.92 1.3
0 12 -26 -2.48 1.4
0 12 -26 -1.35 1.13
0 12 26 2.97 1.24
0 12 26 0.38 1.03
0 -12 -27 0.16 1.24
0 -12 -27 -2.05 1.03
0 -12 27 1.08 1.3
0 -12 27 -0.32 1.3
0 12 -27 -3.4 1.35
0 12 -27 0.97 1.24
0 12 27 4.1 1.24
0 12 27 0.38 1.19
0 -12 -28 19.7 2.32
0 -12 -28 22.88 2.1
0 -12 28 33.56 2.7
0 -12 28 25.2 2.7
0 12 -28 23.47 2.7
0 12 -28 19.26 1.73
0 12 28 32.43 2.59
0 12 28 26.71 2.27
0 -12 -29 14.08 1.62
0 -12 -29 17.27 2.16
0 -12 29 30.38 2.64
0 -12 29 16.24 2
0 12 -29 11.01 1.83
0 12 -29 11.17 1.62
0 12 29 24.71 2.97
0 12 29 13.54 1.62
0 -14 0 34.7 1.67
0 -14 0 31.84 1.24
0 -14 0 33.29 1.56
0 -14 0 32.59 1.4
0 -14 0 32.75 1.51
0 14 0 39.45 1.35
0 14 0 38.85 0.97
0 14 0 37.83 0.97
0 14 0 34.7 1.4
0 14 0 32.21 1.4
0 14 0 31.46 1.35
0 14 0 29.95 1.35
0 -14 -1 295.98 2.97
0 -14 -1 305.1 2.7
0 -14 -1 303.86 2.97
0 -14 -1 308.23 2.91
0 -14 1 297.76 3.02
0 -14 1 295.01 2.7
0 -14 1 294.47 2.7
0 -14 1 301.1 2.86
0 -14 1 300.24 2.91
0 14 -1 314.54 2.7
0 14 -1 309.74 2.05
0 14 -1 311.03 2.05
0 14 -1 305.2 2.75
0 14 -1 312.97 2.91
0 14 -1 306.98 2.86
0 14 -1 291.98 2.81
0 14 1 317.4 2.86
0 14 1 312.33 1.83
0 14 1 312.44 1.78
0 14 1 313.46 2.81
0 14 1 308.98 2.81
0 14 1 307.15 2.86
0 14 1 296.89 2.86
0 -14 -2 424.08 3.45
0 -14 -2 453.71 3.18
0 -14 -2 451.12 3.35
0 -14 -2 445.67 3.4
0 -14 2 458.24 3.29
0 -14 2 450.9 2.54
0 -14 2 432.12 3.51
0 -14 2 437.36 3.24
0 -14 2 432.34 3.18
0 -14 2 445.99 3.4
0 14 -2 451.12 3.13
0 14 -2 454.3 2.59
0 14 -2 456.78 2.54
0 14 -2 450.9 3.78
0 14 -2 439.84 3.4
0 14 -2 449.5 3.51
0 14 2 458.83 3.35
0 14 2 447.5 1.94
0 14 2 454.78 1.94
0 14 2 461.91 3.35
0 14 2 447.82 3.29
0 14 2 434.01 3.29
0 14 2 432.93 3.29
0 -14 -3 265.33 2.86
0 -14 -3 276.77 2.59
0 -14 -3 270.35 2.75
0 -14 -3 273.64 2.75
0 -14 3 271.8 2.48
0 -14 3 268.08 2.32
0 -14 3 265.87 2.97
0 -14 3 271.37 2.64
0 -14 3 261.44 2.59
0 -14 3 264.46 2.86
0 -14 3 274.39 3.72
0 14 -3 274.55 2.48
0 14 -3 271.96 2.32
0 14 -3 281.14 2.37
0 14 -3 278.6 3.24
0 14 -3 267.27 2.86
0 14 -3 270.88 2.81
0 14 -3 272.18 3.29
0 14 3 274.99 2.75
0 14 3 268.56 1.46
0 14 3 284.11 2.75
0 14 3 276.39 2.7
0 14 3 265.43 2.7
0 14 3 282.86 3.08
0 -14 -4 291.88 2.97
0 -14 -4 296.25 2.64
0 -14 -4 304.29 2.86
0 -14 -4 294.03 2.86
0 -14 4 315.29 2.86
0 -14 4 301.27 2.37
0 -14 4 294.84 3.08
0 -14 4 296.68 2.81
0 -14 4 293.28 2.97
0 -14 4 292.58 2.97
0 -14 4 290.58 3.02
0 14 -4 310.55 2.54
0 14 -4 315.89 2.54
0 14 -4 299.27 2.37
0 14 -4 300.46 2.81
0 14 -4 294.74 2.86
0 14 -4 295.28 2.97
0 14 -4 245.47 4.21
0 14 4 312.27 2.97
0 14 4 306.98 2.86
0 14 4 302.51 2.81
0 14 4 290.31 2.81
0 -14 -5 1363.92 5.94
0 -14 -5 1411.52 5.45
0 -14 -5 1452.15 5.88
0 -14 -5 1455.44 5.99
0 -14 5 1477.13 5.07
0 -14 5 1439.63 5.02
0 -14 5 1382.48 6.1
0 -14 5 1410.06 5.83
0 -14 5 1425.33 5.77
0 -14 5 1417.18 6.04
0 14 -5 1425.65 5.02
0 14 -5 1456.03 5.18
0 14 -5 1483.39 5.99
0 14 -5 1443.51 5.88
0 14 -5 1434.45 6.15
0 14 5 1402.88 6.04
0 14 5 1520.95 5.88
0 14 5 1431 5.77
0 14 5 1441.19 5.83
0 -14 -6 72.85 1.83
0 -14 -6 68.1 1.56
0 -14 -6 68.69 1.73
0 -14 -6 68.69 1.83
0 -14 6 80.62 1.56
0 -14 6 70.26 1.46
0 -14 6 65.78 2.1
0 -14 6 70.26 2.05
0 -14 6 70.2 2.16
0 -14 6 67.83 1.73
0 -14 6 71.39 1.78
0 14 -6 71.93 1.46
0 14 -6 76.36 1.62
0 14 -6 68.75 1.83
0 14 -6 68.75 1.73
0 14 -6 73.06 1.83
0 14 6 68.15 1.83
0 14 6 71.44 2
0 14 6 68.48 1.67
0 14 6 68.42 1.67
0 -14 -7 12.47 1.46
0 -14 -7 9.66 1.08
0 -14 -7 11.28 1.24
0 -14 -7 10.52 1.24
0 -14 7 13.76 1.13
0 -14 7 8.36 1.08
0 -14 7 12.79 1.24
0 -14 7 11.33 1.35
0 -14 7 11.55 1.3
0 -14 7 11.06 1.3
0 14 -7 9.07 0.97
0 14 -7 11.93 1.24
0 14 -7 9.82 0.97
0 14 -7 11.76 1.4
0 14 -7 7.77 0.81
0 14 7 10.25 0.92
0 14 7 10.58 0.92
0 14 7 12.03 1.19
0 14 7 9.82 1.13
0 -14 -8 21.37 1.51
0 -14 -8 22.34 1.19
0 -14 -8 20.67 1.3
0 -14 -8 20.72 1.35
0 -14 8 31.19 2
0 -14 8 18.56 1.73
0 -14 8 20.83 1.4
0 -14 8 20.4 1.4
0 -14 8 21.85 1.4
0 -14 8 21.15 1.4
0 14 -8 25.2 1.4
0 14 -8 18.56 1.3
0 14 -8 18.89 1.46
0 14 -8 20.51 1.4
0 14 8 16.73 1.46
0 14 8 23.31 1.35
0 14 8 23.04 1.3
0 14 8 21.96 1.3
0 -14 -9 90.44 2.05
0 -14 -9 84.07 1.73
0 -14 -9 84.72 2.21
0 -14 -9 90.17 1.94
0 -14 9 99.77 1.51
0 -14 9 88.82 2.27
0 -14 9 92.81 1.94
0 -14 9 92.06 2
0 -14 9 86.77 1.94
0 14 -9 91.3 1.4
0 14 -9 93.03 1.94
0 14 -9 86.77 1.83
0 14 -9 92.71 2.05
0 14 -9 84.4 2
0 14 9 91.79 2.1
0 14 9 93.46 1.89
0 14 9 90.6 1.83
0 14 9 84.77 1.78
0 -14 -10 109.97 2.21
0 -14 -10 107.22 1.83
0 -14 -10 115.42 2.1
0 -14 10 120.5 1.62
0 -14 10 107.92 2.43
0 -14 10 117.69 2.16
0 -14 10 108.03 2.16
0 -14 10 105.98 2.1
0 14 -10 109.54 2.1
0 14 -10 114.13 2.16
0 14 -10 108.19 2
0 14 -10 115.31 2.27
0 14 -10 110.89 2.16
0 14 10 108.03 2.27
0 14 10 112.89 2.05
0 14 10 109.65 2
0 14 10 107.71 2
0 -14 -11 21.64 1.67
0 -14 -11 21.91 1.24
0 -14 -11 18.67 1.73
0 -14 -11 17.59 1.4
0 -14 11 29.52 1.19
0 -14 11 19.1 1.89
0 -14 11 21.64 1.51
0 -14 11 22.99 1.67
0 -14 11 17.86 1.46
0 14 -11 18.94 0.92
0 14 -11 22.61 1.62
0 14 -11 18.89 1.4
0 14 -11 22.56 1.62
0 14 -11 21.48 1.51
0 14 11 17.97 1.67
0 14 11 21.8 1.51
0 14 11 15.49 1.78
0 14 11 11.39 1.19
0 -14 -12 0.65 0.86
0 -14 -12 -0.59 0.65
0 -14 -12 -1.3 0.65
0 -14 -12 -0.65 0.76
0 -14 12 2.05 0.59
0 -14 12 -2.64 0.97
0 -14 12 -0.97 0.81
0 -14 12 0.65 0.86
0 -14 12 -1.03 0.7
0 14 -12 0.05 0.81
0 14 -12 0.7 0.92
0 14 -12 -0.32 0.76
0 14 -12 -2.05 0.81
0 14 12 -2.37 0.86
0 14 12 -0.49 0.81
0 14 12 0.22 0.76
0 14 12 -0.05 0.43
0 -14 -13 183.68 2.81
0 -14 -13 176.08 2.27
0 -14 -13 182.33 2.59
0 -14 -13 188.65 2.64
0 -14 13 186.6 1.56
0 -14 13 189.78 1.83
0 -14 13 186.27 3.08
0 -14 13 187.3 2.7
0 -14 13 172.89 3.08
0 -14 13 179.91 2.81
0 14 -13 180.5 1.51
0 14 -13 187.68 2.86
0 14 -13 188.16 2.64
0 14 -13 193.34 2.91
0 14 -13 170.41 2.7
0 14 13 185.14 2.91
0 14 13 191.62 2.64
0 14 13 186.81 2.59
0 -14 -14 112.67 2.48
0 -14 -14 107.44 1.94
0 -14 -14 108.03 2.21
0 -14 -14 109.81 2.27
0 -14 14 112.46 2.7
0 -14 14 114.94 2.37
0 -14 14 98.43 2.32
0 -14 14 108.62 2.37
0 14 -14 110.57 2.54
0 14 -14 108.95 2.16
0 14 -14 108.52 2.48
0 14 -14 105.44 2.37
0 14 14 107.33 2.54
0 14 14 111.38 2.27
0 14 14 110.62 2.16
0 14 14 72.04 2.16
0 -14 -15 184.17 2.97
0 -14 -15 166.63 2.43
0 -14 -15 189.3 2.75
0 -14 -15 187.89 2.75
0 -14 15 198.58 3.18
0 -14 15 192.7 2.91
0 -14 15 175.16 2.86
0 -14 15 183.9 2.91
0 14 -15 190.16 3.02
0 14 -15 185.52 2.7
0 14 -15 191.78 3.02
0 14 -15 174.24 2.86
0 14 15 192.1 3.13
0 14 15 188.27 2.75
0 14 15 189.46 2.7
0 -14 -16 37.13 2
0 -14 -16 33.83 2.27
0 -14 -16 37.07 1.83
0 -14 16 48.51 2.32
0 -14 16 35.78 1.94
0 -14 16 35.07 2
0 -14 16 37.29 2
0 14 -16 39.88 2.16
0 14 -16 41.6 1.83
0 14 -16 34.16 2.05
0 14 16 41.93 2.27
0 14 16 33.35 2.43
0 14 16 35.72 1.73
0 -14 -17 188.16 1.94
0 -14 -17 190.32 3.08
0 -14 -17 194.64 3.29
0 -14 17 208.29 3.4
0 -14 17 199.44 3.13
0 -14 17 187.03 3.02
0 14 -17 197.77 3.29
0 14 -17 185.46 2.81
0 14 -17 199.98 3.18
0 14 17 204.89 3.35
0 14 17 190.75 2.81
0 -14 -18 68.21 1.3
0 -14 -18 61.89 2.27
0 -14 -18 61.68 2.1
0 -14 18 69.88 2.97
0 -14 18 70.64 2.27
0 -14 18 63.73 2.27
0 14 -18 66.86 2.48
0 14 -18 67.51 2.37
0 14 18 74.41 2.59
0 14 18 64.7 2.05
0 -14 -19 293.33 2.59
0 -14 -19 292.96 3.67
0 -14 19 321.55 4.32
0 -14 19 308.77 3.78
0 14 -19 295.55 4.69
0 14 -19 310.92 3.94
0 14 19 313.19 4.16
0 14 19 296.46 3.56
0 -14 -20 -0.7 0.97
0 -14 -20 0.05 0.97
0 -14 20 4.48 1.13
0 -14 20 0.81 1.13
0 14 -20 -1.35 1.13
0 14 -20 0.97 1.08
0 14 20 -0.38 1.46
0 -14 -21 75.17 2.54
0 -14 -21 65.19 2.27
0 -14 21 74.68 2.64
0 -14 21 65.62 2.48
0 14 -21 64.7 2.64
0 14 -21 70.15 2.59
0 14 21 76.19 2.7
0 14 21 65.67 2.21
0 -14 -22 19.21 2.1
0 -14 -22 16.94 1.83
0 -14 22 28.33 2.32
0 -14 22 17 2.1
0 14 -22 21.91 2.27
0 14 22 26.17 2.48
0 14 22 22.18 1.83
0 -14 -23 0.86 1.13
0 -14 -23 -0.22 0.97
0 -14 23 4.32 1.13
0 -14 23 2.81 1.46
0 14 -23 -0.32 1.19
0 14 23 1.13 1.24
0 14 23 0.81 0.92
0 -14 -24 5.29 1.3
0 -14 -24 5.34 1.19
0 -14 24 10.09 1.4
0 -14 24 7.23 1.46
0 14 -24 4.91 1.51
0 14 -24 4.69 1.35
0 14 24 7.93 1.3
0 14 24 6.96 1.13
0 -14 -25 55.04 2.64
0 -14 -25 58.33 2.43
0 -14 25 68.91 3.08
0 -14 25 63.94 2.91
0 14 -25 58.93 2.91
0 14 -25 60.65 2.75
0 14 25 67.07 2.75
0 14 25 56.71 2.37
0 -14 -26 19.8 2.27
0 -14 -26 21.04 2.1
0 -14 26 34.48 2.59
0 -14 26 22.56 2.59
0 14 -26 17.7 1.83
0 14 -26 16.4 1.67
0 14 26 38.69 2.64
0 14 26 15.81 1.51
0 -14 -27 78.19 2.97
0 -14 -27 80.35 2.7
0 -14 27 106.47 3.62
0 -14 27 83.48 3.24
0 14 -27 82.45 3.35
0 14 -27 82.61 3.18
0 14 27 101.82 3.24
0 14 27 83.8 2.81
0 -14 -28 -1.73 1.35
0 -14 -28 8.2 1.3
0 -14 28 5.99 1.51
0 -14 28 0.38 1.56
0 14 -28 1.46 1.67
0 14 -28 4.59 1.51
0 14 28 2.64 1.35
0 -16 0 361.59 3.56
0 -16 0 367.37 3.13
0 -16 0 374.54 3.35
0 -16 0 378.21 3.45
0 16 0 376.81 3.24
0 16 0 376.27 2.27
0 16 0 381.4 2.27
0 16 0 364.35 4.26
0 16 0 368.23 3.29
0 16 0 356.9 3.29
0 -16 -1 40.9 1.94
0 -16 -1 35.56 1.4
0 -16 -1 37.61 1.62
0 -16 -1 36.48 1.62
0 -16 1 36.86 1.94
0 -16 1 37.18 1.46
0 -16 1 37.13 1.56
0 -16 1 40.09 1.67
0 16 -1 32.97 1.46
0 16 -1 37.34 1.13
0 16 -1 36.75 1.08
0 16 -1 35.24 1.56
0 16 -1 38.42 1.62
0 16 -1 35.51 1.56
0 16 1 39.45 1.56
0 16 1 37.93 0.97
0 16 1 35.34 0.97
0 16 1 36.05 1.83
0 16 1 37.23 1.56
0 16 1 37.61 1.56
0 -16 -2 280.33 3.18
0 -16 -2 276.44 3.51
0 -16 -2 286.53 3.02
0 -16 -2 288.75 3.08
0 -16 2 285.18 3.29
0 -16 2 277.58 2.86
0 -16 2 283.94 3.35
0 -16 2 284.32 3.08
0 16 -2 286.53 2.81
0 16 -2 277.47 2.7
0 16 -2 287.13 2.86
0 16 -2 292.52 2.97
0 16 -2 284.38 2.97
0 16 -2 285.72 3.02
0 16 -2 289.34 3.35
0 16 2 287.18 2.97
0 16 2 286.05 1.73
0 16 2 288.96 1.73
0 16 2 286.8 2.97
0 16 2 284.48 2.97
0 16 2 285.51 2.97
0 -16 -3 124.87 2.43
0 -16 -3 126.65 2.05
0 -16 -3 126.22 2.21
0 -16 -3 124.43 2.27
0 -16 3 129.13 1.67
0 -16 3 123.46 2.54
0 -16 3 124.87 2.1
0 -16 3 111 3.56
0 -16 3 129.51 2.32
0 16 -3 135.55 2.05
0 16 -3 132.04 1.83
0 16 -3 121.9 1.67
0 16 -3 129.51 2.21
0 16 -3 125.84 2.21
0 16 -3 124.22 2.27
0 16 -3 121.3 2.21
0 16 3 134.79 2.27
0 16 3 130.86 2.21
0 16 3 124.97 2.16
0 16 3 122.65 2.16
0 -16 -4 256.86 3.08
0 -16 -4 252.97 2.64
0 -16 -4 258.91 2.97
0 -16 -4 257.77 2.97
0 -16 4 246.55 2.27
0 -16 4 244.44 3.18
0 -16 4 264.09 2.86
0 -16 4 256.1 3.13
0 -16 4 268.24 3.08
0 16 -4 255.99 2.54
0 16 -4 267.16 2.43
0 16 -4 259.61 2.32
0 16 -4 261.93 2.97
0 16 -4 261.44 3.29
0 16 -4 260.58 3.78
0 16 -4 250.33 2.97
0 16 4 260.15 2.91
0 16 4 263.92 2.86
0 16 4 261.82 2.86
0 16 4 250.54 2.81
0 -16 -5 19.32 1.73
0 -16 -5 16.94 1.3
0 -16 -5 19.75 1.46
0 -16 -5 19.7 1.51
0 -16 5 20.88 1.19
0 -16 5 18.72 1.89
0 -16 5 20.02 2.43
0 -16 5 20.61 1.46
0 -16 5 17.05 1.62
0 16 -5 18.08 1.19
0 16 -5 23.15 1.35
0 16 -5 20.24 1.24
0 16 -5 21.91 1.51
0 16 -5 20.02 1.67
0 16 -5 17.75 1.46
0 16 5 23.04 1.62
0 16 5 18.78 1.46
0 16 5 17.54 1.4
0 16 5 18.78 1.4
0 -16 -6 20.78 1.73
0 -16 -6 19.43 1.3
0 -16 -6 18.24 1.46
0 -16 -6 15.54 1.51
0 -16 6 17 1.94
0 -16 6 21.15 1.83
0 -16 6 21.37 1.51
0 -16 6 20.24 1.62
0 16 -6 18.89 1.24
0 16 -6 21.42 1.4
0 16 -6 16.19 1.73
0 16 -6 19.26 1.67
0 16 -6 16.67 1.67
0 16 6 22.77 1.62
0 16 6 17 1.46
0 16 6 18.45 1.4
0 16 6 15.65 1.4
0 -16 -7 7.45 1.08
0 -16 -7 7.28 0.81
0 -16 -7 7.34 0.92
0 -16 -7 7.82 0.92
0 -16 7 18.35 1.51
0 -16 7 7.23 1.19
0 -16 7 7.45 0.92
0 -16 7 12.14 1.51
0 -16 7 8.09 1.08
0 16 -7 7.34 0.76
0 16 -7 14.35 1.62
0 16 -7 6.85 1.13
0 16 -7 14.57 1.67
0 16 -7 10.14 0.97
0 16 7 8.96 1.08
0 16 7 9.5 0.97
0 16 7 8.04 0.92
0 16 7 9.07 0.92
0 -16 -8 1073.07 5.88
0 -16 -8 1054.18 5.13
0 -16 -8 1121.64 5.72
0 -16 -8 1086.35 5.72
0 -16 8 1109.71 4.64
0 -16 8 1049.65 5.99
0 -16 8 1143.11 5.88
0 16 -8 1104.21 4.53
0 16 -8 1125.2 5.4
0 16 -8 1058.83 5.67
0 16 -8 1102.53 5.99
0 16 -8 1056.24 5.88
0 16 8 1126.01 6.1
0 16 8 1132.7 5.99
0 16 8 1095.14 5.61
0 16 8 1068.48 5.61
0 -16 -9 182.01 2.86
0 -16 -9 169.28 2.37
0 -16 -9 181.2 2.7
0 -16 -9 179.42 2.75
0 -16 9 208.29 2.27
0 -16 9 191.51 3.13
0 -16 9 191.62 2.81
0 -16 9 167.06 4.42
0 16 -9 196.09 2.16
0 16 -9 199.01 2.75
0 16 -9 178.61 2.7
0 16 -9 191.45 2.97
0 16 -9 174.19 2.75
0 16 9 203.87 3.02
0 16 9 187.46 2.75
0 16 9 187.3 2.64
0 16 9 181.31 2.7
0 -16 -10 345.62 3.67
0 -16 -10 358.3 3.29
0 -16 -10 364.24 3.56
0 -16 -10 355.5 3.62
0 -16 10 363.59 2.7
0 -16 10 363.32 3.99
0 -16 10 367.1 3.62
0 -16 10 345.35 4.48
0 16 -10 366.13 2.64
0 16 -10 382.85 3.56
0 16 -10 355.06 3.51
0 16 -10 381.18 3.83
0 16 -10 344.11 3.62
0 16 10 372.28 3.94
0 16 10 349.13 4.26
0 16 10 363.81 3.51
0 16 10 355.39 3.4
0 -16 -11 27.3 1.89
0 -16 -11 25.96 1.46
0 -16 -11 22.12 1.67
0 -16 -11 21.31 1.73
0 -16 11 30.65 1.51
0 -16 11 21.91 2.16
0 -16 11 26.28 1.67
0 -16 11 26.6 1.83
0 16 -11 26.71 1.51
0 16 -11 26.93 1.83
0 16 -11 26.55 1.73
0 16 -11 29.25 1.89
0 16 -11 24.23 1.73
0 16 11 19.26 1.94
0 16 11 21.96 1.78
0 16 11 24.12 1.62
0 16 11 23.31 1.62
0 -16 -12 155.57 2.81
0 -16 -12 157.67 2.32
0 -16 -12 152.39 2.64
0 -16 -12 166.09 2.7
0 -16 12 184.76 3.08
0 -16 12 166.04 3.13
0 -16 12 169.82 2.75
0 -16 12 160.59 2.86
0 16 -12 156.11 1.89
0 16 -12 165.34 2.75
0 16 -12 156.87 2.7
0 16 -12 166.69 2.86
0 16 -12 157.73 3.02
0 16 12 162.64 2.97
0 16 12 163.18 2.7
0 16 12 164.91 2.59
0 16 12 130.69 2.32
0 -16 -13 9.23 1.13
0 -16 -13 10.58 1.3
0 -16 -13 9.77 1.03
0 -16 13 16.4 1.24
0 -16 13 8.31 1.3
0 -16 13 8.9 1.08
0 -16 13 6.53 1.13
0 16 -13 8.63 0.65
0 16 -13 7.88 1.19
0 16 -13 8.09 1.08
0 16 -13 9.28 1.19
0 16 -13 8.47 1.03
0 16 13 8.8 1.24
0 16 13 10.74 1.19
0 16 13 9.55 1.03
0 16 13 1.67 0.65
0 -16 -14 114.56 2.59
0 -16 -14 113.8 2.48
0 -16 14 116.83 1.46
0 -16 14 122.82 2.91
0 -16 14 117.69 2.54
0 -16 14 108.73 2.64
0 16 -14 110.46 1.4
0 16 -14 118.61 2.59
0 16 -14 112.83 2.48
0 16 -14 122.11 2.7
0 16 14 116.5 2.86
0 16 14 112.99 2.37
0 -16 -15 0.11 1.03
0 -16 15 0.92 1.13
0 -16 15 -0.54 0.92
0 -16 15 -1.62 0.97
0 16 -15 -0.97 1.03
0 16 -15 -1.51 1.24
0 16 -15 -1.13 1.03
0 16 15 1.4 1.08
0 16 15 -1.94 0.86
0 -16 -16 13.54 1.3
0 -16 -16 15.22 1.73
0 -16 16 15.16 1.83
0 -16 16 12.2 1.3
0 16 -16 15.54 1.46
0 16 -16 17.11 1.78
0 16 -16 18.72 2
0 16 16 18.18 1.78
0 16 16 15.86 1.67
0 -16 -17 28.22 1.83
0 -16 17 35.56 2.43
0 -16 17 34.91 2.05
0 -16 17 29.73 2.16
0 16 -17 27.52 2.54
0 16 -17 30.65 2.16
0 16 17 39.07 2.81
0 16 17 31.78 1.83
0 -16 -18 123.62 2.91
0 -16 18 146.29 3.29
0 -16 18 139.81 2.97
0 16 -18 132.31 3.02
0 16 -18 137.76 3.08
0 16 18 143.21 3.18
0 16 18 121.25 4.21
0 -16 -19 -0.27 1.08
0 -16 -19 0.86 0.97
0 -16 19 3.45 1.19
0 -16 19 -0.38 1.13
0 16 -19 -0.86 1.24
0 16 -19 1.3 1.24
0 16 19 2.48 1.19
0 16 19 0.05 0.92
0 -16 -20 0.49 1.13
0 -16 -20 0.38 0.97
0 -16 20 1.19 1.13
0 -16 20 -0.27 1.19
0 16 -20 -2.81 1.19
0 16 -20 -0.54 1.19
0 16 20 2.32 1.19
0 16 20 1.08 1.03
0 -16 -21 0.22 1.13
0 -16 -21 3.56 1.08
0 -16 21 3.99 1.13
0 -16 21 2.43 1.3
0 16 -21 -0.16 1.3
0 16 21 4.86 1.24
0 16 21 0.97 1.03
0 -16 -22 70.96 2.7
0 -16 -22 84.83 2.54
0 -16 22 95.62 3.08
0 -16 22 87.79 3.56
0 16 -22 85.85 2.97
0 16 -22 87.63 2.91
0 16 22 98.91 3.08
0 16 22 81.97 2.54
0 -16 -23 0.49 1.24
0 -16 -23 1.62 1.08
0 -16 23 6.21 1.35
0 -16 23 2.43 1.46
0 16 -23 1.56 1.4
0 16 -23 4.05 1.35
0 16 23 4.16 1.24
0 16 23 3.13 1.13
0 -16 -24 41.33 2.64
0 -16 -24 40.52 2.32
0 -16 24 64.11 2.97
0 -16 24 58.6 2.91
0 16 -24 45.92 2.81
0 16 -24 51.37 2.75
0 16 24 74.36 3.08
0 16 24 46.35 2.37
0 -16 -25 10.9 1.46
0 -16 -25 10.36 1.3
0 -16 25 31.08 2.81
0 -16 25 16.94 1.73
0 16 -25 13.38 1.78
0 16 -25 10.95 1.62
0 16 25 28.22 2.64
0 16 25 14.57 1.56
0 -16 -26 66.32 2.97
0 -16 -26 67.13 2.54
0 -16 26 94.86 3.51
0 -16 26 75.76 3.4
0 16 -26 69.99 3.24
0 16 -26 75.38 3.29
0 16 26 95.73 3.29
0 16 26 73.5 2.75
0 -16 -27 4.69 1.46
0 -16 -27 0.22 1.19
0 -16 27 7.99 1.56
0 -16 27 1.83 1.67
0 16 -27 -1.24 1.67
0 16 -27 0.86 1.56
0 16 27 0 1.24
0 -18 0 5.18 1.19
0 -18 0 5.34 0.86
0 -18 0 5.23 0.86
0 -18 0 4.42 0.92
0 18 0 3.02 0.81
0 18 0 5.07 0.65
0 18 0 6.15 0.59
0 18 0 1.94 0.92
0 18 0 5.02 0.86
0 18 0 5.07 0.92
0 -18 -1 79.75 2.48
0 -18 -1 82.83 1.89
0 -18 -1 79.05 2.05
0 -18 -1 82.88 2.16
0 -18 1 79.32 2.48
0 -18 1 86.61 2
0 -18 1 87.52 2.91
0 -18 1 87.96 2.21
0 18 -1 81.91 1.94
0 18 -1 83.59 1.78
0 18 -1 77.76 2.16
0 18 -1 87.79 2.21
0 18 -1 86.82 2.1
0 18 -1 82.67 2.16
0 18 1 85.04 2.05
0 18 1 86.99 1.3
0 18 1 88.33 1.3
0 18 1 84.56 2.16
0 18 1 85.64 2.05
0 18 1 80.94 2.05
0 -18 -2 3.89 1.19
0 -18 -2 4.21 0.81
0 -18 -2 6.69 0.97
0 -18 -2 4.69 0.92
0 -18 2 4.59 1.24
0 -18 2 5.88 0.92
0 -18 2 6.1 0.92
0 -18 2 2.59 0.92
0 18 -2 2.91 0.81
0 18 -2 4.75 0.76
0 18 -2 4.69 0.65
0 18 -2 5.18 0.92
0 18 -2 4.48 0.97
0 18 2 5.29 0.92
0 18 2 7.77 0.86
0 18 2 5.29 0.54
0 18 2 5.07 1.03
0 18 2 4.75 0.92
0 18 2 3.99 0.86
0 -18 -3 169.17 2.97
0 -18 -3 171.92 2.54
0 -18 -3 173 2.7
0 -18 -3 179.42 2.81
0 -18 3 173.32 3.08
0 -18 3 173.54 2.64
0 -18 3 171.54 2.7
0 -18 3 184.6 2.86
0 18 -3 174.94 2.48
0 18 -3 183.36 2.21
0 18 -3 175.27 2.37
0 18 -3 182.82 2.75
0 18 -3 174.4 3.45
0 18 3 184.82 2.75
0 18 3 175.86 2.7
0 18 3 179.26 2.91
0 18 3 178.13 2.7
0 -18 -4 132.64 2.81
0 -18 -4 135.06 2.27
0 -18 -4 142.24 2.64
0 -18 -4 144.78 2.59
0 -18 4 140.3 2
0 -18 4 135.6 2.91
0 -18 4 134.04 2.54
0 -18 4 149.58 2.7
0 18 -4 139.6 2.27
0 18 -4 144.56 2.1
0 18 -4 149.26 2.43
0 18 -4 141.49 2.54
0 18 -4 143.54 2.75
0 18 4 146.56 2.64
0 18 4 142.78 3.35
0 18 4 145.8 2.54
0 18 4 138.19 2.48
0 -18 -5 578.3 4.69
0 -18 -5 583.7 4.16
0 -18 -5 618.45 4.86
0 -18 -5 608.63 4.64
0 -18 5 587.26 4.86
0 -18 5 616.51 4.59
0 -18 5 615.75 5.4
0 -18 5 617.15 4.75
0 18 -5 616.13 3.99
0 18 -5 620.23 3.83
0 18 -5 609.17 4.53
0 18 -5 634.53 4.86
0 18 5 633.61 4.75
0 18 5 654.33 6.8
0 18 5 595.84 5.77
0 18 5 604.47 4.53
0 -18 -6 2.7 1.08
0 -18 -6 1.46 0.81
0 -18 -6 -0.49 1.46
0 -18 -6 2.32 0.92
0 -18 6 1.24 1.24
0 -18 6 2.54 1.03
0 -18 6 0 0.97
0 18 -6 -1.56 0.7
0 18 -6 -0.65 0.86
0 18 -6 1.24 1.03
0 18 -6 0.86 1.08
0 18 6 2.81 0.92
0 18 6 0.76 1.3
0 18 6 0.22 0.86
0 18 6 0.27 0.86
0 -18 -7 27.25 2
0 -18 -7 19.59 1.51
0 -18 -7 18.67 1.94
0 -18 -7 23.1 1.83
0 -18 7 21.04 2.16
0 -18 7 20.13 1.83
0 -18 7 23.42 1.94
0 18 -7 19.16 1.4
0 18 -7 20.88 1.62
0 18 -7 19.53 1.83
0 18 -7 18.67 1.94
0 18 7 22.83 1.89
0 18 7 19.37 1.78
0 18 7 18.35 1.67
0 18 7 18.18 1.67
0 -18 -8 244.12 3.4
0 -18 -8 244.55 2.91
0 -18 -8 249.19 3.24
0 -18 -8 256.1 3.29
0 -18 8 255.07 3.62
0 -18 8 263.38 3.29
0 -18 8 257.29 3.4
0 18 -8 264.68 2.64
0 18 -8 263.44 2.97
0 18 -8 256.69 3.29
0 18 -8 259.07 3.51
0 18 8 263.98 3.51
0 18 8 258.31 3.24
0 18 8 254.59 3.18
0 18 8 246.93 3.13
0 -18 -9 94.38 3.35
0 -18 -9 80.51 2.75
0 -18 -9 90.65 2.43
0 -18 -9 87.52 2.37
0 -18 9 87.26 2.64
0 -18 9 91.41 2.43
0 -18 9 91.36 2.48
0 18 -9 92.33 1.78
0 18 -9 93.62 2.16
0 18 -9 93.78 2.43
0 18 -9 91.41 2.54
0 18 9 90.82 2.54
0 18 9 90.33 2.32
0 18 9 88.17 2.43
0 18 9 82.61 2.21
0 -18 -10 8.69 1.19
0 -18 -10 9.23 0.97
0 -18 -10 10.74 1.13
0 -18 10 10.52 1.35
0 -18 10 9.98 1.13
0 -18 10 8.9 1.24
0 18 -10 7.34 0.81
0 18 -10 8.74 1.13
0 18 -10 10.09 1.46
0 18 -10 7.77 1.13
0 18 10 11.6 1.3
0 18 10 9.07 1.51
0 18 10 10.95 1.13
0 18 10 7.82 1.08
0 -18 -11 85.47 2.48
0 -18 -11 77.33 2.32
0 -18 11 96.05 2.27
0 -18 11 87.96 2.64
0 -18 11 81.97 2.32
0 -18 11 79.92 2.48
0 18 -11 79.59 2.54
0 18 -11 80.35 2.32
0 18 -11 85.69 2.54
0 18 11 86.23 2.59
0 18 11 80.56 2.27
0 18 11 71.34 2.97
0 -18 -12 56.44 2.27
0 -18 -12 57.52 2.16
0 -18 12 60.17 2.54
0 -18 12 61.08 2.32
0 -18 12 56.44 2.43
0 18 -12 55.74 1.62
0 18 -12 56.28 2.21
0 18 -12 62 2.37
0 18 -12 62.76 2.32
0 18 12 60.92 2.48
0 18 12 58.33 2.1
0 -18 -13 139 2.91
0 -18 -13 153.79 2.86
0 -18 13 121.52 5.29
0 -18 13 160.21 2.97
0 -18 13 155.95 3.13
0 18 -13 149.26 2
0 18 -13 150.07 2.86
0 18 -13 146.45 2.86
0 18 -13 157.24 3.08
0 18 13 150.5 2.75
0 -18 -14 19.86 1.89
0 -18 14 23.53 2.54
0 -18 14 19.05 1.94
0 -18 14 23.26 2.27
0 18 -14 16.3 1.94
0 18 -14 19.1 1.94
0 18 -14 27.09 2.1
0 18 14 20.99 2.16
0 18 14 17.16 1.83
0 -18 -15 223.83 3.45
0 -18 -15 230.25 3.4
0 -18 15 245.42 3.94
0 -18 15 231.71 3.56
0 -18 15 240.5 3.89
0 18 -15 227.99 3.51
0 18 -15 248.55 3.72
0 18 15 248.98 3.89
0 18 15 234.62 3.51
0 -18 -16 -2.43 1.03
0 -18 -16 0.05 1.62
0 -18 16 0.54 1.3
0 -18 16 1.3 1.13
0 18 -16 2.97 1.19
0 18 16 3.13 1.08
0 -18 -17 54.82 2.48
0 -18 -17 55.04 2.27
0 -18 17 65.51 2.91
0 -18 17 58.66 2.48
0 18 -17 55.09 2.54
0 18 -17 60.76 2.54
0 18 17 65.13 2.81
0 18 17 51.91 2.16
0 -18 -18 18.45 2.16
0 -18 -18 18.13 1.94
0 -18 18 31.62 2.7
0 -18 18 21.91 2.27
0 18 -18 21.31 2.27
0 18 -18 17.81 1.62
0 18 18 26.39 2.37
0 18 18 24.44 2
0 -18 -19 108.68 2.97
0 -18 -19 116.07 2.81
0 -18 19 132.64 3.4
0 -18 19 117.58 3.13
0 18 -19 114.83 3.08
0 18 -19 121.14 3.24
0 18 19 126.32 3.18
0 18 19 118.66 2.81
0 -18 -20 6.64 1.3
0 -18 -20 6.91 1.19
0 -18 20 23.9 2.64
0 -18 20 10.68 1.46
0 18 -20 9.5 1.46
0 18 -20 13.6 1.89
0 18 20 24.82 2.48
0 18 20 10.79 1.3
0 -18 -21 26.23 2.43
0 -18 -21 23.8 2.16
0 -18 21 44.03 2.91
0 -18 21 32 3.02
0 18 -21 27.47 2.59
0 18 -21 30.87 2.48
0 18 21 44.14 2.75
0 18 21 34.97 2.21
0 -18 -22 24.44 2.48
0 -18 -22 22.29 2.21
0 -18 22 44.52 2.75
0 -18 22 30.33 2.7
0 18 -22 23.15 2.54
0 18 -22 22.88 2.48
0 18 22 41.23 2.81
0 18 22 21.58 2.21
0 -18 -23 44.95 2.64
0 -18 -23 50.67 2.43
0 -18 23 80.73 3.18
0 -18 23 59.63 3.02
0 18 -23 56.77 3.02
0 18 -23 55.96 2.91
0 18 23 77.27 3.13
0 18 23 53.96 2.64
0 -18 -24 6.21 1.51
0 -18 -24 9.61 1.35
0 -18 24 22.07 2.75
0 -18 24 12.52 1.83
0 18 -24 5.13 1.62
0 18 -24 9.39 1.73
0 18 24 33.02 2.86
0 18 24 8.8 1.46
0 -18 -25 63.4 3.08
0 -18 -25 69.83 2.7
0 -18 25 100.26 3.67
0 -18 25 83.86 3.4
0 18 -25 61.14 3.24
0 18 -25 61.41 3.35
0 18 25 100.26 3.56
0 18 25 74.68 2.86
0 -20 0 39.88 2.32
0 -20 0 48.08 1.83
0 -20 0 49.32 2.1
0 -20 0 48.62 2.1
0 20 0 45.38 1.94
0 20 0 44.25 1.35
0 20 0 52.61 1.4
0 20 0 44.03 1.94
0 20 0 45.44 2.21
0 -20 -1 0.27 1.13
0 -20 -1 2.37 0.92
0 -20 -1 1.67 1.03
0 -20 -1 2.27 1.4
0 -20 1 2 1.24
0 -20 1 1.3 0.92
0 -20 1 3.56 1.13
0 -20 1 1.3 0.97
0 20 -1 1.08 0.86
0 20 -1 0.22 0.76
0 20 -1 2.21 1.03
0 20 -1 1.35 0.97
0 20 -1 3.99 1.3
0 20 1 2.05 0.86
0 20 1 2.21 0.59
0 20 1 1.62 0.7
0 20 1 1.35 0.97
0 20 1 0.27 0.97
0 -20 -2 235.32 3.51
0 -20 -2 237.54 3.99
0 -20 -2 255.02 3.4
0 -20 2 237.59 3.56
0 -20 2 252.48 3.24
0 -20 2 244.71 3.67
0 -20 2 258.31 3.45
0 20 -2 251.62 3.13
0 20 -2 253.94 2.43
0 20 -2 239.05 2.32
0 20 -2 259.07 3.35
0 20 -2 255.18 3.51
0 20 2 256.75 3.35
0 20 2 252.7 3.35
0 20 2 246.39 3.35
0 -20 -3 -1.24 1.19
0 -20 -3 0 0.81
0 -20 -3 2.32 0.97
0 -20 3 -0.43 1.19
0 -20 3 2.37 1.89
0 -20 3 2.05 1.03
0 20 -3 -0.27 0.81
0 20 -3 1.51 0.81
0 20 -3 0.54 0.97
0 20 -3 1.19 1.03
0 20 3 1.83 0.92
0 20 3 2 1.08
0 20 3 0.32 0.92
0 20 3 0.38 0.92
0 -20 -4 305.69 3.89
0 -20 -4 309.41 3.35
0 -20 -4 322.85 3.78
0 -20 4 296.41 3.89
0 -20 4 320.31 3.72
0 -20 4 322.2 3.83
0 20 -4 317.4 3.4
0 20 -4 313.57 2.91
0 20 -4 319.45 3.72
0 20 -4 337.15 3.94
0 20 4 332.89 3.78
0 20 4 306.45 3.67
0 20 4 321.45 3.67
0 20 4 303.91 3.62
0 -20 -5 5.5 1.19
0 -20 -5 6.53 0.97
0 -20 -5 8.36 1.13
0 -20 5 7.99 1.35
0 -20 5 9.71 1.24
0 -20 5 8.69 1.19
0 20 -5 6.8 0.92
0 20 -5 7.99 0.97
0 20 -5 8.15 1.24
0 20 -5 7.18 1.19
0 20 5 9.12 1.19
0 20 5 6.69 1.73
0 20 5 8.58 1.19
0 20 5 9.39 1.13
0 -20 -6 15.11 1.4
0 -20 -6 16.24 1.67
0 -20 -6 19.59 1.94
0 -20 6 19.53 2.21
0 -20 6 23.8 2.05
0 -20 6 19.97 1.94
0 20 -6 17.11 1.51
0 20 -6 18.89 1.62
0 20 -6 22.66 1.94
0 20 -6 17.21 2.05
0 20 6 22.12 1.94
0 20 6 17.11 1.78
0 20 6 14.84 1.78
0 -20 -7 18.72 2.05
0 -20 -7 15.54 1.83
0 -20 7 17.21 1.51
0 -20 7 16.94 1.4
0 -20 7 13.65 1.3
0 20 -7 15 1.46
0 20 -7 16.35 1.62
0 20 -7 17.05 1.4
0 20 -7 19.64 2.05
0 20 7 19.91 1.94
0 20 7 16.24 1.3
0 20 7 16.78 1.78
0 -20 -8 13.49 1.4
0 -20 -8 15.7 1.3
0 -20 8 17 1.94
0 -20 8 18.67 1.46
0 20 -8 19.32 1.78
0 20 -8 18.08 1.67
0 20 -8 16.24 2
0 20 -8 16.67 1.4
0 20 8 16.94 1.56
0 20 8 15.86 1.35
0 20 8 16.35 1.83
0 -20 -9 8.26 2
0 -20 -9 8.69 1.13
0 -20 9 9.17 1.67
0 -20 9 8.9 1.3
0 -20 9 7.99 1.24
0 20 -9 17.38 2.1
0 20 -9 11.33 1.19
0 20 -9 8.69 1.35
0 20 -9 9.39 1.3
0 20 9 8.47 1.13
0 -20 -10 229.66 4.8
0 -20 -10 241.91 3.45
0 -20 10 250.43 3.83
0 -20 10 244.55 3.56
0 -20 10 246.06 3.67
0 20 -10 246.66 2.7
0 20 -10 243.85 3.24
0 20 -10 235.54 3.83
0 20 -10 246.22 3.67
0 20 10 250.33 3.72
0 20 10 243.04 3.35
0 -20 -11 4.48 1.24
0 -20 -11 5.23 1.13
0 -20 11 5.18 1.3
0 -20 11 4.64 1.24
0 -20 11 2.27 1.13
0 20 -11 5.29 0.97
0 20 -11 6.15 1.13
0 20 -11 5.18 1.3
0 20 -11 4.32 1.24
0 20 11 7.82 1.19
0 20 11 4.86 1.08
0 -20 -12 349.56 4.26
0 -20 -12 375.79 4.21
0 -20 12 391.97 4.75
0 -20 12 387.82 4.53
0 -20 12 382.21 4.42
0 20 -12 382.1 3.13
0 20 -12 379.62 4.05
0 20 -12 374.76 5.07
0 20 -12 391.6 4.48
0 20 12 399.64 4.75
0 20 12 377.13 4.1
0 -20 -13 111 2.91
0 -20 -13 115.64 3.35
0 -20 13 137.39 3.4
0 -20 13 125.24 2.97
0 -20 13 121.84 3.08
0 20 -13 128.37 2.16
0 20 -13 122.76 2.81
0 20 -13 128.27 3.13
0 20 13 144.35 3.4
0 20 13 123.14 2.7
0 -20 -14 53.31 2.48
0 -20 -14 54.66 2.37
0 -20 14 64.27 3.02
0 -20 14 57.58 2.64
0 20 -14 48.51 2.43
0 20 -14 58.06 2.59
0 20 14 65.08 2.75
0 -20 -15 7.45 1.3
0 -20 -15 8.09 1.19
0 -20 15 25.74 2.54
0 -20 15 10.31 1.46
0 20 -15 6.37 1.4
0 20 -15 9.5 1.4
0 20 15 21.04 2.43
0 20 15 7.82 1.24
0 -20 -16 33.08 2.32
0 -20 -16 37.66 2.27
0 -20 16 48.46 3.02
0 -20 16 41.6 2.48
0 20 -16 31.89 2.32
0 20 -16 41.82 2.59
0 20 16 50.4 2.7
0 20 16 41.01 2.21
0 -20 -17 11.33 1.4
0 -20 -17 18.78 2.05
0 -20 17 28.28 2.86
0 -20 17 18.4 2.32
0 20 -17 14.19 1.56
0 20 -17 19.75 2.37
0 20 17 25.9 2.54
0 20 17 20.72 2.05
0 -20 -18 0.97 1.24
0 -20 -18 0.92 1.08
0 -20 18 6.85 1.46
0 -20 18 2.27 1.46
0 20 -18 -2.7 1.3
0 20 -18 2.75 1.67
0 20 18 3.83 1.35
0 20 18 3.02 1.19
0 -20 -19 -2.32 1.03
0 -20 19 -0.05 1.46
0 20 -19 -1.83 1.35
0 20 -19 -1.83 1.35
0 20 19 5.18 1.4
0 20 19 1.03 1.13
0 -20 -20 46.19 2.64
0 -20 -20 51.32 2.54
0 -20 20 80.13 3.24
0 -20 20 58.55 2.86
0 20 -20 56.61 2.91
0 20 -20 54.07 2.97
0 20 20 78.46 3.29
0 20 20 59.47 2.64
0 -20 -21 -1.13 1.35
0 -20 -21 -0.16 1.13
0 -20 21 -0.65 2.1
0 20 -21 -0.49 1.56
0 20 -21 1.13 1.56
0 20 21 25.52 2.91
0 20 21 1.67 1.35
0 -20 -22 17.32 1.73
0 -20 -22 19.64 2.27
0 -20 22 48.13 3.13
0 -20 22 19.37 2.05
0 20 -22 19.97 1.94
0 20 -22 17.97 1.89
0 20 22 55.96 3.18
0 20 22 25.69 2.54
0 -20 -23 3.35 1.46
0 -20 -23 4.16 1.24
0 -20 23 1.78 1.73
0 20 -23 2 1.62
0 20 -23 3.08 1.73
0 20 23 9.28 1.56
0 20 23 4.26 1.4
0 -22 0 1.03 1.3
0 -22 0 4.59 1.19
0 -22 0 3.78 1.08
0 22 0 4.59 1.08
0 22 0 4.26 1.13
0 22 0 5.5 1.3
0 -22 -1 106.9 2.97
0 -22 -1 118.28 2.86
0 -22 1 103.34 2.97
0 -22 1 118.34 3.08
0 -22 1 120.66 2.91
0 22 -1 118.66 2.59
0 22 -1 114.78 1.89
0 22 -1 119.96 2.75
0 22 -1 118.07 2.91
0 22 1 118.66 2.75
0 22 1 114.34 1.73
0 22 1 116.61 2.75
0 22 1 109.22 3.56
0 -22 -2 29.41 2.37
0 -22 -2 39.28 2.27
0 -22 2 34.05 2.43
0 -22 2 38.58 2.27
0 22 -2 39.72 2
0 22 -2 35.88 1.56
0 22 -2 40.79 2.16
0 22 -2 42.09 3.08
0 22 2 38.69 2.21
0 22 2 36.64 2.16
0 22 2 38.37 2.43
0 -22 -3 275.04 3.94
0 -22 -3 303.91 3.94
0 -22 3 281.84 3.99
0 -22 3 305.31 3.89
0 -22 3 305.47 3.99
0 22 -3 306.07 3.51
0 22 -3 301.59 2.86
0 22 -3 309.63 3.99
0 22 -3 311.36 4.05
0 22 3 316.1 4.16
0 22 3 309.41 4.21
0 22 3 295.06 4.05
0 -22 -4 0.65 1.24
0 -22 -4 2.97 1.13
0 -22 4 -1.08 1.24
0 -22 4 5.5 1.35
0 -22 4 6.1 1.24
0 22 -4 3.99 0.97
0 22 -4 1.19 0.92
0 22 -4 3.72 1.24
0 22 -4 0.92 1.19
0 22 4 3.67 1.13
0 -22 -5 176.4 3.4
0 -22 -5 187.73 3.29
0 -22 5 184.66 3.51
0 -22 5 197.5 3.35
0 -22 5 200.41 3.45
0 22 -5 192.91 2.86
0 22 -5 193.4 2.59
0 22 -5 187.78 3.62
0 22 -5 205.43 3.56
0 22 5 207.64 3.62
0 22 5 193.77 3.18
0 -22 -6 -1.46 1.19
0 -22 -6 2.37 1.08
0 -22 6 2.27 1.3
0 -22 6 3.45 1.24
0 -22 6 -0.05 1.13
0 22 -6 2.59 0.86
0 22 -6 1.83 0.92
0 22 -6 0.49 1.24
0 22 -6 0.81 1.19
0 22 6 4.21 1.08
0 22 6 3.18 1.08
0 -22 -7 214.44 3.62
0 -22 -7 235.27 3.62
0 -22 7 233.17 3.89
0 -22 7 242.02 3.72
0 -22 7 238.67 3.78
0 22 -7 239.7 3.72
0 22 -7 233.98 3.02
0 22 -7 245.95 3.78
0 22 -7 238.62 4.37
0 22 7 252.38 3.83
0 22 7 233.06 3.94
0 -22 -8 -1.19 1.13
0 -22 -8 2.1 1.13
0 -22 8 3.45 1.35
0 -22 8 1.56 1.3
0 -22 8 1.73 1.24
0 22 -8 3.02 0.92
0 22 -8 1.67 1.08
0 22 -8 1.73 1.3
0 22 -8 2.54 1.3
0 22 8 3.45 1.19
0 22 8 0.05 1.08
0 -22 -9 66.05 2.64
0 -22 -9 73.12 2.59
0 -22 9 82.72 2.97
0 -22 9 79.75 2.7
0 -22 9 68.8 2.7
0 22 -9 78.24 2.1
0 22 -9 73.33 2.27
0 22 -9 76.57 2.86
0 22 -9 71.66 2.75
0 22 9 82.4 2.91
0 22 9 76.14 2.48
0 -22 -10 0.86 1.4
0 -22 10 4.64 1.35
0 -22 10 0.38 1.83
0 -22 10 -0.38 1.67
0 22 -10 1.89 1.13
0 22 -10 -0.27 1.03
0 22 -10 -0.54 1.19
0 22 10 3.56 1.08
0 22 10 -0.92 1.03
0 -22 -11 99.02 2.91
0 -22 -11 111.86 3.29
0 -22 11 129.34 3.4
0 -22 11 107.76 3.45
0 -22 11 109.81 3.18
0 22 -11 119.04 2.32
0 22 -11 117.53 2.7
0 22 -11 119.47 3.18
0 22 11 125.89 3.29
0 22 11 109 4.59
0 -22 -12 -1.35 1.24
0 -22 -12 0.97 1.13
0 -22 12 2.81 1.3
0 -22 12 0.49 1.4
0 22 -12 0.81 1.13
0 22 -12 -0.22 1.24
0 22 12 1.03 1.19
0 22 12 2.54 1.19
0 -22 -13 83.59 2.81
0 -22 -13 88.66 2.81
0 -22 13 105.06 3.35
0 -22 13 90.44 3.02
0 22 -13 98.8 3.02
0 22 13 107.06 3.29
0 22 13 91.73 2.7
0 -22 -14 26.66 2.37
0 -22 -14 34.7 2.27
0 -22 14 44.14 3.08
0 -22 14 36.1 2.81
0 22 -14 30.38 2.32
0 22 -14 37.77 2.64
0 22 14 40.79 2.81
0 22 14 30.6 2.16
0 -22 -15 50.08 2.7
0 -22 -15 61.84 2.59
0 -22 15 82.29 3.35
0 -22 15 58.98 2.97
0 22 -15 58.66 3.13
0 22 -15 65.02 3.08
0 22 15 76.79 3.29
0 22 15 68.04 2.54
0 -22 -16 2.27 1.13
0 -22 16 4.64 1.46
0 -22 16 0.97 1.67
0 22 -16 -2.43 1.19
0 22 -16 -1.62 1.46
0 22 16 2.7 1.35
0 22 16 2.48 1.19
0 -22 -17 56.44 2.81
0 -22 -17 63.19 2.7
0 -22 17 92.71 3.51
0 -22 17 73.82 3.24
0 22 -17 52.72 2.64
0 22 -17 50.02 4.05
0 22 17 81.43 3.24
0 22 17 71.01 2.75
0 -22 -18 -0.49 1.35
0 -22 -18 6.8 1.4
0 -22 18 25.63 3.02
0 22 -18 1.19 1.4
0 22 -18 1.03 1.62
0 22 18 24.39 2.91
0 22 18 3.72 1.35
0 -22 -19 32.59 2.64
0 -22 -19 50.29 2.54
0 -22 19 74.09 3.51
0 22 -19 43.71 2.75
0 22 -19 44.14 3.29
0 22 19 75.71 3.24
0 22 19 56.77 2.91
0 -22 -20 0.32 1.51
0 -22 -20 2.86 1.24
0 -22 20 6.1 1.51
0 22 -20 -3.67 1.4
0 22 -20 0.7 1.83
0 22 20 8.63 1.56
0 22 20 6.15 1.51
0 -22 -21 4.42 1.62
0 -22 -21 12.52 1.56
0 -22 21 41.98 3.35
0 22 -21 5.34 1.67
0 22 -21 8.31 2
0 22 21 13.11 1.83
0 22 21 12.25 1.67
0 -24 0 62.54 2.81
0 -24 0 72.63 2.75
0 24 0 75.92 2.48
0 24 0 66.86 2.7
0 -24 -1 6.58 1.46
0 -24 -1 8.58 1.35
0 -24 1 4.96 1.46
0 -24 1 10.85 1.46
0 24 -1 11.33 2
0 24 -1 9.82 1.62
0 24 1 11.39 1.24
0 24 1 7.28 1.35
0 -24 -2 172.14 3.56
0 -24 -2 204.89 3.62
0 -24 2 182.55 3.62
0 -24 2 203.7 3.72
0 24 -2 193.88 4.75
0 24 -2 194.26 3.56
0 24 2 200.79 3.4
0 24 2 193.5 3.51
0 -24 -3 6.15 1.46
0 -24 -3 13 1.46
0 -24 3 9.93 1.46
0 -24 3 20.61 2.37
0 24 -3 20.24 1.89
0 24 -3 21.31 2.37
0 24 3 13.44 1.35
0 24 3 14.57 1.51
0 -24 -4 29.25 2.54
0 -24 -4 36.64 2.43
0 -24 4 37.13 2.64
0 -24 4 43.55 2.54
0 24 -4 40.58 2.16
0 24 -4 40.26 2.16
0 24 -4 44.03 2.64
0 24 4 48.51 2.48
0 24 4 35.83 2.48
0 -24 -5 26.87 2.54
0 -24 -5 38.85 2.43
0 -24 5 38.69 2.64
0 -24 5 38.74 2.54
0 24 -5 41.87 2.21
0 24 -5 37.02 1.89
0 24 -5 37.4 2.64
0 24 5 42.79 2.43
0 24 5 38.26 2.48
0 -24 -6 121.84 3.24
0 -24 -6 141.16 3.56
0 -24 6 133.18 3.35
0 -24 6 146.34 3.89
0 24 -6 142.13 2.81
0 24 -6 136.85 2.54
0 24 -6 133.18 3.29
0 24 -6 139.98 4.48
0 24 6 147.53 3.24
0 24 6 138.84 3.24
0 -24 -7 1.46 1.56
0 -24 -7 5.02 2.16
0 -24 7 7.88 1.46
0 -24 7 7.72 1.46
0 24 -7 8.31 1.19
0 24 -7 4.16 1.94
0 24 -7 5.94 1.62
0 24 7 19.21 2.16
0 24 7 8.85 1.35
0 -24 -8 61.52 2.86
0 -24 -8 77.81 2.75
0 -24 8 77.11 3.02
0 -24 8 79.27 3.02
0 24 -8 76.79 2.37
0 24 -8 74.63 2.32
0 24 -8 71.82 3.13
0 24 8 90.6 2.81
0 -24 -9 3.18 1.46
0 -24 -9 10.41 1.35
0 -24 9 8.69 1.56
0 24 -9 9.98 1.19
0 24 -9 5.56 1.19
0 24 -9 10.74 1.73
0 24 9 27.84 2.54
0 24 9 9.17 1.4
0 -24 -10 196.26 3.83
0 -24 -10 210.18 3.78
0 -24 10 225.34 4.26
0 24 -10 216.28 3.45
0 24 -10 204.62 3.35
0 24 -10 236.03 4.42
0 24 10 233.11 4.1
0 24 10 227.18 3.78
0 -24 -11 10.74 1.62
0 -24 -11 19.16 2.16
0 -24 11 44.19 2.97
0 24 -11 16.13 1.51
0 24 -11 18.67 1.94
0 24 11 39.72 2.86
0 24 11 24.66 2.43
0 -24 -12 89.9 3.24
0 -24 -12 109.43 3.02
0 -24 12 124.06 3.62
0 24 -12 98.21 2.86
0 24 -12 110.08 3.67
0 24 12 125.19 3.45
0 24 12 107.06 3.08
0 -24 -13 0 1.13
0 -24 13 6.31 1.51
0 24 -13 -2 1.24
0 24 -13 1.4 1.83
0 24 13 6.64 1.4
0 24 13 1.03 1.3
0 -24 -14 85.58 3.18
0 -24 -14 100.64 3.02
0 -24 14 119.79 3.78
0 24 -14 94.76 3.02
0 24 -14 111.32 4.69
0 24 14 121.79 3.45
0 24 14 102.9 3.13
0 -24 -15 0 1.46
0 -24 -15 0.49 1.24
0 24 -15 -0.59 1.35
0 24 15 5.61 1.46
0 -24 -16 35.02 2.86
0 -24 -16 47.27 2.75
0 -24 16 82.99 3.62
0 24 -16 40.04 2.7
0 24 16 67.94 3.13
0 24 16 50.24 2.75
0 -24 -17 -3.08 1.46
0 -24 -17 3.24 1.35
0 24 -17 -2.27 1.51
0 24 17 0.05 1.46
0 -24 -18 54.66 3.13
0 -24 -18 65.62 2.97
0 -24 18 103.98 4.05
0 24 -18 55.47 3.08
0 24 18 108.73 3.72
0 24 18 68.48 3.02
0 -26 0 6.42 1.56
0 -26 0 10.58 1.51
0 26 0 19.26 2.16
0 26 0 10.25 1.62
0 -26 -1 43.55 2.81
0 -26 -1 52.4 3.29
0 -26 1 44.19 2.81
0 -26 1 53.75 3.02
0 26 -1 65.94 2.54
0 26 -1 50.89 3.83
0 26 1 57.14 2.54
0 26 1 47.97 2.86
0 -26 -2 1.94 1.51
0 -26 -2 3.67 2.59
0 -26 2 6.96 1.56
0 -26 2 5.61 1.51
0 26 -2 10.41 1.35
0 26 -2 7.66 1.67
0 26 2 20.88 2.16
0 26 2 8.53 1.62
0 -26 -3 34.21 2.75
0 -26 -3 38.26 2.81
0 -26 3 38.53 2.75
0 -26 3 46.03 2.97
0 26 -3 60.38 2.59
0 26 3 47 2.48
0 26 3 49.43 2.75
0 -26 -4 -1.83 1.46
0 -26 -4 4.05 1.4
0 -26 4 4.16 1.46
0 -26 4 3.45 1.51
0 26 -4 7.12 1.24
0 26 4 6.15 1.24
0 26 4 4.05 2.32
0 -26 -5 27.3 2.75
0 -26 -5 49.43 3.4
0 -26 5 46.62 2.86
0 -26 5 52.67 3.08
0 26 -5 58.22 2.48
0 26 5 53.96 2.7
0 26 5 50.24 2.81
0 -26 -6 31.78 2.75
0 -26 -6 42.52 2.64
0 -26 6 46.62 2.86
0 26 -6 50.94 2.43
0 26 6 51.48 2.75
0 26 6 43.22 3.4
0 -26 -7 67.56 3.13
0 -26 -7 91.63 3.08
0 -26 7 95.78 3.35
0 26 7 109.27 3.18
0 26 7 90.49 3.13
0 -26 -8 0.7 1.24
0 -26 8 6.21 1.51
0 26 -8 6.53 1.24
0 26 8 10.41 1.35
0 26 8 5.99 1.62
0 -26 -9 9.87 1.73
0 -26 -9 16.51 1.56
0 -26 9 27.41 2.97
0 26 9 35.02 2.64
0 26 9 26.82 2.7
0 -26 -10 0.05 1.24
0 -26 10 7.99 1.62
0 26 10 5.23 1.56
0 26 10 1.67 1.46
0 -26 -11 10.52 1.78
0 -26 -11 17.81 1.67
0 -26 11 50.35 3.18
0 26 -11 22.66 2.37
0 26 11 39.93 2.81
0 26 11 26.71 2.75
0 -26 -12 -3.24 1.51
0 -26 -12 0.27 1.35
0 26 -12 -1.3 1.51
0 26 12 8.09 1.4
0 26 12 2.1 1.67
0 -26 -13 109.81 3.62
0 -26 -13 128.97 3.56
0 -26 13 164.91 4.32
0 26 -13 126.7 3.4
0 26 13 158.59 4.05
0 26 13 128.27 3.67
0 -26 -14 1.67 1.67
0 -26 -14 6.42 1.51
0 26 -14 2.81 1.62
0 26 14 9.39 1.67
0 26 14 4.75 1.51
0 -26 -15 114.13 3.78
0 -26 -15 134.96 3.72
0 -26 15 202.68 7.55
0 26 15 140.62 3.62
0 -28 0 14.62 1.83
0 -28 0 14.89 2
0 28 0 30.92 2.75
0 -28 -1 4.32 1.73
0 -28 -1 6.26 1.78
0 -28 1 7.99 1.67
0 -28 1 12.68 2.05
0 28 -1 29.79 2.59
0 28 1 23.31 2.7
0 -28 -2 5.29 1.83
0 -28 -2 6.96 1.78
0 -28 2 6.58 1.73
0 28 -2 12.25 1.51
0 28 2 22.72 2.54
0 -28 -3 -0.97 1.56
0 -28 3 1.67 1.56
0 28 -3 3.24 1.4
0 28 3 4.21 1.35
0 -28 -4 50.51 3.24
0 -28 -4 74.52 3.45
0 -28 4 75.87 3.35
0 28 -4 88.87 2.91
0 28 4 101.23 3.35
0 28 4 81.54 3.89
0 -28 -5 -1.62 1.62
0 -28 -5 7.5 1.67
0 -28 5 7.61 1.67
0 28 -5 23.15 2.43
0 28 5 10.25 1.62
0 28 5 9.98 1.73
0 -28 -6 49 3.29
0 -28 -6 67.94 3.4
0 -28 6 88.55 3.56
0 28 -6 84.72 2.86
0 28 6 87.04 3.18
0 28 6 79.86 3.24
0 -28 -7 1.03 1.56
0 -28 7 8.09 1.73
0 28 7 6.37 1.46
0 28 7 2.7 1.62
0 -28 -8 76.3 3.56
0 -28 -8 97.72 3.67
0 -28 8 109.27 3.94
0 28 8 111.7 3.51
0 28 8 99.67 3.45
0 -28 -9 0 1.51
0 -28 9 7.18 2
0 28 9 6.53 1.56
0 28 9 1.24 1.62
-1 -1 33 1.3 1.35
-1 -1 33 -0.05 1.46
-1 1 33 1.4 1.35
-1 1 33 3.94 1.51
1 -1 -33 1.24 1.73
1 -1 -33 0.59 1.4
1 -1 -33 2.32 1.35
1 1 -33 5.88 1.83
1 1 -33 4.91 1.35
-1 -1 32 7.77 1.56
-1 -1 32 12.52 1.56
-1 1 32 6.96 1.51
-1 1 32 8.36 1.51
1 -1 -32 5.5 1.83
1 -1 -32 8.74 1.46
1 -1 -32 9.87 1.4
1 1 -32 9.77 1.78
-1 -1 31 3.08 1.3
-1 -1 31 -0.38 1.35
-1 1 31 1.4 1.35
-1 1 31 2 1.35
1 -1 -31 2.97 1.62
1 -1 -31 1.3 1.24
1 -1 -31 0.11 1.08
1 1 -31 3.02 1.62
-1 -1 30 49.37 2.59
-1 -1 30 51.1 2.54
-1 1 30 50.67 2.48
-1 1 30 50.24 2.48
1 -1 -30 47.38 2.7
1 -1 -30 49.37 2.59
1 -1 -30 53.21 2.43
1 1 -30 46.51 2.81
-1 -1 29 26.71 2.21
-1 -1 29 18.99 2.1
-1 1 29 22.29 2.1
-1 1 29 21.64 2.05
1 -1 -29 13.27 1.51
1 -1 -29 19.64 2
1 1 -29 12.03 1.62
1 1 -29 21.64 2.05
-1 -1 28 33.78 2.21
-1 -1 28 25.36 2.05
-1 1 28 31.78 2.16
-1 1 28 29.19 2.16
1 -1 -28 30.33 2.37
1 -1 -28 24.44 2.05
1 1 -28 29.68 2.37
1 1 -28 31.51 2.05
-1 -1 27 22.72 2
-1 -1 27 21.31 1.94
-1 1 27 31.3 1.62
-1 1 27 19.16 2
-1 1 27 15.54 1.35
1 -1 -27 14.73 1.51
1 1 -27 15.86 1.56
1 1 -27 20.13 1.94
-1 -1 26 86.12 1.78
-1 -1 26 67.83 2.32
-1 1 26 83.86 1.89
-1 1 26 67.24 2.32
-1 1 26 64.65 3.45
1 -1 -26 67.83 3.24
1 1 -26 72.69 2.59
1 1 -26 74.95 2.81
-1 -1 25 2.91 0.76
-1 -1 25 -1.62 0.92
-1 -1 25 -0.81 0.92
-1 1 25 2.05 0.86
-1 1 25 -2.48 0.97
-1 1 25 -2.21 0.92
1 -1 -25 -0.65 1.19
1 1 -25 -2.48 1.13
1 1 -25 0.81 0.92
-1 -1 24 5.83 0.81
-1 -1 24 1.56 0.97
-1 -1 24 2.27 0.92
-1 1 24 4.48 0.86
-1 1 24 2.37 0.97
-1 1 24 1.4 0.92
1 -1 -24 0.05 1.08
1 -1 -24 1.94 0.97
1 1 -24 0.86 1.19
1 1 -24 4.16 0.97
-1 -1 23 173.22 2.05
-1 -1 23 164.58 2.86
-1 -1 23 164.69 2.7
-1 -1 23 139.27 3.18
-1 1 23 173.54 2.32
-1 1 23 163.07 2.81
-1 1 23 167.93 2.7
1 -1 -23 162.1 2.86
1 -1 -23 159.4 2.81
1 1 -23 156.06 2.97
1 1 -23 165.93 2.75
-1 -1 22 460.34 4.16
-1 -1 22 465.04 3.99
-1 -1 22 447.18 3.89
-1 -1 22 295.28 3.24
-1 1 22 479.34 3.29
-1 1 22 474.59 4.21
-1 1 22 469.14 3.94
-1 1 22 452.14 3.89
1 -1 -22 433.58 3.45
1 -1 -22 458.45 4.16
1 -1 -22 433.58 3.94
1 -1 -22 455 4.05
1 -1 -22 435.2 3.83
1 1 -22 468.38 4.32
1 1 -22 432.77 3.4
1 1 -22 477.93 4.16
1 1 -22 440.27 3.89
-1 -1 21 125.24 2.43
-1 -1 21 142.84 2.48
-1 -1 21 145.8 2.37
-1 -1 21 135.12 2.37
-1 -1 21 56.34 1.56
-1 1 21 146.13 2.32
-1 1 21 135.82 2.43
-1 1 21 143.48 2.37
-1 1 21 140.89 2.37
1 -1 -21 126.54 1.94
1 -1 -21 143.54 2.54
1 -1 -21 129.18 2
1 -1 -21 148.93 2.48
1 -1 -21 135.39 2.32
1 1 -21 137.98 2.1
1 1 -21 142.73 2.64
1 1 -21 134.53 2.05
1 1 -21 140.78 2.48
1 1 -21 133.34 2.32
-1 -1 20 55.9 1.35
-1 -1 20 64.92 1.78
-1 -1 20 63.67 1.73
-1 -1 20 63.67 1.78
-1 1 20 59.25 1.56
-1 1 20 62.54 1.78
-1 1 20 63.46 1.73
-1 1 20 62.33 1.73
1 -1 -20 51.59 1.51
1 -1 -20 61.57 1.94
1 -1 -20 58.44 1.51
1 -1 -20 64.92 1.78
1 -1 -20 58.71 1.67
1 1 -20 49.86 1.3
1 1 -20 59.9 2.05
1 1 -20 61.73 1.51
1 1 -20 64.97 1.83
1 1 -20 61.14 1.73
-1 -1 19 92.11 1.46
-1 -1 19 93.95 1.94
-1 -1 19 96.05 1.89
-1 -1 19 95.19 1.94
-1 1 19 100.1 1.73
-1 1 19 96.7 1.94
-1 1 19 96.59 1.89
-1 1 19 96.54 1.89
-1 1 19 52.77 1.62
1 -1 -19 85.04 1.94
1 -1 -19 98.8 2.16
1 -1 -19 90.6 1.62
1 -1 -19 99.34 1.94
1 -1 -19 93.24 1.89
1 1 -19 87.85 1.4
1 1 -19 103.23 2.16
1 1 -19 91.79 1.67
1 1 -19 98.21 1.94
1 1 -19 93.03 1.94
-1 -1 18 160.64 1.73
-1 -1 18 162.1 2.32
-1 -1 18 162.37 2.21
-1 -1 18 157.84 2.16
-1 1 18 154.87 2.32
-1 1 18 163.02 2.27
-1 1 18 162.42 2.16
-1 1 18 160.26 2.16
-1 1 18 64.05 1.46
1 -1 -18 143.86 2.16
1 -1 -18 164.69 2.37
1 -1 -18 157.51 1.94
1 -1 -18 164.85 2.27
1 -1 -18 155.95 2.16
1 1 -18 156.97 1.67
1 1 -18 162.85 2.43
1 1 -18 155.84 2
1 1 -18 165.23 2.27
1 1 -18 155.89 2.16
-1 -1 17 145.64 1.62
-1 -1 17 147.31 2.16
-1 -1 17 149.36 2.05
-1 -1 17 149.36 2.05
-1 1 17 134.42 2.32
-1 1 17 150.88 2.1
-1 1 17 153.63 2.05
-1 1 17 140.89 2.32
1 -1 -17 139.27 1.83
1 -1 -17 148.93 2.21
1 -1 -17 143.21 1.83
1 -1 -17 153.79 2.16
1 -1 -17 141.7 2.05
1 1 -17 145.91 1.56
1 1 -17 151.9 2.27
1 1 -17 144.78 1.83
1 1 -17 151.58 2.16
1 1 -17 141.59 2.05
-1 -1 16 496.01 2.54
-1 -1 16 481.71 3.56
-1 -1 16 494.01 3.35
-1 -1 16 483.22 3.24
-1 1 16 496.33 2.81
-1 1 16 487.75 4.16
-1 1 16 491.96 3.78
1 -1 -16 474.1 2.75
1 -1 -16 503.67 3.45
1 -1 -16 473.4 2.91
1 -1 -16 484.84 3.35
1 -1 -16 468.01 3.24
1 1 -16 499.63 2.48
1 1 -16 487.7 3.56
1 1 -16 473.72 2.97
1 1 -16 503.35 3.4
1 1 -16 479.17 3.29
-1 -1 15 138.79 1.46
-1 -1 15 136.52 1.89
-1 -1 15 142.46 1.83
-1 -1 15 129.13 2.16
-1 -1 15 68.75 1.35
-1 1 15 138.03 1.62
-1 1 15 136.25 1.94
-1 1 15 138.84 1.89
-1 1 15 144.13 1.83
-1 1 15 127.19 2.16
1 -1 -15 133.45 1.62
1 -1 -15 147.31 2.05
1 -1 -15 135.39 1.67
1 -1 -15 144.72 1.89
1 -1 -15 134.79 1.89
1 1 -15 130.91 1.67
1 1 -15 140.62 2.05
1 1 -15 137.01 1.67
1 1 -15 145.26 1.94
1 1 -15 131.77 2.05
-1 -1 14 1.62 0.49
-1 -1 14 1.24 0.59
-1 -1 14 1.89 0.54
-1 -1 14 2.05 0.54
-1 -1 14 2.75 0.54
-1 -1 14 2.05 0.43
-1 1 14 -0.22 0.49
-1 1 14 1.56 0.59
-1 1 14 1.51 0.54
-1 1 14 2.16 0.54
-1 1 14 1.03 0.54
-1 1 14 0.86 0.49
-1 1 14 -0.49 0.22
1 -1 -14 0.86 0.54
1 -1 -14 2.59 0.65
1 -1 -14 2.86 0.54
1 -1 -14 2.32 0.49
1 -1 -14 2.64 0.54
1 -1 -14 2.37 0.54
1 1 -14 2 0.49
1 1 -14 2.32 0.65
1 1 -14 1.73 0.59
1 1 -14 3.99 0.65
1 1 -14 2.37 0.49
1 1 -14 3.08 0.54
1 1 -14 2.59 0.54
-1 -1 13 99.45 1.24
-1 -1 13 107.11 1.56
-1 -1 13 110.84 1.51
-1 -1 13 118.71 2.48
-1 -1 13 110.4 1.51
-1 -1 13 66.64 1.24
-1 1 13 99.23 1.35
-1 1 13 103.12 1.56
-1 1 13 111.81 1.62
-1 1 13 110.19 1.56
-1 1 13 108.52 1.51
-1 1 13 100.85 1.46
1 -1 -13 101.77 1.4
1 -1 -13 106.09 1.67
1 -1 -13 106.47 1.51
1 -1 -13 103.71 1.4
1 -1 -13 108.89 1.4
1 -1 -13 115.31 1.62
1 -1 -13 104.31 1.51
1 1 -13 97.29 1.13
1 1 -13 112.02 1.73
1 1 -13 104.31 1.56
1 1 -13 110.19 1.46
1 1 -13 106.95 1.4
1 1 -13 114.07 1.62
1 1 -13 110.3 1.56
-1 -1 12 750.44 2.64
-1 -1 12 791.5 3.67
-1 -1 12 737.27 4.32
-1 -1 12 752.6 3.56
-1 -1 12 758.32 5.4
-1 -1 12 492.4 2.75
-1 1 12 764.36 2.97
-1 1 12 730.8 5.18
-1 1 12 743.15 4.16
-1 1 12 794.52 3.78
-1 1 12 793.77 4.21
1 -1 -12 755.35 3.24
1 -1 -12 797.65 4.32
1 -1 -12 786.97 3.24
1 -1 -12 757.45 3.18
1 -1 -12 705.76 5.13
1 -1 -12 775.91 3.89
1 1 -12 748.39 2.59
1 1 -12 786.81 3.72
1 1 -12 799.22 3.78
1 1 -12 795.06 3.35
1 1 -12 752.97 3.24
1 1 -12 788.43 3.56
-1 -1 11 251.03 1.56
-1 -1 11 224.75 2.43
-1 -1 11 227.5 1.94
-1 -1 11 234.35 1.89
-1 -1 11 235.49 1.89
-1 -1 11 233.17 1.89
-1 -1 11 157.78 1.56
-1 1 11 242.88 1.73
-1 1 11 233.92 1.94
-1 1 11 232.95 1.94
-1 1 11 234.46 1.89
-1 1 11 242.5 1.89
-1 1 11 220.86 1.83
1 -1 -11 245.95 1.73
1 -1 -11 232.57 2
1 -1 -11 220.43 2.05
1 -1 -11 227.82 2.59
1 -1 -11 233.92 1.78
1 -1 -11 240.99 1.94
1 -1 -11 224.86 1.89
1 1 -11 242.5 1.51
1 1 -11 230.36 2.54
1 1 -11 221.62 2.05
1 1 -11 240.18 1.89
1 1 -11 228.04 1.78
1 1 -11 239.86 2
1 1 -11 238.78 1.94
-1 -1 10 1079.82 2.86
-1 -1 10 1117.97 3.94
-1 -1 10 1133.24 3.89
-1 -1 10 1145.49 3.78
-1 -1 10 1127.84 3.72
-1 -1 10 1133.72 3.83
-1 -1 10 846.33 3.29
-1 1 10 1121.96 3.29
-1 1 10 1173.55 3.83
-1 1 10 1134.26 3.83
-1 1 10 1144.57 3.72
-1 1 10 1152.93 3.72
-1 1 10 1157.95 3.83
1 -1 -10 1130.27 3.29
1 -1 -10 1144.35 3.83
1 -1 -10 1124.12 3.78
1 -1 -10 1157.14 3.62
1 -1 -10 1139.07 3.56
1 -1 -10 1157.84 3.89
1 -1 -10 1158.06 3.83
1 1 -10 1096.54 2.81
1 1 -10 1163.51 4.05
1 1 -10 1122.77 3.78
1 1 -10 1164.59 3.67
1 1 -10 1112.89 3.56
1 1 -10 1135.99 3.89
1 1 -10 1175.71 3.89
-1 -1 9 4775.13 12.47
-1 -1 9 4996.42 14.19
-1 -1 9 4993.46 15.11
-1 -1 9 4920.39 15.27
-1 -1 9 4992.22 15.92
-1 -1 9 5103.81 14.08
-1 -1 9 3809.17 13.17
-1 1 9 4917.96 14.03
-1 1 9 5072.02 13.6
-1 1 9 5003.55 15.32
-1 1 9 5009.48 14.46
-1 1 9 5033.82 15.65
-1 1 9 5052.22 13.6
-1 1 9 1457.22 4.05
1 -1 -9 4836.16 13.06
1 -1 -9 4983.69 13.54
1 -1 -9 5065.49 13.81
1 -1 -9 5165.65 12.95
1 -1 -9 5021.73 14.25
1 -1 -9 5085.19 15.54
1 -1 -9 4994.05 15.06
1 1 -9 4724.46 11.6
1 1 -9 5020.06 13.76
1 1 -9 4889.74 14.68
1 1 -9 5091.5 12.95
1 1 -9 4915.64 14.3
1 1 -9 4974.14 15.7
1 1 -9 5052.6 14.73
-1 -1 8 16.13 0.7
-1 -1 8 14.79 0.76
-1 -1 8 9.55 0.59
-1 -1 8 19.16 0.65
-1 -1 8 9.28 0.54
-1 1 8 12.36 0.76
-1 1 8 20.13 0.76
-1 1 8 17 0.65
-1 1 8 13.98 0.65
-1 1 8 12.47 0.65
-1 1 8 9.17 0.49
1 -1 -8 20.51 0.81
1 -1 -8 11.33 0.59
1 -1 -8 18.35 0.65
1 -1 -8 22.34 0.7
1 -1 -8 13.81 0.65
1 1 -8 20.83 0.59
1 1 -8 13.98 0.7
1 1 -8 10.85 0.59
1 1 -8 18.08 0.7
-1 -1 7 8115.76 16.4
-1 -1 7 8919.78 22.12
-1 -1 7 8396.35 21.37
-1 -1 7 8622.99 21.31
-1 -1 7 8520.46 20.88
-1 -1 7 8628.39 21.26
-1 -1 7 6934.01 18.67
-1 1 7 8272.24 19.37
-1 1 7 8612.2 19.86
-1 1 7 8234.47 20.4
-1 1 7 8596.01 21.26
-1 1 7 8439.52 20.88
-1 1 7 8720.12 21.04
-1 1 7 3475.8 11.55
1 -1 -7 8288.43 18.29
1 -1 -7 8525.86 20.72
1 -1 -7 8563.63 20.61
1 -1 -7 8871.21 20.4
1 -1 -7 8310.02 20.07
1 -1 -7 8622.99 21.91
1 -1 -7 8412.54 20.61
1 1 -7 7462.83 22.5
1 1 -7 8649.97 22.34
1 1 -7 8493.48 20.83
1 1 -7 8898.19 20.88
1 1 -7 8363.98 20.45
1 1 -7 8396.35 21.37
1 1 -7 8628.39 21.53
-1 -1 6 390.35 1.4
-1 -1 6 395.54 1.89
-1 -1 6 377.67 1.73
-1 -1 6 393.16 1.78
-1 -1 6 378.92 1.73
-1 -1 6 387.6 1.78
-1 -1 6 317.35 1.62
-1 1 6 385.82 1.67
-1 1 6 402.82 1.78
-1 1 6 377.19 1.67
-1 1 6 393.43 1.73
-1 1 6 393.48 1.73
-1 1 6 390.68 1.78
1 -1 -6 406.65 1.73
1 -1 -6 385.5 1.78
1 -1 -6 388.68 1.67
1 -1 -6 404.55 1.73
1 -1 -6 384.8 1.67
1 -1 -6 381.56 1.78
1 -1 -6 383.93 1.78
1 1 -6 379.29 1.4
1 1 -6 403.52 1.94
1 1 -6 385.5 1.73
1 1 -6 403.41 1.73
1 1 -6 387.55 1.73
1 1 -6 394.73 1.89
-1 -1 5 34.1 0.54
-1 -1 5 21.91 0.54
-1 -1 5 28.11 0.54
-1 -1 5 25.04 0.54
-1 -1 5 27.25 0.54
-1 -1 5 19.26 0.49
-1 1 5 29.3 0.7
-1 1 5 28.49 0.65
-1 1 5 24.01 0.49
-1 1 5 23.58 0.49
-1 1 5 24.77 0.54
-1 1 5 26.44 0.54
-1 1 5 8.74 0.38
1 -1 -5 34.43 0.7
1 -1 -5 26.55 0.59
1 -1 -5 23.9 0.49
1 -1 -5 24.23 0.54
1 -1 -5 26.39 0.54
1 -1 -5 26.55 0.54
1 1 -5 34.1 0.49
1 1 -5 26.66 0.65
1 1 -5 21.26 0.54
1 1 -5 33.02 0.59
1 1 -5 25.09 0.54
1 1 -5 25.47 0.54
-1 -1 4 215.04 0.86
-1 -1 4 322.31 1.51
-1 -1 4 388.68 2.16
-1 -1 4 377.84 1.4
-1 1 4 330.35 1.94
-1 1 4 354.79 1.62
-1 1 4 359.54 1.62
-1 1 4 376.16 1.4
1 -1 -4 328.35 1.35
1 -1 -4 364.35 1.35
1 -1 -4 338.23 2
1 -1 -4 217.41 1.08
1 1 -4 364.13 1.46
1 1 -4 239.32 1.19
-1 -1 3 778.28 2.16
-1 1 3 734.63 2
-1 1 3 0.11 0.05
1 -1 -3 0.11 0.05
1 -1 -3 878.6 3.18
1 -1 -3 -0.11 0.05
1 1 -3 862.84 2.37
1 -1 2 0 0.05
1 1 2 0 0.05
-1 -1 -3 768.41 2.05
-1 -1 -3 766.46 1.56
-1 -1 -3 361 1.08
-1 1 -3 454.03 1.67
-1 1 -3 737.81 2.05
-1 1 -3 754.27 1.51
-1 1 -3 333.53 1.13
1 -1 3 753.95 2.1
1 -1 3 -0.05 0.05
1 -1 3 743.58 1.89
1 -1 3 745.15 2.05
1 1 3 796.03 1.78
1 1 3 760.47 1.56
1 1 3 776.88 2.1
-1 -1 -4 1159.25 3.72
-1 -1 -4 1291.78 3.35
-1 -1 -4 1276.56 2.91
-1 -1 -4 1323.56 2.97
-1 -1 -4 1314.98 3.35
-1 -1 -4 1297.6 3.51
-1 -1 -4 1306.18 4.42
-1 1 -4 1278.83 2.91
-1 1 -4 1254.92 2.91
-1 1 -4 1295.82 2.75
-1 1 -4 1298.74 3.72
-1 1 -4 1301.17 3.24
-1 1 -4 1291.4 3.51
1 -1 4 1242.99 2.86
1 -1 4 1209.65 3.94
1 -1 4 1251.41 2.97
1 -1 4 1269.65 2.43
1 -1 4 1356.04 4.32
1 1 4 1256.81 3.08
1 1 4 1205.87 3.72
1 1 4 1227.99 3.35
1 1 4 1250.39 3.02
1 1 4 1320.48 3.08
1 1 4 1311.15 3.89
-1 -1 -5 314.59 1.67
-1 -1 -5 338.55 1.51
-1 -1 -5 332.83 1.67
-1 -1 -5 337.1 1.19
-1 -1 -5 324.74 1.19
-1 -1 -5 327.27 1.35
-1 -1 -5 326.3 1.35
-1 1 -5 313.62 0.92
-1 1 -5 335.42 1.67
-1 1 -5 332.13 1.67
-1 1 -5 335.91 1.3
-1 1 -5 327 1.3
-1 1 -5 328.41 1.4
-1 1 -5 323.39 1.4
1 -1 5 187.89 0.65
1 -1 5 327.76 1.62
1 -1 5 327.65 1.67
1 -1 5 328.57 1.35
1 -1 5 334.29 1.4
1 -1 5 323.98 1.46
1 1 5 320.26 1.35
1 1 5 329.43 1.46
1 1 5 330.24 1.67
1 1 5 335.75 1.3
1 1 5 334.18 1.35
1 1 5 328.84 1.35
-1 -1 -6 397.69 1.62
-1 -1 -6 404.11 1.83
-1 -1 -6 406.65 2.21
-1 -1 -6 404.17 1.67
-1 -1 -6 395 1.4
-1 -1 -6 391.76 1.62
-1 -1 -6 390.41 1.62
-1 1 -6 381.94 1.13
-1 1 -6 404.49 2
-1 1 -6 398.88 2
-1 1 -6 400.61 1.51
-1 1 -6 390.68 1.51
-1 1 -6 398.5 1.73
-1 1 -6 387.39 1.67
1 -1 6 360.73 1.08
1 -1 6 405.79 1.94
1 -1 6 380.48 1.94
1 -1 6 399.47 1.62
1 -1 6 401.69 1.67
1 -1 6 391.97 1.78
1 1 6 393.86 1.56
1 1 6 399.91 1.83
1 1 6 393.27 2
1 1 6 394.56 1.56
1 1 6 402.77 1.94
1 1 6 393.92 1.62
-1 -1 -7 268.83 1.46
-1 -1 -7 272.72 1.62
-1 -1 -7 260.42 1.73
-1 -1 -7 275.69 1.35
-1 -1 -7 269.16 1.3
-1 -1 -7 270.83 1.51
-1 -1 -7 268.4 1.46
-1 1 -7 258.64 1.08
-1 1 -7 272.88 1.78
-1 1 -7 267.05 1.78
-1 1 -7 274.88 1.4
-1 1 -7 270.72 1.4
-1 1 -7 270.67 1.56
-1 1 -7 265.97 1.51
1 -1 7 265.43 1.03
1 -1 7 275.69 1.83
1 -1 7 268.83 1.78
1 -1 7 268.24 1.46
1 -1 7 274.61 1.51
1 -1 7 279.09 1.62
1 1 7 268.4 1.4
1 1 7 277.2 1.62
1 1 7 269.59 1.78
1 1 7 271.96 1.46
1 1 7 271.75 1.46
1 1 7 272.94 1.46
-1 -1 -8 207.26 1.35
-1 -1 -8 206.19 1.56
-1 -1 -8 201.65 1.67
-1 -1 -8 204.03 1.24
-1 -1 -8 206.78 1.24
-1 -1 -8 206.35 1.46
-1 -1 -8 203.81 1.4
-1 1 -8 189.35 1.08
-1 1 -8 207.05 1.67
-1 1 -8 200.41 1.67
-1 1 -8 206.08 1.3
-1 1 -8 206.29 1.3
-1 1 -8 202.52 1.46
-1 1 -8 203.92 1.46
1 -1 8 201.49 1.03
1 -1 8 205.81 1.67
1 -1 8 199.82 1.67
1 -1 8 205.75 1.4
1 -1 8 207.86 1.56
1 -1 8 208.83 1.51
1 1 8 203.81 1.3
1 1 8 211.47 1.56
1 1 8 200.14 1.67
1 1 8 204.73 1.35
1 1 8 201.06 1.4
1 1 8 207.16 1.4
-1 -1 -9 12.36 0.76
-1 -1 -9 15.7 0.76
-1 -1 -9 14.52 0.76
-1 -1 -9 14.3 0.54
-1 -1 -9 15.54 0.59
-1 -1 -9 15.38 0.65
-1 -1 -9 14.41 0.65
-1 1 -9 15.65 1.13
-1 1 -9 16.13 0.81
-1 1 -9 13.54 0.76
-1 1 -9 14.25 0.59
-1 1 -9 14.84 0.59
-1 1 -9 15.49 0.65
-1 1 -9 14.84 0.65
1 -1 9 12.09 0.49
1 -1 9 18.24 0.81
1 -1 9 12.9 0.86
1 -1 9 14.46 0.65
1 -1 9 15.97 0.65
1 -1 9 17.21 0.65
1 1 9 12.14 0.65
1 1 9 16.3 0.76
1 1 9 16.13 0.86
1 1 9 15.16 0.65
1 1 9 2 0.27
1 1 9 15.54 0.65
1 1 9 14.73 0.65
-1 -1 -10 580.46 2.32
-1 -1 -10 584.02 2.86
-1 -1 -10 572.69 3.56
-1 -1 -10 579.06 2.27
-1 -1 -10 582.67 2.64
-1 1 -10 562.81 1.89
-1 1 -10 598 3.08
-1 1 -10 566.16 3.67
-1 1 -10 580.62 2.37
-1 1 -10 580.68 3.35
-1 1 -10 583.16 2.7
1 -1 10 586.5 1.89
1 -1 10 599.56 2.97
1 -1 10 547.22 4.59
1 -1 10 573.34 3.13
1 -1 10 610.08 3.45
1 -1 10 586.77 2.64
1 1 10 581.86 2.32
1 1 10 572.04 2.81
1 1 10 548.35 3.78
1 1 10 573.82 3.89
1 1 10 588.28 2.59
-1 -1 -11 62.11 1.08
-1 -1 -11 61.95 1.24
-1 -1 -11 59.79 1.24
-1 -1 -11 62.7 0.97
-1 -1 -11 61.95 0.92
-1 -1 -11 65.51 1.13
-1 -1 -11 62.49 1.08
-1 1 -11 64.97 0.92
-1 1 -11 60.54 1.35
-1 1 -11 60 1.4
-1 1 -11 60.6 0.97
-1 1 -11 62.97 0.97
-1 1 -11 63.03 1.13
-1 1 -11 60.06 1.08
1 -1 11 62.49 0.81
1 -1 11 64.43 1.3
1 -1 11 61.73 1.3
1 -1 11 60.65 1.08
1 -1 11 61.79 1.08
1 -1 11 61.46 1.08
1 1 11 62.86 0.97
1 1 11 62.76 1.19
1 1 11 62.49 1.3
1 1 11 65.4 1.08
1 1 11 62.54 1.08
1 1 11 63.84 1.08
-1 -1 -12 327.98 2.1
-1 -1 -12 345.78 2.64
-1 -1 -12 329.81 2.81
-1 -1 -12 335.58 2
-1 -1 -12 322.9 2.32
-1 -1 -12 349.29 2.32
-1 -1 -12 335.1 2.27
-1 1 -12 327.98 1.67
-1 1 -12 346 2.64
-1 1 -12 335.21 2.64
-1 1 -12 324.95 2.54
-1 1 -12 345.41 2.05
-1 1 -12 349.45 2.37
-1 1 -12 340.12 2.32
1 -1 12 340.55 1.67
1 -1 12 343.57 2.59
1 -1 12 334.83 2.59
1 -1 12 341.3 2.27
1 -1 12 334.94 2.27
1 -1 12 342.87 2.27
1 1 12 341.25 2
1 1 12 350.53 2.59
1 1 12 341.14 2.64
1 1 12 350.64 2.27
1 1 12 339.25 2.21
1 1 12 339.47 2.21
-1 -1 -13 330.78 2.05
-1 -1 -13 372.71 2.7
-1 -1 -13 365.42 2.54
-1 -1 -13 360.89 2.48
-1 1 -13 326.68 1.73
-1 1 -13 355.6 2.75
-1 1 -13 358.68 2.16
-1 1 -13 367.31 2.54
-1 1 -13 352.91 2.48
1 -1 13 343.41 1.73
1 -1 13 338.93 2.64
1 -1 13 360.46 2.81
1 -1 13 363.75 2.48
1 -1 13 358.3 2.91
1 -1 13 361 2.43
1 1 13 349.83 2.05
1 1 13 350.64 2.59
1 1 13 367.26 2.86
1 1 13 365.32 2.43
1 1 13 354.15 3.13
1 1 13 352.31 2.37
-1 -1 -14 63.51 1.24
-1 -1 -14 75.49 1.56
-1 -1 -14 66.21 1.51
-1 -1 -14 76.68 1.4
-1 -1 -14 71.5 1.35
-1 1 -14 65.62 1.03
-1 1 -14 72.85 1.62
-1 1 -14 70.58 1.24
-1 1 -14 75.33 1.4
-1 1 -14 71.01 1.35
1 -1 14 68.96 1.03
1 -1 14 71.61 1.56
1 -1 14 71.28 1.35
1 -1 14 71.07 1.35
1 1 14 72.04 1.19
1 1 14 73.06 1.46
1 1 14 75.82 1.56
1 1 14 74.84 1.4
1 1 14 72.36 1.35
-1 -1 -15 976.97 3.56
-1 -1 -15 1035.89 4.69
-1 -1 -15 992.24 3.67
-1 -1 -15 1014.31 4.42
-1 -1 -15 997.53 4.32
-1 1 -15 946.96 3.02
-1 1 -15 1032.65 4.86
-1 1 -15 1023.7 4.48
-1 1 -15 974 4.32
1 -1 15 1008.26 3.13
1 -1 15 977.78 4.86
1 -1 15 1007.94 4.37
1 -1 15 1013.82 4.53
1 -1 15 1004.49 4.26
1 1 15 1015.98 3.62
1 1 15 991.27 4.91
1 1 15 1011.77 4.32
1 1 15 996.39 4.21
-1 -1 -16 795.87 3.4
-1 -1 -16 835.59 4.42
-1 -1 -16 809.74 3.45
-1 -1 -16 843.57 4.21
-1 -1 -16 826.52 4.1
-1 1 -16 793.01 2.91
-1 1 -16 831.06 4.59
-1 1 -16 775.58 4.05
-1 1 -16 847.73 4.26
-1 1 -16 830.62 4.16
1 -1 16 834.99 2.97
1 -1 16 832.24 4.69
1 -1 16 838.66 4.16
1 -1 16 826.36 4.05
1 -1 16 833 4.05
1 1 16 850.54 3.45
1 1 16 826.74 4.64
1 1 16 851.78 4.16
1 1 16 826.36 3.94
-1 -1 -17 147.04 1.78
-1 -1 -17 167.98 2.32
-1 -1 -17 161.07 1.78
-1 -1 -17 165.71 2.1
-1 -1 -17 163.07 2.05
-1 1 -17 153.09 1.51
-1 1 -17 164.37 2.37
-1 1 -17 159.24 1.78
-1 1 -17 165.82 2.16
-1 1 -17 159.35 2.05
1 -1 17 160.75 1.51
1 -1 17 167.77 2.37
1 -1 17 164.8 2.05
1 -1 17 161.24 2.05
1 -1 17 158.81 2
1 1 17 164.69 1.78
1 1 17 173.32 2.37
1 1 17 167.01 2.1
1 1 17 164.74 2.54
1 1 17 160.32 2
-1 -1 -18 29.62 1.35
-1 -1 -18 41.44 1.67
-1 -1 -18 34.59 1.73
-1 -1 -18 40.42 1.4
-1 -1 -18 37.18 1.35
-1 1 -18 33.89 1.08
-1 1 -18 40.96 1.73
-1 1 -18 42.9 1.19
-1 1 -18 44.09 1.46
-1 1 -18 40.96 1.4
1 -1 18 37.18 1.03
1 -1 18 36.86 1.56
1 -1 18 40.9 1.35
1 -1 18 42.04 1.4
1 -1 18 38.85 1.35
1 1 18 37.93 1.24
1 1 18 40.79 1.56
1 1 18 38.69 1.35
1 1 18 34.75 1.35
1 1 18 41.01 1.35
-1 -1 -19 19.59 1.56
-1 -1 -19 15.38 1.08
-1 -1 -19 19.8 1.3
-1 -1 -19 15.16 1.24
-1 1 -19 14.46 1.03
-1 1 -19 18.83 1.62
-1 1 -19 15.43 1.08
-1 1 -19 20.13 1.35
-1 1 -19 16.73 1.24
1 -1 19 17.7 0.92
1 -1 19 15.06 1.4
1 -1 19 19.8 1.24
1 -1 19 19.21 1.35
1 -1 19 16.46 1.3
1 1 19 15.86 1.4
1 1 19 16.4 1.24
1 1 19 18.67 1.35
1 1 19 14.79 1.19
-1 -1 -20 -1.83 0.7
-1 -1 -20 2.37 0.97
-1 -1 -20 0.54 0.65
-1 -1 -20 1.03 0.7
-1 -1 -20 -0.65 0.7
-1 1 -20 -1.67 0.59
-1 1 -20 0.65 0.97
-1 1 -20 1.08 0.65
-1 1 -20 2.97 0.81
-1 1 -20 0.49 0.7
1 -1 20 0.11 0.54
1 -1 20 -1.51 0.76
1 -1 20 0.32 0.81
1 -1 20 0.65 0.76
1 -1 20 2.16 0.76
1 1 20 0.86 0.65
1 1 20 -0.86 0.76
1 1 20 -0.16 0.76
1 1 20 -0.22 0.76
1 1 20 -0.7 0.7
-1 -1 -21 3.29 1.08
-1 -1 -21 5.5 1.08
-1 -1 -21 4.96 0.76
-1 -1 -21 7.12 0.92
-1 -1 -21 3.62 0.81
-1 1 -21 5.94 0.7
-1 1 -21 6.75 1.13
-1 1 -21 6.21 0.76
-1 1 -21 8.47 0.92
-1 1 -21 4.96 0.86
1 -1 21 6.26 0.65
1 -1 21 6.04 1.03
1 -1 21 5.67 0.92
1 -1 21 8.15 0.97
1 -1 21 5.67 0.86
1 1 21 8.9 0.81
1 1 21 4.26 0.92
1 1 21 4.96 0.86
1 1 21 4.48 0.92
-1 -1 -22 184.66 2.97
-1 -1 -22 185.9 2.7
-1 -1 -22 172.03 2.59
-1 1 -22 179.91 3.02
-1 1 -22 181.47 2.75
-1 1 -22 171.6 2.64
1 -1 22 180.45 1.83
1 -1 22 176.72 2.97
1 -1 22 181.58 2.7
1 -1 22 182.39 3.18
1 -1 22 181.96 3.24
1 1 22 189.13 2.21
1 1 22 177.1 2.97
1 1 22 181.42 2.7
1 1 22 176.99 2.86
-1 -1 -23 13.87 1.35
-1 -1 -23 18.4 1.62
-1 1 -23 15.27 1.4
-1 1 -23 19.05 1.62
1 -1 23 14.08 1.19
1 -1 23 13.11 1.24
1 -1 23 13.44 1.56
1 1 23 19.7 1.35
1 1 23 19.86 1.83
1 1 23 11.98 1.19
-1 -1 -24 6.64 1.35
-1 1 -24 7.99 1.35
1 -1 24 13.92 1.19
1 -1 24 10.2 1.24
1 1 24 14.68 1.4
1 1 24 9.55 1.3
-1 -1 -25 153.9 3.13
-1 1 -25 163.34 2.86
1 -1 25 165.66 3.24
1 -1 25 171.43 2.91
1 1 25 164.58 2.21
1 1 25 161.02 3.13
1 1 25 164.42 2.81
-1 -1 -26 22.39 2.59
-1 1 -26 21.69 2.27
-1 1 -26 22.72 1.83
1 -1 26 26.82 2.21
1 -1 26 22.88 1.89
1 1 26 22.29 2.1
1 1 26 23.63 1.83
-1 -1 -27 107.27 2.97
-1 -1 -27 108.68 2.59
-1 1 -27 108.14 3.08
-1 1 -27 103.82 2.59
1 -1 27 109.16 2.91
1 -1 27 105.87 2.59
1 1 27 103.93 2.91
1 1 27 103.23 2.59
-1 -1 -28 58.76 2.64
-1 -1 -28 55.26 2.21
-1 1 -28 52.72 2.64
-1 1 -28 56.55 2.27
1 -1 28 61.03 2.54
1 -1 28 54.45 2.21
1 1 28 56.28 2.37
1 1 28 50.72 2.1
-1 -1 -29 2.1 1.4
-1 -1 -29 0.49 1.08
-1 1 -29 -1.62 1.46
1 -1 29 3.08 1.24
1 -1 29 0.86 1.08
1 1 29 0.81 1.24
1 1 29 0.7 1.08
-1 -1 -30 35.56 2.81
-1 -1 -30 33.73 2.43
-1 -1 -30 34.32 2.16
-1 1 -30 35.45 2.86
1 -1 30 32.92 2.43
1 -1 30 34.97 2.32
1 1 30 32.54 2.48
1 1 30 34.8 2.27
-1 -1 -31 51.53 3.08
-1 -1 -31 55.69 2.81
-1 -1 -31 60.11 2.48
-1 1 -31 56.98 3.13
1 -1 31 67.34 2.97
1 -1 31 62.65 2.75
1 1 31 62.65 2.97
1 1 31 64.86 2.75
-1 -1 -32 48.51 3.13
-1 -1 -32 55.31 2.86
-1 -1 -32 48.62 2.48
-1 1 -32 52.23 3.29
-1 1 -32 48.94 2.54
1 -1 32 56.61 2.97
1 -1 32 56.88 2.7
1 1 32 46.57 2.86
1 1 32 50.94 2.7
-1 -3 33 28.71 2.7
-1 -3 33 31.84 2.75
-1 3 33 23.37 2.59
-1 3 33 24.01 2.54
-1 -3 32 31.89 2.7
-1 -3 32 20.72 2.48
-1 3 32 20.56 2.48
-1 3 32 13.27 1.62
1 -3 -32 18.13 1.89
1 -3 -32 24.55 2.48
1 -3 -32 25.9 2.37
1 3 -32 17.21 2
1 3 -32 24.93 2.37
-1 -3 31 37.83 2.54
-1 -3 31 39.28 2.64
-1 3 31 39.23 2.59
-1 3 31 39.55 2.54
1 -3 -31 40.74 2.86
1 -3 -31 35.24 2.43
1 -3 -31 32.75 2.21
1 3 -31 41.06 2.91
1 3 -31 36.59 2.37
-1 -3 30 42.31 2.59
-1 -3 30 46.35 2.59
-1 3 30 42.36 2.48
-1 3 30 39.72 2.37
1 -3 -30 38.15 2.64
1 -3 -30 33.94 2.48
1 -3 -30 39.5 2.32
1 3 -30 36.15 2.75
1 3 -30 37.13 2.37
-1 -3 29 21.1 2.1
-1 -3 29 20.88 2.1
-1 3 29 19.37 2.1
-1 3 29 13.81 1.4
1 -3 -29 11.71 1.56
1 -3 -29 11.49 1.4
1 -3 -29 19.7 2.05
1 3 -29 13.71 1.62
1 3 -29 10.47 1.3
-1 -3 28 73.5 2.64
-1 -3 28 71.55 2.48
-1 3 28 89.9 2.27
-1 3 28 71.01 2.54
-1 3 28 70.04 2.43
1 -3 -28 74.63 2.75
1 -3 -28 70.37 2.54
1 -3 -28 68.37 2.43
1 3 -28 66.59 2.75
1 3 -28 71.55 2.48
-1 -3 27 255.34 3.83
-1 -3 27 250 3.67
-1 3 27 256.15 3.02
-1 3 27 244.71 3.72
-1 3 27 246.49 3.56
1 -3 -27 245.63 3.78
1 -3 -27 238.62 3.56
1 3 -27 248.22 4.05
1 3 -27 249.25 3.72
-1 -3 26 27.3 2.05
-1 3 26 32 1.83
-1 3 26 28.17 1.89
-1 3 26 27.47 1.94
1 -3 -26 26.01 2.16
1 -3 -26 27.68 2
1 -3 -26 29.79 1.94
1 3 -26 26.76 2.32
1 3 -26 27.74 2.1
-1 -3 25 28.55 2.54
-1 -3 25 37.13 2.05
-1 3 25 41.33 1.83
-1 3 25 34.05 2.05
-1 3 25 31.35 1.89
1 -3 -25 39.82 2.21
1 -3 -25 34.05 2.1
1 -3 -25 34.21 2.21
1 3 -25 33.83 2.7
1 3 -25 37.18 2.1
-1 -3 24 17.21 1.13
-1 -3 24 11.87 1.24
-1 -3 24 17.43 1.67
-1 3 24 17.43 1.67
-1 3 24 15.16 1.73
-1 3 24 13.27 1.62
1 -3 -24 10.79 1.3
1 -3 -24 11.22 1.24
1 -3 -24 16.08 1.73
1 3 -24 9.66 1.35
1 3 -24 11.71 1.19
-1 -3 23 4.42 0.59
-1 -3 23 1.83 0.97
-1 -3 23 2.21 0.92
-1 -3 23 0.22 0.59
-1 3 23 2.64 0.86
-1 3 23 1.24 0.92
-1 3 23 1.89 0.92
1 -3 -23 -0.43 1.08
1 -3 -23 0.81 1.08
1 -3 -23 1.89 1.03
1 3 -23 1.4 1.19
1 3 -23 2.81 0.97
-1 -3 22 26.44 1.08
-1 -3 22 19.53 1.67
-1 -3 22 18.62 1.62
-1 -3 22 15.38 1.78
-1 -3 22 2.81 0.59
-1 3 22 22.5 1.67
-1 3 22 19.53 1.62
-1 3 22 22.07 1.51
-1 3 22 16.94 1.67
1 -3 -22 16.57 1.51
1 -3 -22 17.54 1.73
1 -3 -22 15.7 1.78
1 -3 -22 18.29 1.56
1 -3 -22 19.8 1.62
1 3 -22 20.07 1.03
1 3 -22 18.89 2
1 3 -22 20.34 1.67
1 3 -22 22.56 1.67
-1 -3 21 17 1.35
-1 -3 21 13.6 1.51
-1 -3 21 12.73 1.4
-1 -3 21 12.79 1.13
-1 -3 21 4.91 0.65
-1 3 21 12.95 1.03
-1 3 21 13.92 1.46
-1 3 21 11.01 1.03
-1 3 21 12.09 1.08
1 -3 -21 11.01 1.19
1 -3 -21 12.41 1.13
1 -3 -21 12.03 1.4
1 -3 -21 13.92 1.51
1 3 -21 14.68 0.92
1 3 -21 10.68 1.24
1 3 -21 11.06 1.3
1 3 -21 10.68 1.08
1 3 -21 8.96 1.62
-1 -3 20 18.89 1.03
-1 -3 20 14.46 1.46
-1 -3 20 20.83 1.46
-1 -3 20 19.8 1.78
-1 -3 20 11.55 1.19
-1 3 20 17.54 1.51
-1 3 20 19.21 1.4
-1 3 20 19.05 1.35
-1 3 20 13.92 1.4
1 -3 -20 21.58 1.83
1 -3 -20 14.95 1.19
1 -3 -20 17.16 1.4
1 -3 -20 19.32 1.46
1 3 -20 13.11 1.13
1 3 -20 19.86 1.78
1 3 -20 14.79 1.19
1 3 -20 18.94 1.51
1 3 -20 13.49 1.56
-1 -3 19 198.31 1.67
-1 -3 19 197.55 2.64
-1 -3 19 207.64 2.86
-1 -3 19 200.52 2.59
-1 -3 19 143.59 2.16
-1 3 19 204.84 2.37
-1 3 19 199.12 2.54
-1 3 19 197.39 2.43
-1 3 19 195.77 2.48
1 -3 -19 187.3 2.37
1 -3 -19 198.63 2.59
1 -3 -19 186.87 2.16
1 -3 -19 188.86 2.43
1 -3 -19 199.22 2.54
1 3 -19 199.12 1.62
1 3 -19 199.82 2.86
1 3 -19 194.64 2.27
1 3 -19 199.98 2.59
1 3 -19 183.36 2.97
-1 -3 18 141 1.46
-1 -3 18 134.79 2.21
-1 -3 18 146.83 2.1
-1 -3 18 139.92 2.16
-1 -3 18 117.26 1.94
-1 3 18 150.5 2.05
-1 3 18 133.34 2.1
-1 3 18 139.06 2.05
-1 3 18 134.04 2.21
1 -3 -18 134.58 2.05
1 -3 -18 144.83 2.21
1 -3 -18 132.53 1.83
1 -3 -18 128.97 2.05
1 -3 -18 142.62 2.16
1 3 -18 147.91 1.51
1 3 -18 136.9 2.37
1 3 -18 134.15 1.94
1 3 -18 140.57 2.21
1 3 -18 131.77 2.54
-1 -3 17 116.29 1.35
-1 -3 17 122.55 2.1
-1 -3 17 124.87 1.94
-1 -3 17 114.83 1.94
-1 -3 17 108.68 1.83
-1 3 17 124.92 1.89
-1 3 17 118.5 1.94
-1 3 17 116.12 1.83
-1 3 17 60.44 1.73
1 -3 -17 113.32 2.05
1 -3 -17 122.06 2
1 -3 -17 115.05 1.67
1 -3 -17 110.89 1.83
1 -3 -17 121.63 1.94
1 3 -17 112.19 1.24
1 3 -17 130.05 2.27
1 3 -17 114.34 1.73
1 3 -17 125.73 2.05
1 3 -17 111.86 2
-1 -3 16 1375.96 3.56
-1 -3 16 1456.73 5.83
-1 -3 16 1458.52 5.67
-1 -3 16 1473.09 5.61
-1 -3 16 1418.96 5.5
-1 3 16 1454.36 5.07
-1 3 16 1484.36 7.01
-1 3 16 1436.66 5.83
-1 3 16 1419.23 5.83
-1 3 16 1442.33 8.2
-1 3 16 645.43 3.99
1 -3 -16 1378.38 4.96
1 -3 -16 1429.97 5.5
1 -3 -16 1384.91 4.91
1 -3 -16 1421.66 5.5
1 -3 -16 1395.65 5.56
1 3 -16 1382.21 3.51
1 3 -16 1405.36 5.99
1 3 -16 1399.43 5.13
1 3 -16 1443.14 5.77
1 3 -16 1400.67 5.94
-1 -3 15 235.27 1.62
-1 -3 15 248.55 2.48
-1 -3 15 260.9 2.48
-1 -3 15 249.3 2.37
-1 -3 15 238.94 2.37
-1 3 15 258.31 2.37
-1 3 15 249.03 2.59
-1 3 15 254 2.48
-1 3 15 254.16 2.37
-1 3 15 245.79 2.43
1 -3 -15 239.21 2.32
1 -3 -15 249.89 2.37
1 -3 -15 244.5 2.1
1 -3 -15 258.64 2.75
1 -3 -15 246.12 2.43
1 3 -15 234.84 1.51
1 3 -15 277.85 2.81
1 3 -15 240.77 2.21
1 3 -15 260.42 2.54
1 3 -15 248.22 2.48
-1 -3 14 1426.52 3.4
-1 -3 14 1468.12 5.45
-1 -3 14 1536.44 5.4
-1 -3 14 1522.78 5.29
-1 -3 14 1515.5 5.34
-1 -3 14 1475.57 5.29
-1 3 14 1531.9 5.13
-1 3 14 1493.64 5.4
-1 3 14 1499.31 5.23
-1 3 14 1538.59 5.18
-1 3 14 1547.12 5.56
1 -3 -14 1449.13 5.83
1 -3 -14 1458.89 5.07
1 -3 -14 1486.04 5.34
1 -3 -14 1478.91 4.75
1 -3 -14 1460.89 5.18
1 -3 -14 1479.4 5.34
1 3 -14 1459.43 3.35
1 3 -14 1505.19 5.77
1 3 -14 1560.23 6.75
1 3 -14 1456.36 4.91
1 3 -14 1522.19 5.5
1 3 -14 1452.2 5.34
-1 -3 13 597.13 2.21
-1 -3 13 622.44 3.56
-1 -3 13 634.58 3.51
-1 -3 13 659.03 3.56
-1 -3 13 665.13 3.4
-1 -3 13 643.43 3.4
-1 -3 13 643.59 3.4
-1 3 13 631.45 3.13
-1 3 13 635.66 4.96
-1 3 13 646.83 3.45
-1 3 13 656.98 3.35
-1 3 13 656.28 3.29
-1 3 13 619.69 3.29
1 -3 -13 593.03 3.08
1 -3 -13 600.75 4.86
1 -3 -13 634.96 3.4
1 -3 -13 629.4 3.08
1 -3 -13 624.06 3.02
1 -3 -13 637.77 3.35
1 -3 -13 647.75 3.56
1 3 -13 601.5 2.1
1 3 -13 640.73 3.72
1 3 -13 633.56 3.45
1 3 -13 636.85 3.35
1 3 -13 633.34 3.18
1 3 -13 654.33 3.51
1 3 -13 629.51 3.45
-1 -3 12 329.43 1.62
-1 -3 12 340.76 2.59
-1 -3 12 344.27 2.54
-1 -3 12 304.45 3.56
-1 -3 12 334.67 2.43
-1 -3 12 359.33 3.62
-1 -3 12 336.12 2.43
-1 3 12 335.64 2.27
-1 3 12 334.18 2.27
-1 3 12 334.72 2.48
-1 3 12 342.71 2.37
-1 3 12 335.21 2.37
-1 3 12 325.28 2.32
1 -3 -12 328.25 2.32
1 -3 -12 340.87 2.37
1 -3 -12 331.32 2.37
1 -3 -12 314.54 2.54
1 -3 -12 331.43 2.21
1 -3 -12 332.67 2.37
1 -3 -12 336.93 2.43
1 3 -12 345.08 1.56
1 3 -12 336.07 2.64
1 3 -12 331.32 2.54
1 3 -12 334.77 2.32
1 3 -12 332.83 2.27
1 3 -12 331.54 2.43
-1 -3 11 70.74 0.92
-1 -3 11 71.98 1.35
-1 -3 11 67.24 1.19
-1 -3 11 62.92 1.46
-1 -3 11 65.4 1.24
-1 -3 11 63.57 1.19
-1 3 11 69.93 1.24
-1 3 11 67.88 1.19
-1 3 11 63.57 1.24
-1 3 11 65.78 1.4
-1 3 11 65.94 1.13
-1 3 11 62.76 1.35
1 -3 -11 73.33 1.35
1 -3 -11 70.42 1.24
1 -3 -11 64.75 1.24
1 -3 -11 64.59 1.24
1 -3 -11 68.04 1.13
1 -3 -11 66.48 1.08
1 -3 -11 66.26 1.19
1 -3 -11 68.1 1.24
1 3 -11 78.14 0.81
1 3 -11 59.09 2
1 3 -11 68.96 1.94
1 3 -11 67.07 1.19
1 3 -11 63.3 1.24
1 3 -11 64.97 1.24
-1 -3 10 1259.35 2.7
-1 -3 10 1331.81 4.69
-1 -3 10 1291.51 4.26
-1 -3 10 1318.11 4.21
-1 -3 10 1364.95 4.37
-1 -3 10 1318.97 4.26
-1 3 10 1307.48 3.99
-1 3 10 1368.13 3.94
-1 3 10 1318.22 4.21
-1 3 10 1310.61 4.1
-1 3 10 1364.03 4.1
-1 3 10 1320.86 4.21
1 -3 -10 1274.78 3.94
1 -3 -10 1320.86 3.94
1 -3 -10 1330.09 4.26
1 -3 -10 1333.49 4.21
1 -3 -10 1331.49 3.89
1 -3 -10 1328.79 3.89
1 -3 -10 1345.36 4.21
1 -3 -10 1339.86 4.26
1 3 -10 1287.78 2.81
1 3 -10 1294.74 5.5
1 3 -10 1279.31 4.21
1 3 -10 1323.83 4.05
1 3 -10 1312.39 4.05
1 3 -10 1345.2 4.37
1 3 -10 1355.34 4.37
-1 -3 9 729.93 2
-1 -3 9 808.18 3.35
-1 -3 9 834.35 3.29
-1 -3 9 812.87 3.18
-1 -3 9 850.05 3.29
-1 -3 9 843.03 3.29
-1 3 9 766.63 2.97
-1 3 9 831.16 2.97
-1 3 9 819.02 3.18
-1 3 9 827.44 3.08
-1 3 9 848.11 3.13
-1 3 9 812.01 3.13
1 -3 -9 757.51 2.97
1 -3 -9 801.11 2.91
1 -3 -9 819.02 3.18
1 -3 -9 845.3 3.18
1 -3 -9 828.63 2.97
1 -3 -9 818.05 2.97
1 -3 -9 810.98 3.13
1 -3 -9 808.66 3.18
1 3 -9 697.72 2.91
[truncated: 2,748,223 more chars]
